# Supplementary material for: Genome-wide screening for genetic variants in polyadenylation signal (PAS) sites in mouse selection lines for fatness and leanness
Source: Mamm Genome. 2022 Nov 21;34(1):12–31. doi: 10.1007/s00335-022-09967-8 (PMC9684942; doi:10.1007/s00335-022-09967-8)
Supplement: Supplementary file 10 — Supplementary file10 (XLSX 18 kb)—Search terms used for screening PubMed database for the literature related to polyadenylation, PAS-SNPs and their relationship with diseases and obesity [file 335_2022_9967_MOESM10_ESM.xlsx]

## Sheet: Sheet0
Supplementary Table S1 Search terms used for screening the PubMed database for the literature related to polyadenylation, PAS-SNPs and their relationship with diseases and obesity
	Article group	All	Human	Mouse
	Polyadenylation	(polyadenylation[Title/Abstract])	(polyadenylation[Title/Abstract]) AND (human[Title/Abstract] OR humans[Title/Abstract])	(polyadenylation[Title/Abstract]) AND (mouse[Title/Abstract] OR mice[Title/Abstract])
	Polyadenylation and disease	(polyadenylation[Title/Abstract]) AND (disease*[Title/Abstract] OR syndrome*[Title/Abstract] OR disorder*[Title/Abstract])	(polyadenylation[Title/Abstract]) AND (disease*[Title/Abstract] OR syndrome*[Title/Abstract] OR disorder*[Title/Abstract]) AND (human[Title/Abstract] OR humans[Title/Abstract])	(polyadenylation[Title/Abstract]) AND (disease*[Title/Abstract] OR syndrome*[Title/Abstract] OR disorder*[Title/Abstract]) AND (mouse[Title/Abstract] OR mice[Title/Abstract])
	Polyadenylation and obesity	(polyadenylation[Title/Abstract]) AND (obesity[Title/Abstract] OR obese[Title/Abstract] OR "fat deposition*"[Title/Abstract] OR "adipose tissue"[Title/Abstract] OR adipogenesis[Title/Abstract])	(polyadenylation[Title/Abstract]) AND (obesity[Title/Abstract] OR obese[Title/Abstract] OR "fat deposition*"[Title/Abstract] OR "adipose tissue"[Title/Abstract] OR adipogenesis[Title/Abstract]) AND (human[Title/Abstract] OR humans[Title/Abstract])	(polyadenylation[Title/Abstract]) AND (obesity[Title/Abstract] OR obese[Title/Abstract] OR "fat deposition*"[Title/Abstract] OR "adipose tissue"[Title/Abstract] OR adipogenesis[Title/Abstract]) AND (mouse[Title/Abstract] OR mice[Title/Abstract])
	PAS-SNPs	(APA-SNP*[Title/Abstract] OR "allele* that disturb APA"[Title/Abstract] OR "allele* that disturb PAS"[Title/Abstract] OR "APA allele*"[Title/Abstract] OR "PAS-SNP*"[Title/Abstract] OR "PAS allele*"[Title/Abstract] OR "mutation in PAS"[Title/Abstract] OR "SNP in PAS"[Title/Abstract] OR "polymorphic polyadenylation signal"[Title/Abstract] OR "polyadenylation polymorphism"[Title/Abstract] OR "change…	(APA-SNP*[Title/Abstract] OR "allele* that disturb APA"[Title/Abstract] OR "allele* that disturb PAS"[Title/Abstract] OR "APA allele*"[Title/Abstract] OR "PAS-SNP*"[Title/Abstract] OR "PAS allele*"[Title/Abstract] OR "mutation in PAS"[Title/Abstract] OR "SNP in PAS"[Title/Abstract] OR "polymorphic polyadenylation signal"[Title/Abstract] OR "polyadenylation polymorphism"[Title/Abstract] OR "change…	(APA-SNP*[Title/Abstract] OR "allele* that disturb APA"[Title/Abstract] OR "allele* that disturb PAS"[Title/Abstract] OR "APA allele*"[Title/Abstract] OR "PAS-SNP*"[Title/Abstract] OR "PAS allele*"[Title/Abstract] OR "mutation in PAS"[Title/Abstract] OR "SNP in PAS"[Title/Abstract] OR "polymorphic polyadenylation signal"[Title/Abstract] OR "polyadenylation polymorphism"[Title/Abstract] OR "change…
	PAS-SNPs and disease	(APA-SNP*[Title/Abstract] OR "allele* that disturb APA"[Title/Abstract] OR "allele* that disturb PAS"[Title/Abstract] OR "APA allele*"[Title/Abstract] OR "PAS-SNP*"[Title/Abstract] OR "PAS allele*"[Title/Abstract] OR "mutation in PAS"[Title/Abstract] OR "SNP in PAS"[Title/Abstract] OR "polymorphic polyadenylation signal"[Title/Abstract] OR "polyadenylation polymorphism"[Title/Abstract] OR "change…	(APA-SNP*[Title/Abstract] OR "allele* that disturb APA"[Title/Abstract] OR "allele* that disturb PAS"[Title/Abstract] OR "APA allele*"[Title/Abstract] OR "PAS-SNP*"[Title/Abstract] OR "PAS allele*"[Title/Abstract] OR "mutation in PAS"[Title/Abstract] OR "SNP in PAS"[Title/Abstract] OR "polymorphic polyadenylation signal"[Title/Abstract] OR "polyadenylation polymorphism"[Title/Abstract] OR "change…	(APA-SNP*[Title/Abstract] OR "allele* that disturb APA"[Title/Abstract] OR "allele* that disturb PAS"[Title/Abstract] OR "APA allele*"[Title/Abstract] OR "PAS-SNP*"[Title/Abstract] OR "PAS allele*"[Title/Abstract] OR "mutation in PAS"[Title/Abstract] OR "SNP in PAS"[Title/Abstract] OR "polymorphic polyadenylation signal"[Title/Abstract] OR "polyadenylation polymorphism"[Title/Abstract] OR "change…
	PAS-SNPs and obesity	(APA-SNP*[Title/Abstract] OR "allele* that disturb APA"[Title/Abstract] OR "allele* that disturb PAS"[Title/Abstract] OR "APA allele*"[Title/Abstract] OR "PAS-SNP*"[Title/Abstract] OR "PAS allele*"[Title/Abstract] OR "mutation in PAS"[Title/Abstract] OR "SNP in PAS"[Title/Abstract] OR "polymorphic polyadenylation signal"[Title/Abstract] OR "polyadenylation polymorphism"[Title/Abstract] OR "change…	(APA-SNP*[Title/Abstract] OR "allele* that disturb APA"[Title/Abstract] OR "allele* that disturb PAS"[Title/Abstract] OR "APA allele*"[Title/Abstract] OR "PAS-SNP*"[Title/Abstract] OR "PAS allele*"[Title/Abstract] OR "mutation in PAS"[Title/Abstract] OR "SNP in PAS"[Title/Abstract] OR "polymorphic polyadenylation signal"[Title/Abstract] OR "polyadenylation polymorphism"[Title/Abstract] OR "change…	(APA-SNP*[Title/Abstract] OR "allele* that disturb APA"[Title/Abstract] OR "allele* that disturb PAS"[Title/Abstract] OR "APA allele*"[Title/Abstract] OR "PAS-SNP*"[Title/Abstract] OR "PAS allele*"[Title/Abstract] OR "mutation in PAS"[Title/Abstract] OR "SNP in PAS"[Title/Abstract] OR "polymorphic polyadenylation signal"[Title/Abstract] OR "polyadenylation polymorphism"[Title/Abstract] OR "change…
