# Supplementary material for: Genome-wide screening for genetic variants in polyadenylation signal (PAS) sites in mouse selection lines for fatness and leanness
Source: Mamm Genome. 2022 Nov 21;34(1):12–31. doi: 10.1007/s00335-022-09967-8 (PMC9684942; doi:10.1007/s00335-022-09967-8)
Supplement: Supplementary file 11 — Supplementary file11 (XLSX 36 kb)—A set of 431 obesity-related genes obtained from the literature [file 335_2022_9967_MOESM11_ESM.xlsx]

## Sheet: Sheet0
Supplementary Table S2 A set of 431 obesity-related genes obtained from the literature
Input	Input Type	MGI Gene/Marker ID	Symbol	Name	Feature Type
ENSMUSG00000000028	Ensembl Gene Model	MGI:1338073	Cdc45	cell division cycle 45	protein coding gene
ENSMUSG00000000078	Ensembl Gene Model	MGI:1346318	Klf6	Kruppel-like factor 6	protein coding gene
ENSMUSG00000000301	Ensembl Gene Model	MGI:104535	Pemt	phosphatidylethanolamine N-methyltransferase	protein coding gene
ENSMUSG00000000326	Ensembl Gene Model	MGI:88470	Comt	catechol-O-methyltransferase	protein coding gene
ENSMUSG00000000440	Ensembl Gene Model	MGI:97747	Pparg	peroxisome proliferator activated receptor gamma	protein coding gene
ENSMUSG00000000838	Ensembl Gene Model	MGI:95564	Fmr1	FMRP translational regulator 1	protein coding gene
ENSMUSG00000000884	Ensembl Gene Model	MGI:1338057	Gnb1l	guanine nucleotide binding protein (G protein), beta polypeptide 1-like	protein coding gene
ENSMUSG00000001300	Ensembl Gene Model	MGI:105097	Efnb2	ephrin B2	protein coding gene
ENSMUSG00000001494	Ensembl Gene Model	MGI:1921749	Sost	sclerostin	protein coding gene
ENSMUSG00000001517	Ensembl Gene Model	MGI:1347487	Foxm1	forkhead box M1	protein coding gene
ENSMUSG00000001687	Ensembl Gene Model	MGI:1344373	Ubl3	ubiquitin-like 3	protein coding gene
ENSMUSG00000001911	Ensembl Gene Model	MGI:97311	Nfix	nuclear factor I/X	protein coding gene
ENSMUSG00000001930	Ensembl Gene Model	MGI:98941	Vwf	Von Willebrand factor	protein coding gene
ENSMUSG00000002688	Ensembl Gene Model	MGI:99879	Prkd1	protein kinase D1	protein coding gene
ENSMUSG00000002885	Ensembl Gene Model	MGI:1347095	Adgre5	adhesion G protein-coupled receptor E5	protein coding gene
ENSMUSG00000002985	Ensembl Gene Model	MGI:88057	Apoe	apolipoprotein E	protein coding gene
ENSMUSG00000003153	Ensembl Gene Model	MGI:95757	Slc2a3	solute carrier family 2 (facilitated glucose transporter), member 3	protein coding gene
ENSMUSG00000003166	Ensembl Gene Model	MGI:892866	Dgcr2	DiGeorge syndrome critical region gene 2	protein coding gene
ENSMUSG00000003526	Ensembl Gene Model	MGI:97770	Prodh	proline dehydrogenase	protein coding gene
ENSMUSG00000003527	Ensembl Gene Model	MGI:107854	Ess2	ess-2 splicing factor	protein coding gene
ENSMUSG00000003721	Ensembl Gene Model	MGI:1920249	Insig2	insulin induced gene 2	protein coding gene
ENSMUSG00000003814	Ensembl Gene Model	MGI:88252	Calr	calreticulin	protein coding gene
ENSMUSG00000004113	Ensembl Gene Model	MGI:88296	Cacna1b	calcium channel, voltage-dependent, N type, alpha 1B subunit	protein coding gene
ENSMUSG00000004328	Ensembl Gene Model	MGI:1859778	Hif3a	hypoxia inducible factor 3, alpha subunit	protein coding gene
ENSMUSG00000005103	Ensembl Gene Model	MGI:1337100	Wdr1	WD repeat domain 1	protein coding gene
ENSMUSG00000005355	Ensembl Gene Model	MGI:1335092	Casp14	caspase 14	protein coding gene
ENSMUSG00000005373	Ensembl Gene Model	MGI:1927999	Mlxipl	MLX interacting protein-like	protein coding gene
ENSMUSG00000005374	Ensembl Gene Model	MGI:1351652	Tbl2	transducin (beta)-like 2	protein coding gene
ENSMUSG00000005481	Ensembl Gene Model	MGI:1915528	Ddx39a	DEAD box helicase 39a	protein coding gene
ENSMUSG00000005705	Ensembl Gene Model	MGI:892013	Agrp	agouti related neuropeptide	protein coding gene
ENSMUSG00000006464	Ensembl Gene Model	MGI:1277215	Bbs1	Bardet-Biedl syndrome 1 (human)	protein coding gene
ENSMUSG00000007207	Ensembl Gene Model	MGI:109355	Stx1a	syntaxin 1A (brain)	protein coding gene
ENSMUSG00000008590	Ensembl Gene Model	MGI:1861899	Htr3b	5-hydroxytryptamine (serotonin) receptor 3B	protein coding gene
ENSMUSG00000008845	Ensembl Gene Model	MGI:2135946	Cd163	CD163 antigen	protein coding gene
ENSMUSG00000008855	Ensembl Gene Model	MGI:1333784	Hdac5	histone deacetylase 5	protein coding gene
ENSMUSG00000009097	Ensembl Gene Model	MGI:98493	Tbx1	T-box 1	protein coding gene
ENSMUSG00000009681	Ensembl Gene Model	MGI:88141	Bcr	BCR activator of RhoGEF and GTPase	protein coding gene
ENSMUSG00000010025	Ensembl Gene Model	MGI:1353452	Aldh3a2	aldehyde dehydrogenase family 3, subfamily A2	protein coding gene
ENSMUSG00000010122	Ensembl Gene Model	MGI:1914723	Slc47a1	solute carrier family 47, member 1	protein coding gene
ENSMUSG00000010142	Ensembl Gene Model	MGI:1889411	Tnfrsf13b	tumor necrosis factor receptor superfamily, member 13b	protein coding gene
ENSMUSG00000013089	Ensembl Gene Model	MGI:1096867	Etv5	ets variant 5	protein coding gene
ENSMUSG00000014453	Ensembl Gene Model	MGI:88169	Blk	B lymphoid kinase	protein coding gene
ENSMUSG00000014592	Ensembl Gene Model	MGI:2140230	Camta1	calmodulin binding transcription activator 1	protein coding gene
ENSMUSG00000014602	Ensembl Gene Model	MGI:108391	Kif1a	kinesin family member 1A	protein coding gene
ENSMUSG00000015619	Ensembl Gene Model	MGI:95663	Gata3	GATA binding protein 3	protein coding gene
ENSMUSG00000015656	Ensembl Gene Model	MGI:105384	Hspa8	heat shock protein 8	protein coding gene
ENSMUSG00000015889	Ensembl Gene Model	MGI:96836	Lta4h	leukotriene A4 hydrolase	protein coding gene
ENSMUSG00000015950	Ensembl Gene Model	MGI:97283	Ncf1	neutrophil cytosolic factor 1	protein coding gene
ENSMUSG00000016503	Ensembl Gene Model	MGI:1913846	Gtf3a	general transcription factor III A	protein coding gene
ENSMUSG00000016510	Ensembl Gene Model	MGI:1923616	Mtif3	mitochondrial translational initiation factor 3	protein coding gene
ENSMUSG00000017146	Ensembl Gene Model	MGI:104537	Brca1	breast cancer 1, early onset	protein coding gene
ENSMUSG00000017311	Ensembl Gene Model	MGI:99924	Pyy	peptide YY	protein coding gene
ENSMUSG00000017316	Ensembl Gene Model	MGI:97753	Ppy	pancreatic polypeptide	protein coding gene
ENSMUSG00000018411	Ensembl Gene Model	MGI:97180	Mapt	microtubule-associated protein tau	protein coding gene
ENSMUSG00000018412	Ensembl Gene Model	MGI:1923969	Kansl1	KAT8 regulatory NSL complex subunit 1	protein coding gene
ENSMUSG00000018604	Ensembl Gene Model	MGI:98495	Tbx3	T-box 3	protein coding gene
ENSMUSG00000018634	Ensembl Gene Model	MGI:88498	Crhr1	corticotropin releasing hormone receptor 1	protein coding gene
ENSMUSG00000018830	Ensembl Gene Model	MGI:102643	Myh11	myosin, heavy polypeptide 11, smooth muscle	protein coding gene
ENSMUSG00000019326	Ensembl Gene Model	MGI:1306797	Aoc3	amine oxidase, copper containing 3	protein coding gene
ENSMUSG00000019373	Ensembl Gene Model	MGI:1349409	Cops3	COP9 signalosome subunit 3	protein coding gene
ENSMUSG00000019433	Ensembl Gene Model	MGI:1926252	Gipc1	GIPC PDZ domain containing family, member 1	protein coding gene
ENSMUSG00000019464	Ensembl Gene Model	MGI:97793	Ptger1	prostaglandin E receptor 1 (subtype EP1)	protein coding gene
ENSMUSG00000019913	Ensembl Gene Model	MGI:98306	Sim1	single-minded family bHLH transcription factor 1	protein coding gene
ENSMUSG00000019943	Ensembl Gene Model	MGI:104653	Atp2b1	ATPase, Ca++ transporting, plasma membrane 1	protein coding gene
ENSMUSG00000019966	Ensembl Gene Model	MGI:96974	Kitl	kit ligand	protein coding gene
ENSMUSG00000020027	Ensembl Gene Model	MGI:1201787	Socs2	suppressor of cytokine signaling 2	protein coding gene
ENSMUSG00000020063	Ensembl Gene Model	MGI:2135607	Sirt1	sirtuin 1	protein coding gene
ENSMUSG00000020154	Ensembl Gene Model	MGI:97809	Ptprb	protein tyrosine phosphatase, receptor type, B	protein coding gene
ENSMUSG00000020537	Ensembl Gene Model	MGI:1342307	Drg2	developmentally regulated GTP binding protein 2	protein coding gene
ENSMUSG00000020538	Ensembl Gene Model	MGI:107606	Srebf1	sterol regulatory element binding transcription factor 1	protein coding gene
ENSMUSG00000020572	Ensembl Gene Model	MGI:1929865	Nampt	nicotinamide phosphoribosyltransferase	protein coding gene
ENSMUSG00000020593	Ensembl Gene Model	MGI:1891340	Lpin1	lipin 1	protein coding gene
ENSMUSG00000020654	Ensembl Gene Model	MGI:99675	Adcy3	adenylate cyclase 3	protein coding gene
ENSMUSG00000020660	Ensembl Gene Model	MGI:97742	Pomc	pro-opiomelanocortin-alpha	protein coding gene
ENSMUSG00000020672	Ensembl Gene Model	MGI:1919541	Sntg2	syntrophin, gamma 2	protein coding gene
ENSMUSG00000020673	Ensembl Gene Model	MGI:98813	Tpo	thyroid peroxidase	protein coding gene
ENSMUSG00000020921	Ensembl Gene Model	MGI:1923797	Tmem101	transmembrane protein 101	protein coding gene
ENSMUSG00000020929	Ensembl Gene Model	MGI:1336880	Eftud2	elongation factor Tu GTP binding domain containing 2	protein coding gene
ENSMUSG00000020937	Ensembl Gene Model	MGI:107451	Plcd3	phospholipase C, delta 3	protein coding gene
ENSMUSG00000021109	Ensembl Gene Model	MGI:106918	Hif1a	hypoxia inducible factor 1, alpha subunit	protein coding gene
ENSMUSG00000021156	Ensembl Gene Model	MGI:1913755	Zmynd11	zinc finger, MYND domain containing 11	protein coding gene
ENSMUSG00000021196	Ensembl Gene Model	MGI:1891833	Pfkp	phosphofructokinase, platelet	protein coding gene
ENSMUSG00000021211	Ensembl Gene Model	MGI:1351661	Akr1c12	aldo-keto reductase family 1, member C12	protein coding gene
ENSMUSG00000021273	Ensembl Gene Model	MGI:102706	Fdft1	farnesyl diphosphate farnesyl transferase 1	protein coding gene
ENSMUSG00000021342	Ensembl Gene Model	MGI:97762	Prl	prolactin	protein coding gene
ENSMUSG00000021587	Ensembl Gene Model	MGI:97511	Pcsk1	proprotein convertase subtilisin/kexin type 1	protein coding gene
ENSMUSG00000021647	Ensembl Gene Model	MGI:1351330	Cartpt	CART prepropeptide	protein coding gene
ENSMUSG00000021939	Ensembl Gene Model	MGI:88561	Ctsb	cathepsin B	protein coding gene
ENSMUSG00000021944	Ensembl Gene Model	MGI:95664	Gata4	GATA binding protein 4	protein coding gene
ENSMUSG00000021947	Ensembl Gene Model	MGI:1915881	Cryl1	crystallin, lambda 1	protein coding gene
ENSMUSG00000021993	Ensembl Gene Model	MGI:1917728	Mipep	mitochondrial intermediate peptidase	protein coding gene
ENSMUSG00000022112	Ensembl Gene Model	MGI:1194894	Gpc5	glypican 5	protein coding gene
ENSMUSG00000022477	Ensembl Gene Model	MGI:87880	Aco2	aconitase 2, mitochondrial	protein coding gene
ENSMUSG00000022665	Ensembl Gene Model	MGI:1915146	Ccdc80	coiled-coil domain containing 80	protein coding gene
ENSMUSG00000022678	Ensembl Gene Model	MGI:1914453	Nde1	nudE neurodevelopment protein 1	protein coding gene
ENSMUSG00000022687	Ensembl Gene Model	MGI:2151153	Boc	biregional cell adhesion molecule-related/down-regulated by oncogenes (Cdon) binding protein	protein coding gene
ENSMUSG00000022705	Ensembl Gene Model	MGI:94925	Drd3	dopamine receptor D3	protein coding gene
ENSMUSG00000022708	Ensembl Gene Model	MGI:1929213	Zbtb20	zinc finger and BTB domain containing 20	protein coding gene
ENSMUSG00000022718	Ensembl Gene Model	MGI:2151114	Dgcr8	DGCR8, microprocessor complex subunit	protein coding gene
ENSMUSG00000022722	Ensembl Gene Model	MGI:1927136	Arl6	ADP-ribosylation factor-like 6	protein coding gene
ENSMUSG00000022858	Ensembl Gene Model	MGI:106016	Tra2b	transformer 2 beta	protein coding gene
ENSMUSG00000022861	Ensembl Gene Model	MGI:105060	Dgkg	diacylglycerol kinase, gamma	protein coding gene
ENSMUSG00000022878	Ensembl Gene Model	MGI:106675	Adipoq	adiponectin, C1Q and collagen domain containing	protein coding gene
ENSMUSG00000023011	Ensembl Gene Model	MGI:1919643	Faim2	Fas apoptotic inhibitory molecule 2	protein coding gene
ENSMUSG00000023079	Ensembl Gene Model	MGI:1861942	Gtf2ird1	general transcription factor II I repeat domain-containing 1	protein coding gene
ENSMUSG00000023088	Ensembl Gene Model	MGI:102676	Abcc1	ATP-binding cassette, sub-family C (CFTR/MRP), member 1	protein coding gene
ENSMUSG00000023104	Ensembl Gene Model	MGI:1341868	Rfc2	replication factor C (activator 1) 2	protein coding gene
ENSMUSG00000023206	Ensembl Gene Model	MGI:104644	Il15ra	interleukin 15 receptor, alpha chain	protein coding gene
ENSMUSG00000023274	Ensembl Gene Model	MGI:88335	Cd4	CD4 antigen	protein coding gene
ENSMUSG00000023439	Ensembl Gene Model	MGI:95785	Gnb3	guanine nucleotide binding protein (G protein), beta 3	protein coding gene
ENSMUSG00000023992	Ensembl Gene Model	MGI:1913150	Trem2	triggering receptor expressed on myeloid cells 2	protein coding gene
ENSMUSG00000024140	Ensembl Gene Model	MGI:109169	Epas1	endothelial PAS domain protein 1	protein coding gene
ENSMUSG00000024261	Ensembl Gene Model	MGI:101759	Syt4	synaptotagmin IV	protein coding gene
ENSMUSG00000024292	Ensembl Gene Model	MGI:1927669	Cyp4f14	cytochrome P450, family 4, subfamily f, polypeptide 14	protein coding gene
ENSMUSG00000024401	Ensembl Gene Model	MGI:104798	Tnf	tumor necrosis factor	protein coding gene
ENSMUSG00000024413	Ensembl Gene Model	MGI:1097712	Npc1	NPC intracellular cholesterol transporter 1	protein coding gene
ENSMUSG00000024789	Ensembl Gene Model	MGI:96629	Jak2	Janus kinase 2	protein coding gene
ENSMUSG00000024810	Ensembl Gene Model	MGI:1924375	Il33	interleukin 33	protein coding gene
ENSMUSG00000024837	Ensembl Gene Model	MGI:1354733	Dmrt1	doublesex and mab-3 related transcription factor 1	protein coding gene
ENSMUSG00000024921	Ensembl Gene Model	MGI:99603	Smarca2	SWI/SNF related, matrix associated, actin dependent regulator of chromatin, subfamily a, member 2	protein coding gene
ENSMUSG00000024924	Ensembl Gene Model	MGI:98935	Vldlr	very low density lipoprotein receptor	protein coding gene
ENSMUSG00000025127	Ensembl Gene Model	MGI:99572	Gcgr	glucagon receptor	protein coding gene
ENSMUSG00000025137	Ensembl Gene Model	MGI:1915921	Pcyt2	phosphate cytidylyltransferase 2, ethanolamine	protein coding gene
ENSMUSG00000025153	Ensembl Gene Model	MGI:95485	Fasn	fatty acid synthase	protein coding gene
ENSMUSG00000025162	Ensembl Gene Model	MGI:1355272	Csnk1d	casein kinase 1, delta	protein coding gene
ENSMUSG00000025235	Ensembl Gene Model	MGI:2143311	Bbs4	Bardet-Biedl syndrome 4 (human)	protein coding gene
ENSMUSG00000025467	Ensembl Gene Model	MGI:893573	Prap1	proline-rich acidic protein 1	protein coding gene
ENSMUSG00000025479	Ensembl Gene Model	MGI:88607	Cyp2e1	cytochrome P450, family 2, subfamily e, polypeptide 1	protein coding gene
ENSMUSG00000025583	Ensembl Gene Model	MGI:1921620	Rptor	regulatory associated protein of MTOR, complex 1	protein coding gene
ENSMUSG00000025626	Ensembl Gene Model	MGI:1918248	Phf6	PHD finger protein 6	protein coding gene
ENSMUSG00000025959	Ensembl Gene Model	MGI:1935151	Klf7	Kruppel-like factor 7 (ubiquitous)	protein coding gene
ENSMUSG00000026270	Ensembl Gene Model	MGI:1344392	Capn10	calpain 10	protein coding gene
ENSMUSG00000026271	Ensembl Gene Model	MGI:1929509	Gpr35	G protein-coupled receptor 35	protein coding gene
ENSMUSG00000026274	Ensembl Gene Model	MGI:2155936	Pask	PAS domain containing serine/threonine kinase	protein coding gene
ENSMUSG00000026277	Ensembl Gene Model	MGI:1891699	Stk25	serine/threonine kinase 25 (yeast)	protein coding gene
ENSMUSG00000026305	Ensembl Gene Model	MGI:1342770	Lrrfip1	leucine rich repeat (in FLII) interacting protein 1	protein coding gene
ENSMUSG00000026313	Ensembl Gene Model	MGI:3036234	Hdac4	histone deacetylase 4	protein coding gene
ENSMUSG00000026317	Ensembl Gene Model	MGI:1349447	Cln8	CLN8 transmembrane ER and ERGIC protein	protein coding gene
ENSMUSG00000026450	Ensembl Gene Model	MGI:1919134	Chit1	chitinase 1 (chitotriosidase)	protein coding gene
ENSMUSG00000026589	Ensembl Gene Model	MGI:2148802	Sec16b	SEC16 homolog B (S. cerevisiae)	protein coding gene
ENSMUSG00000026676	Ensembl Gene Model	MGI:1921436	Ccdc3	coiled-coil domain containing 3	protein coding gene
ENSMUSG00000026712	Ensembl Gene Model	MGI:97142	Mrc1	mannose receptor, C type 1	protein coding gene
ENSMUSG00000026726	Ensembl Gene Model	MGI:1931256	Cubn	cubilin (intrinsic factor-cobalamin receptor)	protein coding gene
ENSMUSG00000026730	Ensembl Gene Model	MGI:107372	Pter	phosphotriesterase related	protein coding gene
ENSMUSG00000026770	Ensembl Gene Model	MGI:96549	Il2ra	interleukin 2 receptor, alpha chain	protein coding gene
ENSMUSG00000026773	Ensembl Gene Model	MGI:2181202	Pfkfb3	6-phosphofructo-2-kinase/fructose-2,6-biphosphatase 3	protein coding gene
ENSMUSG00000026778	Ensembl Gene Model	MGI:97601	Prkcq	protein kinase C, theta	protein coding gene
ENSMUSG00000027070	Ensembl Gene Model	MGI:95794	Lrp2	low density lipoprotein receptor-related protein 2	protein coding gene
ENSMUSG00000027274	Ensembl Gene Model	MGI:1891836	Mkks	McKusick-Kaufman syndrome	protein coding gene
ENSMUSG00000027282	Ensembl Gene Model	MGI:1929260	Mtch2	mitochondrial carrier 2	protein coding gene
ENSMUSG00000027523	Ensembl Gene Model	MGI:95777	Gnas	GNAS (guanine nucleotide binding protein, alpha stimulating) complex locus	protein coding gene
ENSMUSG00000027776	Ensembl Gene Model	MGI:96539	Il12a	interleukin 12a	protein coding gene
ENSMUSG00000027962	Ensembl Gene Model	MGI:98926	Vcam1	vascular cell adhesion molecule 1	protein coding gene
ENSMUSG00000027966	Ensembl Gene Model	MGI:88446	Col11a1	collagen, type XI, alpha 1	protein coding gene
ENSMUSG00000027997	Ensembl Gene Model	MGI:1312921	Casp6	caspase 6	protein coding gene
ENSMUSG00000028004	Ensembl Gene Model	MGI:108418	Npy2r	neuropeptide Y receptor Y2	protein coding gene
ENSMUSG00000028032	Ensembl Gene Model	MGI:1330587	Papss1	3'-phosphoadenosine 5'-phosphosulfate synthase 1	protein coding gene
ENSMUSG00000028063	Ensembl Gene Model	MGI:96794	Lmna	lamin A	protein coding gene
ENSMUSG00000028089	Ensembl Gene Model	MGI:1915308	Chd1l	chromodomain helicase DNA binding protein 1-like	protein coding gene
ENSMUSG00000028128	Ensembl Gene Model	MGI:88381	F3	coagulation factor III	protein coding gene
ENSMUSG00000028134	Ensembl Gene Model	MGI:1860489	Ptbp2	polypyrimidine tract binding protein 2	protein coding gene
ENSMUSG00000028397	Ensembl Gene Model	MGI:1924054	Kdm4c	lysine (K)-specific demethylase 4C	protein coding gene
ENSMUSG00000028399	Ensembl Gene Model	MGI:97812	Ptprd	protein tyrosine phosphatase, receptor type, D	protein coding gene
ENSMUSG00000028494	Ensembl Gene Model	MGI:87920	Plin2	perilipin 2	protein coding gene
ENSMUSG00000028957	Ensembl Gene Model	MGI:1277134	Per3	period circadian clock 3	protein coding gene
ENSMUSG00000028963	Ensembl Gene Model	MGI:1346329	Uts2	urotensin 2	protein coding gene
ENSMUSG00000028980	Ensembl Gene Model	MGI:2140356	H6pd	hexose-6-phosphate dehydrogenase (glucose 1-dehydrogenase)	protein coding gene
ENSMUSG00000029050	Ensembl Gene Model	MGI:98310	Ski	ski sarcoma viral oncogene homolog (avian)	protein coding gene
ENSMUSG00000029053	Ensembl Gene Model	MGI:97602	Prkcz	protein kinase C, zeta	protein coding gene
ENSMUSG00000029054	Ensembl Gene Model	MGI:95622	Gabrd	gamma-aminobutyric acid (GABA) A receptor, subunit delta	protein coding gene
ENSMUSG00000029061	Ensembl Gene Model	MGI:1347361	Mmp23	matrix metallopeptidase 23	protein coding gene
ENSMUSG00000029071	Ensembl Gene Model	MGI:94941	Dvl1	dishevelled segment polarity protein 1	protein coding gene
ENSMUSG00000029072	Ensembl Gene Model	MGI:1933547	Tas1r3	taste receptor, type 1, member 3	protein coding gene
ENSMUSG00000029084	Ensembl Gene Model	MGI:107474	Cd38	CD38 antigen	protein coding gene
ENSMUSG00000029167	Ensembl Gene Model	MGI:1342774	Ppargc1a	peroxisome proliferative activated receptor, gamma, coactivator 1 alpha	protein coding gene
ENSMUSG00000029174	Ensembl Gene Model	MGI:1889508	Tbc1d1	TBC1 domain family, member 1	protein coding gene
ENSMUSG00000029209	Ensembl Gene Model	MGI:1915230	Gnpda2	glucosamine-6-phosphate deaminase 2	protein coding gene
ENSMUSG00000029330	Ensembl Gene Model	MGI:1921846	Cds1	CDP-diacylglycerol synthase 1	protein coding gene
ENSMUSG00000029642	Ensembl Gene Model	MGI:108403	Polr1d	polymerase (RNA) I polypeptide D	protein coding gene
ENSMUSG00000029644	Ensembl Gene Model	MGI:102851	Pdx1	pancreatic and duodenal homeobox 1	protein coding gene
ENSMUSG00000029646	Ensembl Gene Model	MGI:88361	Cdx2	caudal type homeobox 2	protein coding gene
ENSMUSG00000029649	Ensembl Gene Model	MGI:1913787	Pomp	proteasome maturation protein	protein coding gene
ENSMUSG00000029650	Ensembl Gene Model	MGI:1918956	Slc46a3	solute carrier family 46, member 3	protein coding gene
ENSMUSG00000029651	Ensembl Gene Model	MGI:1915388	Mtus2	microtubule associated tumor suppressor candidate 2	protein coding gene
ENSMUSG00000029674	Ensembl Gene Model	MGI:104572	Limk1	LIM-domain containing, protein kinase	protein coding gene
ENSMUSG00000029675	Ensembl Gene Model	MGI:95317	Eln	elastin	protein coding gene
ENSMUSG00000029681	Ensembl Gene Model	MGI:1332238	Bcl7b	B cell CLL/lymphoma 7B	protein coding gene
ENSMUSG00000029819	Ensembl Gene Model	MGI:97374	Npy	neuropeptide Y	protein coding gene
ENSMUSG00000030077	Ensembl Gene Model	MGI:1098266	Chl1	cell adhesion molecule L1-like	protein coding gene
ENSMUSG00000030102	Ensembl Gene Model	MGI:96623	Itpr1	inositol 1,4,5-trisphosphate receptor 1	protein coding gene
ENSMUSG00000030108	Ensembl Gene Model	MGI:95629	Slc6a13	solute carrier family 6 (neurotransmitter transporter, GABA), member 13	protein coding gene
ENSMUSG00000030117	Ensembl Gene Model	MGI:95686	Gdf3	growth differentiation factor 3	protein coding gene
ENSMUSG00000030168	Ensembl Gene Model	MGI:93830	Adipor2	adiponectin receptor 2	protein coding gene
ENSMUSG00000030170	Ensembl Gene Model	MGI:98959	Wnt5b	wingless-type MMTV integration site family, member 5B	protein coding gene
ENSMUSG00000030340	Ensembl Gene Model	MGI:101782	Scnn1a	sodium channel, nonvoltage-gated 1 alpha	protein coding gene
ENSMUSG00000030341	Ensembl Gene Model	MGI:1314884	Tnfrsf1a	tumor necrosis factor receptor superfamily, member 1a	protein coding gene
ENSMUSG00000030353	Ensembl Gene Model	MGI:106907	Tead4	TEA domain family member 4	protein coding gene
ENSMUSG00000030447	Ensembl Gene Model	MGI:1338801	Cyfip1	cytoplasmic FMR1 interacting protein 1	protein coding gene
ENSMUSG00000030452	Ensembl Gene Model	MGI:1913918	Nipa2	non imprinted in Prader-Willi/Angelman syndrome 2 homolog (human)	protein coding gene
ENSMUSG00000030499	Ensembl Gene Model	MGI:2385276	Kctd15	potassium channel tetramerisation domain containing 15	protein coding gene
ENSMUSG00000030674	Ensembl Gene Model	MGI:1914625	Qprt	quinolinate phosphoribosyltransferase	protein coding gene
ENSMUSG00000030683	Ensembl Gene Model	MGI:2385295	Sez6l2	seizure related 6 homolog like 2	protein coding gene
ENSMUSG00000030695	Ensembl Gene Model	MGI:87994	Aldoa	aldolase A, fructose-bisphosphate	protein coding gene
ENSMUSG00000030699	Ensembl Gene Model	MGI:102539	Tbx6	T-box 6	protein coding gene
ENSMUSG00000030730	Ensembl Gene Model	MGI:105058	Atp2a1	ATPase, Ca++ transporting, cardiac muscle, fast twitch 1	protein coding gene
ENSMUSG00000030733	Ensembl Gene Model	MGI:1201407	Sh2b1	SH2B adaptor protein 1	protein coding gene
ENSMUSG00000030741	Ensembl Gene Model	MGI:1920908	Spns1	spinster homolog 1	protein coding gene
ENSMUSG00000030834	Ensembl Gene Model	MGI:1351634	Abcc6	ATP-binding cassette, sub-family C (CFTR/MRP), member 6	protein coding gene
ENSMUSG00000030847	Ensembl Gene Model	MGI:1352493	Bag3	BCL2-associated athanogene 3	protein coding gene
ENSMUSG00000030849	Ensembl Gene Model	MGI:95523	Fgfr2	fibroblast growth factor receptor 2	protein coding gene
ENSMUSG00000030861	Ensembl Gene Model	MGI:1914135	Acadsb	acyl-Coenzyme A dehydrogenase, short/branched chain	protein coding gene
ENSMUSG00000030934	Ensembl Gene Model	MGI:97394	Oat	ornithine aminotransferase	protein coding gene
ENSMUSG00000030935	Ensembl Gene Model	MGI:99538	Acsm3	acyl-CoA synthetase medium-chain family member 3	protein coding gene
ENSMUSG00000031028	Ensembl Gene Model	MGI:2651573	Tub	tubby bipartite transcription factor	protein coding gene
ENSMUSG00000031292	Ensembl Gene Model	MGI:1278336	Cdkl5	cyclin-dependent kinase-like 5	protein coding gene
ENSMUSG00000031293	Ensembl Gene Model	MGI:1336189	Rs1	retinoschisis (X-linked, juvenile) 1 (human)	protein coding gene
ENSMUSG00000031295	Ensembl Gene Model	MGI:97577	Phka2	phosphorylase kinase alpha 2	protein coding gene
ENSMUSG00000031299	Ensembl Gene Model	MGI:97532	Pdha1	pyruvate dehydrogenase E1 alpha 1	protein coding gene
ENSMUSG00000031443	Ensembl Gene Model	MGI:109325	F7	coagulation factor VII	protein coding gene
ENSMUSG00000031451	Ensembl Gene Model	MGI:95660	Gas6	growth arrest specific 6	protein coding gene
ENSMUSG00000031489	Ensembl Gene Model	MGI:87939	Adrb3	adrenergic receptor, beta 3	protein coding gene
ENSMUSG00000031502	Ensembl Gene Model	MGI:88454	Col4a1	collagen, type IV, alpha 1	protein coding gene
ENSMUSG00000031511	Ensembl Gene Model	MGI:1860493	Arhgef7	Rho guanine nucleotide exchange factor (GEF7)	protein coding gene
ENSMUSG00000031529	Ensembl Gene Model	MGI:1341087	Tnks	tankyrase, TRF1-interacting ankyrin-related ADP-ribose polymerase	protein coding gene
ENSMUSG00000031755	Ensembl Gene Model	MGI:2135267	Bbs2	Bardet-Biedl syndrome 2 (human)	protein coding gene
ENSMUSG00000032010	Ensembl Gene Model	MGI:1858178	Usp2	ubiquitin specific peptidase 2	protein coding gene
ENSMUSG00000032011	Ensembl Gene Model	MGI:98747	Thy1	thymus cell antigen 1, theta	protein coding gene
ENSMUSG00000032024	Ensembl Gene Model	MGI:1918816	Clmp	CXADR-like membrane protein	protein coding gene
ENSMUSG00000032034	Ensembl Gene Model	MGI:104755	Kcnj5	potassium inwardly-rectifying channel, subfamily J, member 5	protein coding gene
ENSMUSG00000032041	Ensembl Gene Model	MGI:2152213	Tirap	toll-interleukin 1 receptor (TIR) domain-containing adaptor protein	protein coding gene
ENSMUSG00000032047	Ensembl Gene Model	MGI:87870	Acat1	acetyl-Coenzyme A acetyltransferase 1	protein coding gene
ENSMUSG00000032053	Ensembl Gene Model	MGI:105086	Pou2af1	POU domain, class 2, associating factor 1	protein coding gene
ENSMUSG00000032077	Ensembl Gene Model	MGI:2443443	Bud13	BUD13 homolog	protein coding gene
ENSMUSG00000032079	Ensembl Gene Model	MGI:1913363	Apoa5	apolipoprotein A-V	protein coding gene
ENSMUSG00000032080	Ensembl Gene Model	MGI:88051	Apoa4	apolipoprotein A-IV	protein coding gene
ENSMUSG00000032081	Ensembl Gene Model	MGI:88055	Apoc3	apolipoprotein C-III	protein coding gene
ENSMUSG00000032083	Ensembl Gene Model	MGI:88049	Apoa1	apolipoprotein A-I	protein coding gene
ENSMUSG00000032086	Ensembl Gene Model	MGI:1346542	Bace1	beta-site APP cleaving enzyme 1	protein coding gene
ENSMUSG00000032089	Ensembl Gene Model	MGI:96538	Il10ra	interleukin 10 receptor, alpha	protein coding gene
ENSMUSG00000032093	Ensembl Gene Model	MGI:88332	Cd3e	CD3 antigen, epsilon polypeptide	protein coding gene
ENSMUSG00000032115	Ensembl Gene Model	MGI:108030	Hyou1	hypoxia up-regulated 1	protein coding gene
ENSMUSG00000032122	Ensembl Gene Model	MGI:1929693	Slc37a2	solute carrier family 37 (glycerol-3-phosphate transporter), member 2	protein coding gene
ENSMUSG00000032253	Ensembl Gene Model	MGI:1932404	Phip	pleckstrin homology domain interacting protein	protein coding gene
ENSMUSG00000032257	Ensembl Gene Model	MGI:3045301	Ankk1	ankyrin repeat and kinase domain containing 1	protein coding gene
ENSMUSG00000032259	Ensembl Gene Model	MGI:94924	Drd2	dopamine receptor D2	protein coding gene
ENSMUSG00000032269	Ensembl Gene Model	MGI:96282	Htr3a	5-hydroxytryptamine (serotonin) receptor 3A	protein coding gene
ENSMUSG00000032271	Ensembl Gene Model	MGI:1099443	Nnmt	nicotinamide N-methyltransferase	protein coding gene
ENSMUSG00000032615	Ensembl Gene Model	MGI:1917127	Nt5m	5',3'-nucleotidase, mitochondrial	protein coding gene
ENSMUSG00000032637	Ensembl Gene Model	MGI:2446242	Atxn2l	ataxin 2-like	protein coding gene
ENSMUSG00000032702	Ensembl Gene Model	MGI:2147707	Kank1	KN motif and ankyrin repeat domains 1	protein coding gene
ENSMUSG00000033308	Ensembl Gene Model	MGI:2139667	Dpyd	dihydropyrimidine dehydrogenase	protein coding gene
ENSMUSG00000033533	Ensembl Gene Model	MGI:2152200	Acsm1	acyl-CoA synthetase medium-chain family member 1	protein coding gene
ENSMUSG00000033717	Ensembl Gene Model	MGI:87934	Adra2a	adrenergic receptor, alpha 2a	protein coding gene
ENSMUSG00000034127	Ensembl Gene Model	MGI:2384918	Tspan8	tetraspanin 8	protein coding gene
ENSMUSG00000034218	Ensembl Gene Model	MGI:107202	Atm	ataxia telangiectasia mutated	protein coding gene
ENSMUSG00000034220	Ensembl Gene Model	MGI:1194891	Gpc1	glypican 1	protein coding gene
ENSMUSG00000034342	Ensembl Gene Model	MGI:88279	Cbl	Casitas B-lineage lymphoma	protein coding gene
ENSMUSG00000034663	Ensembl Gene Model	MGI:2155456	Bmp2k	BMP2 inducible kinase	protein coding gene
ENSMUSG00000034664	Ensembl Gene Model	MGI:96601	Itga2b	integrin alpha 2b	protein coding gene
ENSMUSG00000034732	Ensembl Gene Model	MGI:2136401	Pabpc5	poly(A) binding protein, cytoplasmic 5	protein coding gene
ENSMUSG00000034755	Ensembl Gene Model	MGI:2442849	Pcdh11x	protocadherin 11 X-linked	protein coding gene
ENSMUSG00000034832	Ensembl Gene Model	MGI:2446229	Tet3	tet methylcytosine dioxygenase 3	protein coding gene
ENSMUSG00000034917	Ensembl Gene Model	MGI:1351650	Tjp3	tight junction protein 3	protein coding gene
ENSMUSG00000035078	Ensembl Gene Model	MGI:2442842	Mtmr9	myotubularin related protein 9	protein coding gene
ENSMUSG00000035121	Ensembl Gene Model	MGI:2686058	Neil2	nei like 2 (E. coli)	protein coding gene
ENSMUSG00000035283	Ensembl Gene Model	MGI:87937	Adrb1	adrenergic receptor, beta 1	protein coding gene
ENSMUSG00000035296	Ensembl Gene Model	MGI:1346524	Sgcg	sarcoglycan, gamma (dystrophin-associated glycoprotein)	protein coding gene
ENSMUSG00000035726	Ensembl Gene Model	MGI:1890948	Supt16	SPT16, facilitates chromatin remodeling subunit	protein coding gene
ENSMUSG00000036251	Ensembl Gene Model	MGI:2181435	Trpm8	transient receptor potential cation channel, subfamily M, member 8	protein coding gene
ENSMUSG00000036304	Ensembl Gene Model	MGI:2685625	Zdhhc23	zinc finger, DHHC domain containing 23	protein coding gene
ENSMUSG00000036862	Ensembl Gene Model	MGI:2685011	Dchs1	dachsous cadherin related 1	protein coding gene
ENSMUSG00000036893	Ensembl Gene Model	MGI:1924933	Ehmt1	euchromatic histone methyltransferase 1	protein coding gene
ENSMUSG00000037370	Ensembl Gene Model	MGI:97370	Enpp1	ectonucleotide pyrophosphatase/phosphodiesterase 1	protein coding gene
ENSMUSG00000037411	Ensembl Gene Model	MGI:97608	Serpine1	serine (or cysteine) peptidase inhibitor, clade E, member 1	protein coding gene
ENSMUSG00000037525	Ensembl Gene Model	MGI:1922534	Bcdin3d	BCDIN3 domain containing	protein coding gene
ENSMUSG00000037997	Ensembl Gene Model	MGI:2141505	Parp11	poly (ADP-ribose) polymerase family, member 11	protein coding gene
ENSMUSG00000038011	Ensembl Gene Model	MGI:1860299	Dnah10	dynein, axonemal, heavy chain 10	protein coding gene
ENSMUSG00000038037	Ensembl Gene Model	MGI:1354910	Socs1	suppressor of cytokine signaling 1	protein coding gene
ENSMUSG00000038146	Ensembl Gene Model	MGI:99460	Notch3	notch 3	protein coding gene
ENSMUSG00000038160	Ensembl Gene Model	MGI:1277186	Atg5	autophagy related 5	protein coding gene
ENSMUSG00000038172	Ensembl Gene Model	MGI:1917113	Ttc39b	tetratricopeptide repeat domain 39B	protein coding gene
ENSMUSG00000038205	Ensembl Gene Model	MGI:1336185	Prkab2	protein kinase, AMP-activated, beta 2 non-catalytic subunit	protein coding gene
ENSMUSG00000038599	Ensembl Gene Model	MGI:2181366	Capn8	calpain 8	protein coding gene
ENSMUSG00000038855	Ensembl Gene Model	MGI:109235	Itpkb	inositol 1,4,5-trisphosphate 3-kinase B	protein coding gene
ENSMUSG00000038894	Ensembl Gene Model	MGI:109334	Irs2	insulin receptor substrate 2	protein coding gene
ENSMUSG00000039057	Ensembl Gene Model	MGI:2685951	Myo16	myosin XVI	protein coding gene
ENSMUSG00000039070	Ensembl Gene Model	MGI:1919041	Cpa4	carboxypeptidase A4	protein coding gene
ENSMUSG00000039097	Ensembl Gene Model	MGI:97931	Rln1	relaxin 1	protein coding gene
ENSMUSG00000039128	Ensembl Gene Model	MGI:2138811	Cdc123	cell division cycle 123	protein coding gene
ENSMUSG00000039145	Ensembl Gene Model	MGI:2442190	Camk1d	calcium/calmodulin-dependent protein kinase ID	protein coding gene
ENSMUSG00000039217	Ensembl Gene Model	MGI:107936	Il18	interleukin 18	protein coding gene
ENSMUSG00000039321	Ensembl Gene Model	MGI:2183450	Uts2r	urotensin 2 receptor	protein coding gene
ENSMUSG00000039410	Ensembl Gene Model	MGI:1917923	Prdm16	PR domain containing 16	protein coding gene
ENSMUSG00000039509	Ensembl Gene Model	MGI:2442620	Nup133	nucleoporin 133	protein coding gene
ENSMUSG00000039607	Ensembl Gene Model	MGI:2444477	Rbms3	RNA binding motif, single stranded interacting protein	protein coding gene
ENSMUSG00000039683	Ensembl Gene Model	MGI:2444413	Sdk1	sidekick cell adhesion molecule 1	protein coding gene
ENSMUSG00000039852	Ensembl Gene Model	MGI:2683486	Rere	arginine glutamic acid dipeptide (RE) repeats	protein coding gene
ENSMUSG00000040009	Ensembl Gene Model	MGI:95780	Gnaz	guanine nucleotide binding protein, alpha z subunit	protein coding gene
ENSMUSG00000040013	Ensembl Gene Model	MGI:2137612	Fkbp6	FK506 binding protein 6	protein coding gene
ENSMUSG00000040037	Ensembl Gene Model	MGI:2444846	Negr1	neuronal growth regulator 1	protein coding gene
ENSMUSG00000040387	Ensembl Gene Model	MGI:3612790	Klhl32	kelch-like 32	protein coding gene
ENSMUSG00000040552	Ensembl Gene Model	MGI:1097680	C3ar1	complement component 3a receptor 1	protein coding gene
ENSMUSG00000040613	Ensembl Gene Model	MGI:103298	Apobec1	apolipoprotein B mRNA editing enzyme, catalytic polypeptide 1	protein coding gene
ENSMUSG00000040624	Ensembl Gene Model	MGI:2676551	Plekhg1	pleckstrin homology domain containing, family G (with RhoGef domain) member 1	protein coding gene
ENSMUSG00000040856	Ensembl Gene Model	MGI:94900	Dlk1	delta like non-canonical Notch ligand 1	protein coding gene
ENSMUSG00000040990	Ensembl Gene Model	MGI:1889583	Sh3kbp1	SH3-domain kinase binding protein 1	protein coding gene
ENSMUSG00000041147	Ensembl Gene Model	MGI:109337	Brca2	breast cancer 2, early onset	protein coding gene
ENSMUSG00000041248	Ensembl Gene Model	MGI:1927248	Kcnj1	potassium inwardly-rectifying channel, subfamily J, member 1	protein coding gene
ENSMUSG00000041298	Ensembl Gene Model	MGI:2387638	Katnal1	katanin p60 subunit A-like 1	protein coding gene
ENSMUSG00000041313	Ensembl Gene Model	MGI:88117	Slc7a1	solute carrier family 7 (cationic amino acid transporter, y+ system), member 1	protein coding gene
ENSMUSG00000041460	Ensembl Gene Model	MGI:2442632	Cacna2d4	calcium channel, voltage-dependent, alpha 2/delta subunit 4	protein coding gene
ENSMUSG00000041468	Ensembl Gene Model	MGI:101909	Gpr12	G-protein coupled receptor 12	protein coding gene
ENSMUSG00000041720	Ensembl Gene Model	MGI:2448506	Pi4ka	phosphatidylinositol 4-kinase alpha	protein coding gene
ENSMUSG00000041936	Ensembl Gene Model	MGI:87961	Agrn	agrin	protein coding gene
ENSMUSG00000042116	Ensembl Gene Model	MGI:2179729	Vwa1	von Willebrand factor A domain containing 1	protein coding gene
ENSMUSG00000042331	Ensembl Gene Model	MGI:2442356	Specc1	sperm antigen with calponin homology and coiled-coil domains 1	protein coding gene
ENSMUSG00000042333	Ensembl Gene Model	MGI:2675303	Tnfrsf14	tumor necrosis factor receptor superfamily, member 14 (herpesvirus entry mediator)	protein coding gene
ENSMUSG00000042436	Ensembl Gene Model	MGI:1342276	Mfap4	microfibrillar-associated protein 4	protein coding gene
ENSMUSG00000042453	Ensembl Gene Model	MGI:103022	Reln	reelin	protein coding gene
ENSMUSG00000042709	Ensembl Gene Model	MGI:2180561	Atpaf2	ATP synthase mitochondrial F1 complex assembly factor 2	protein coding gene
ENSMUSG00000042761	Ensembl Gene Model	MGI:3609239	Mrap2	melanocortin 2 receptor accessory protein 2	protein coding gene
ENSMUSG00000043061	Ensembl Gene Model	MGI:2387176	Tmem18	transmembrane protein 18	protein coding gene
ENSMUSG00000043787	Ensembl Gene Model	MGI:1924924	Defb12	defensin beta 12	protein coding gene
ENSMUSG00000044288	Ensembl Gene Model	MGI:104615	Cnr1	cannabinoid receptor 1 (brain)	protein coding gene
ENSMUSG00000044573	Ensembl Gene Model	MGI:87881	Acp1	acid phosphatase 1, soluble	protein coding gene
ENSMUSG00000044968	Ensembl Gene Model	MGI:2140885	Napepld	N-acyl phosphatidylethanolamine phospholipase D	protein coding gene
ENSMUSG00000044988	Ensembl Gene Model	MGI:1932970	Ucn3	urocortin 3	protein coding gene
ENSMUSG00000045052	Ensembl Gene Model	MGI:2135956	Prlhr	prolactin releasing hormone receptor	protein coding gene
ENSMUSG00000045114	Ensembl Gene Model	MGI:1916267	Prrt2	proline-rich transmembrane protein 2	protein coding gene
ENSMUSG00000045730	Ensembl Gene Model	MGI:87938	Adrb2	adrenergic receptor, beta 2	protein coding gene
ENSMUSG00000046352	Ensembl Gene Model	MGI:95720	Gjb2	gap junction protein, beta 2	protein coding gene
ENSMUSG00000046354	Ensembl Gene Model	MGI:2675345	Defb14	defensin beta 14	protein coding gene
ENSMUSG00000046794	Ensembl Gene Model	MGI:2177268	Ppp1r3b	protein phosphatase 1, regulatory subunit 3B	protein coding gene
ENSMUSG00000046991	Ensembl Gene Model	MGI:1918932	Wdr27	WD repeat domain 27	protein coding gene
ENSMUSG00000047037	Ensembl Gene Model	MGI:2442058	Nipa1	non imprinted in Prader-Willi/Angelman syndrome 1 homolog (human)	protein coding gene
ENSMUSG00000047259	Ensembl Gene Model	MGI:99457	Mc4r	melanocortin 4 receptor	protein coding gene
ENSMUSG00000047261	Ensembl Gene Model	MGI:95639	Gap43	growth associated protein 43	protein coding gene
ENSMUSG00000047638	Ensembl Gene Model	MGI:1352464	Nr1h4	nuclear receptor subfamily 1, group H, member 4	protein coding gene
ENSMUSG00000047710	Ensembl Gene Model	MGI:1196398	Champ1	chromosome alignment maintaining phosphoprotein 1	protein coding gene
ENSMUSG00000047976	Ensembl Gene Model	MGI:96654	Kcna1	potassium voltage-gated channel, shaker-related subfamily, member 1	protein coding gene
ENSMUSG00000048264	Ensembl Gene Model	MGI:1920179	Dip2c	disco interacting protein 2 homolog C	protein coding gene
ENSMUSG00000048279	Ensembl Gene Model	MGI:1354724	Sacs	sacsin	protein coding gene
ENSMUSG00000048482	Ensembl Gene Model	MGI:88145	Bdnf	brain derived neurotrophic factor	protein coding gene
ENSMUSG00000049107	Ensembl Gene Model	MGI:97380	Ntf3	neurotrophin 3	protein coding gene
ENSMUSG00000049323	Ensembl Gene Model	MGI:2444720	Smcr8	Smith-Magenis syndrome chromosome region, candidate 8 homolog (human)	protein coding gene
ENSMUSG00000049551	Ensembl Gene Model	MGI:1313278	Fzd9	frizzled class receptor 9	protein coding gene
ENSMUSG00000049908	Ensembl Gene Model	MGI:99953	Gja8	gap junction protein, alpha 8	protein coding gene
ENSMUSG00000049932	Ensembl Gene Model	MGI:102688	H2ax	H2A.X variant histone	protein coding gene
ENSMUSG00000050211	Ensembl Gene Model	MGI:1919144	Pla2g4e	phospholipase A2, group IVE	protein coding gene
ENSMUSG00000050240	Ensembl Gene Model	MGI:1929869	Hic2	hypermethylated in cancer 2	protein coding gene
ENSMUSG00000051136	Ensembl Gene Model	MGI:2441906	Ghsr	growth hormone secretagogue receptor	protein coding gene
ENSMUSG00000051331	Ensembl Gene Model	MGI:103013	Cacna1c	calcium channel, voltage-dependent, L type, alpha 1C subunit	protein coding gene
ENSMUSG00000051747	Ensembl Gene Model	MGI:98864	Ttn	titin	protein coding gene
ENSMUSG00000052301	Ensembl Gene Model	MGI:109446	Doc2a	double C2, alpha	protein coding gene
ENSMUSG00000052554	Ensembl Gene Model	MGI:2672979	Defb34	defensin beta 34	protein coding gene
ENSMUSG00000052942	Ensembl Gene Model	MGI:2444289	Glis3	GLIS family zinc finger 3	protein coding gene
ENSMUSG00000053113	Ensembl Gene Model	MGI:1201791	Socs3	suppressor of cytokine signaling 3	protein coding gene
ENSMUSG00000053310	Ensembl Gene Model	MGI:1927184	Nrgn	neurogranin	protein coding gene
ENSMUSG00000053368	Ensembl Gene Model	MGI:2153463	Rxfp2	relaxin/insulin-like family peptide receptor 2	protein coding gene
ENSMUSG00000053693	Ensembl Gene Model	MGI:1861901	Mast1	microtubule associated serine/threonine kinase 1	protein coding gene
ENSMUSG00000053754	Ensembl Gene Model	MGI:1915022	Chd8	chromodomain helicase DNA binding protein 8	protein coding gene
ENSMUSG00000054360	Ensembl Gene Model	MGI:2669849	Bsx	brain specific homeobox	protein coding gene
ENSMUSG00000054733	Ensembl Gene Model	MGI:106916	Msra	methionine sulfoxide reductase A	protein coding gene
ENSMUSG00000055013	Ensembl Gene Model	MGI:2653690	Agap1	ArfGAP with GTPase domain, ankyrin repeat and PH domain 1	protein coding gene
ENSMUSG00000055254	Ensembl Gene Model	MGI:97384	Ntrk2	neurotrophic tyrosine kinase, receptor, type 2	protein coding gene
ENSMUSG00000055435	Ensembl Gene Model	MGI:96909	Maf	avian musculoaponeurotic fibrosarcoma oncogene homolog	protein coding gene
ENSMUSG00000055471	Ensembl Gene Model	MGI:103305	Alk	anaplastic lymphoma kinase	protein coding gene
ENSMUSG00000055540	Ensembl Gene Model	MGI:108034	Epha6	Eph receptor A6	protein coding gene
ENSMUSG00000055866	Ensembl Gene Model	MGI:1195265	Per2	period circadian clock 2	protein coding gene
ENSMUSG00000055932	Ensembl Gene Model	MGI:1347093	Fto	fat mass and obesity associated	protein coding gene
ENSMUSG00000055976	Ensembl Gene Model	MGI:1919158	Cldn23	claudin 23	protein coding gene
ENSMUSG00000056073	Ensembl Gene Model	MGI:95815	Grik2	glutamate receptor, ionotropic, kainate 2 (beta 2)	protein coding gene
ENSMUSG00000057123	Ensembl Gene Model	MGI:95716	Gja5	gap junction protein, alpha 5	protein coding gene
ENSMUSG00000057666	Ensembl Gene Model	MGI:95640	Gapdh	glyceraldehyde-3-phosphate dehydrogenase	protein coding gene
ENSMUSG00000057672	Ensembl Gene Model	MGI:108022	Pkn1	protein kinase N1	protein coding gene
ENSMUSG00000057722	Ensembl Gene Model	MGI:104993	Lepr	leptin receptor	protein coding gene
ENSMUSG00000057914	Ensembl Gene Model	MGI:894644	Cacnb2	calcium channel, voltage-dependent, beta 2 subunit	protein coding gene
ENSMUSG00000058258	Ensembl Gene Model	MGI:2442264	Idi1	isopentenyl-diphosphate delta isomerase	protein coding gene
ENSMUSG00000058571	Ensembl Gene Model	MGI:1346322	Gpc6	glypican 6	protein coding gene
ENSMUSG00000058620	Ensembl Gene Model	MGI:87935	Adra2b	adrenergic receptor, alpha 2b	protein coding gene
ENSMUSG00000059201	Ensembl Gene Model	MGI:104663	Lep	leptin	protein coding gene
ENSMUSG00000059230	Ensembl Gene Model	MGI:1927667	Defb4	defensin beta 4	protein coding gene
ENSMUSG00000059495	Ensembl Gene Model	MGI:1916882	Arhgef12	Rho guanine nucleotide exchange factor (GEF) 12	protein coding gene
ENSMUSG00000060063	Ensembl Gene Model	MGI:107505	Alox5ap	arachidonate 5-lipoxygenase activating protein	protein coding gene
ENSMUSG00000060166	Ensembl Gene Model	MGI:1338012	Zdhhc8	zinc finger, DHHC domain containing 8	protein coding gene
ENSMUSG00000060261	Ensembl Gene Model	MGI:1202722	Gtf2i	general transcription factor II I	protein coding gene
ENSMUSG00000060402	Ensembl Gene Model	MGI:1916197	Chst8	carbohydrate sulfotransferase 8	protein coding gene
ENSMUSG00000060924	Ensembl Gene Model	MGI:2137383	Csmd1	CUB and Sushi multiple domains 1	protein coding gene
ENSMUSG00000061080	Ensembl Gene Model	MGI:1261760	Lsamp	limbic system-associated membrane protein	protein coding gene
ENSMUSG00000061578	Ensembl Gene Model	MGI:3610315	Ksr2	kinase suppressor of ras 2	protein coding gene
ENSMUSG00000061650	Ensembl Gene Model	MGI:2183151	Med9	mediator complex subunit 9	protein coding gene
ENSMUSG00000061911	Ensembl Gene Model	MGI:1100511	Myt1l	myelin transcription factor 1-like	protein coding gene
ENSMUSG00000062115	Ensembl Gene Model	MGI:103291	Rai1	retinoic acid induced 1	protein coding gene
ENSMUSG00000062257	Ensembl Gene Model	MGI:97397	Opcml	opioid binding protein/cell adhesion molecule-like	protein coding gene
ENSMUSG00000062825	Ensembl Gene Model	MGI:87906	Actg1	actin, gamma, cytoplasmic 1	protein coding gene
ENSMUSG00000063060	Ensembl Gene Model	MGI:98369	Sox7	SRY (sex determining region Y)-box 7	protein coding gene
ENSMUSG00000063065	Ensembl Gene Model	MGI:1346859	Mapk3	mitogen-activated protein kinase 3	protein coding gene
ENSMUSG00000063146	Ensembl Gene Model	MGI:1313136	Clip2	CAP-GLY domain containing linker protein 2	protein coding gene
ENSMUSG00000063358	Ensembl Gene Model	MGI:1346858	Mapk1	mitogen-activated protein kinase 1	protein coding gene
ENSMUSG00000063450	Ensembl Gene Model	MGI:2449316	Syne2	spectrin repeat containing, nuclear envelope 2	protein coding gene
ENSMUSG00000063804	Ensembl Gene Model	MGI:3584032	Lin28b	lin-28 homolog B	protein coding gene
ENSMUSG00000063810	Ensembl Gene Model	MGI:1934606	Alms1	ALMS1, centrosome and basal body associated	protein coding gene
ENSMUSG00000065569	Ensembl Gene Model	MGI:2676822	Mir137	microRNA 137	miRNA gene
ENSMUSG00000066392	Ensembl Gene Model	MGI:1096389	Nrxn3	neurexin III	protein coding gene
ENSMUSG00000066551	Ensembl Gene Model	MGI:96113	Hmgb1	high mobility group box 1	protein coding gene
ENSMUSG00000066979	Ensembl Gene Model	MGI:1343463	Bub3	BUB3 mitotic checkpoint protein	protein coding gene
ENSMUSG00000068196	Ensembl Gene Model	MGI:88463	Col8a1	collagen, type VIII, alpha 1	protein coding gene
ENSMUSG00000069844	Ensembl Gene Model	MGI:106362	Sco1	SCO1 cytochrome c oxidase assembly protein	protein coding gene
ENSMUSG00000070056	Ensembl Gene Model	MGI:1098644	Mfhas1	malignant fibrous histiocytoma amplified sequence 1	protein coding gene
ENSMUSG00000070473	Ensembl Gene Model	MGI:1329044	Cldn3	claudin 3	protein coding gene
ENSMUSG00000070565	Ensembl Gene Model	MGI:2443881	Rasal2	RAS protein activator like 2	protein coding gene
ENSMUSG00000073838	Ensembl Gene Model	MGI:1923686	Tufm	Tu translation elongation factor, mitochondrial	protein coding gene
ENSMUSG00000074264	Ensembl Gene Model	MGI:88019	Amy1	amylase 1, salivary	protein coding gene
ENSMUSG00000074340	Ensembl Gene Model	MGI:106661	Ovgp1	oviductal glycoprotein 1	protein coding gene
ENSMUSG00000074446	Ensembl Gene Model	MGI:3630381	Defa23	defensin, alpha, 23	protein coding gene
ENSMUSG00000075704	Ensembl Gene Model	MGI:1347023	Txnrd2	thioredoxin reductase 2	protein coding gene
ENSMUSG00000078650	Ensembl Gene Model	MGI:95607	G6pc	glucose-6-phosphatase, catalytic	protein coding gene
ENSMUSG00000083079	Ensembl Gene Model	MGI:104547	Amy2b	amylase 2b	protein coding gene
ENSMUSG00000089726	Ensembl Gene Model	MGI:1923207	Mir17hg	Mir17 host gene (non-protein coding)	lncRNA gene
ENSMUSG00000089960	Ensembl Gene Model	MGI:98898	Ugt1a1	UDP glucuronosyltransferase 1 family, polypeptide A1	protein coding gene
ENSMUSG00000090550	Ensembl Gene Model	MGI:3644668	Prlh	prolactin releasing hormone	protein coding gene
ENSMUSG00000091002	Ensembl Gene Model	MGI:1917821	Tcerg1l	transcription elongation regulator 1-like	protein coding gene
ENSMUSG00000092009	Ensembl Gene Model	MGI:3643515	Myh15	myosin, heavy chain 15	protein coding gene
ENSMUSG00000093806	Ensembl Gene Model	MGI:96090	Asmt	acetylserotonin O-methyltransferase	protein coding gene
ENSMUSG00000095139	Ensembl Gene Model	MGI:101895	Pou3f2	POU domain, class 3, transcription factor 2	protein coding gene
ENSMUSG00000096054	Ensembl Gene Model	MGI:1927152	Syne1	spectrin repeat containing, nuclear envelope 1	protein coding gene
ENSMUSG00000100133	Ensembl Gene Model	MGI:2387796	Tgif2lx1	TGFB-induced factor homeobox 2-like, X-linked 1	protein coding gene
ENSMUSG00000106379	Ensembl Gene Model	MGI:1925076	Lhfpl3	lipoma HMGIC fusion partner-like 3	protein coding gene
ENSMUSG00000112117	Ensembl Gene Model	MGI:1099806	Rmst	rhabdomyosarcoma 2 associated transcript (non-coding RNA)	lncRNA gene
ENSMUSG00000114515	Ensembl Gene Model	MGI:87994	Aldoa	aldolase A, fructose-bisphosphate	protein coding gene
ENSMUSG00002076083	Ensembl Gene Model	MGI:2678948	Klhl17	kelch-like 17	protein coding gene
