# Supplementary material for: Genome-wide screening for genetic variants in polyadenylation signal (PAS) sites in mouse selection lines for fatness and leanness
Source: Mamm Genome. 2022 Nov 21;34(1):12–31. doi: 10.1007/s00335-022-09967-8 (PMC9684942; doi:10.1007/s00335-022-09967-8)
Supplement: Supplementary file 12 — Supplementary file12 (XLSX 26 kb)—A set of 281 alternative polyadenylation (APA)-related genes obtained from various databases [file 335_2022_9967_MOESM12_ESM.xlsx]

## Sheet: Sheet0
Supplementary Table S3 A set of 281 alternative polyadenylation (APA)-related genes obtained from various databases
Input	Input Type	MGI Gene/Marker ID	Symbol	Name	Feature Type
ENSMUSG00000000568	Ensembl Gene Model	MGI:101947	Hnrnpd	heterogeneous nuclear ribonucleoprotein D	protein coding gene
ENSMUSG00000000787	Ensembl Gene Model	MGI:103064	Ddx3x	DEAD box helicase 3, X-linked	protein coding gene
ENSMUSG00000000838	Ensembl Gene Model	MGI:95564	Fmr1	FMRP translational regulator 1	protein coding gene
ENSMUSG00000001017	Ensembl Gene Model	MGI:1913761	Chtop	chromatin target of PRMT1	protein coding gene
ENSMUSG00000001150	Ensembl Gene Model	MGI:1930089	Mcm3ap	minichromosome maintenance complex component 3 associated protein	protein coding gene
ENSMUSG00000001424	Ensembl Gene Model	MGI:1929266	Snd1	staphylococcal nuclease and tudor domain containing 1	protein coding gene
ENSMUSG00000001524	Ensembl Gene Model	MGI:1338799	Gtf2h4	general transcription factor II H, polypeptide 4	protein coding gene
ENSMUSG00000001552	Ensembl Gene Model	MGI:96650	Jup	junction plakoglobin	protein coding gene
ENSMUSG00000002129	Ensembl Gene Model	MGI:1914715	Sf3a1	splicing factor 3a, subunit 1	protein coding gene
ENSMUSG00000002524	Ensembl Gene Model	MGI:1915209	Puf60	poly-U binding splicing factor 60	protein coding gene
ENSMUSG00000002658	Ensembl Gene Model	MGI:1923848	Gtf2f1	general transcription factor IIF, polypeptide 1	protein coding gene
ENSMUSG00000003360	Ensembl Gene Model	MGI:1921601	Ddx23	DEAD box helicase 23	protein coding gene
ENSMUSG00000003435	Ensembl Gene Model	MGI:1202400	Supt5	suppressor of Ty 5, DSIF elongation factor subunit	protein coding gene
ENSMUSG00000003437	Ensembl Gene Model	MGI:1923988	Paf1	Paf1, RNA polymerase II complex component	protein coding gene
ENSMUSG00000004455	Ensembl Gene Model	MGI:104872	Ppp1cc	protein phosphatase 1 catalytic subunit gamma	protein coding gene
ENSMUSG00000004667	Ensembl Gene Model	MGI:1913670	Polr2e	polymerase (RNA) II (DNA directed) polypeptide E	protein coding gene
ENSMUSG00000005198	Ensembl Gene Model	MGI:98086	Polr2a	polymerase (RNA) II (DNA directed) polypeptide A	protein coding gene
ENSMUSG00000005481	Ensembl Gene Model	MGI:1915528	Ddx39a	DEAD box helicase 39a	protein coding gene
ENSMUSG00000005609	Ensembl Gene Model	MGI:109345	Ctr9	CTR9 homolog, Paf1/RNA polymerase II complex component	protein coding gene
ENSMUSG00000006498	Ensembl Gene Model	MGI:97791	Ptbp1	polypyrimidine tract binding protein 1	protein coding gene
ENSMUSG00000006599	Ensembl Gene Model	MGI:1277216	Gtf2h1	general transcription factor II H, polypeptide 1	protein coding gene
ENSMUSG00000006651	Ensembl Gene Model	MGI:88046	Aplp1	amyloid beta (A4) precursor-like protein 1	protein coding gene
ENSMUSG00000007670	Ensembl Gene Model	MGI:1336214	Khsrp	KH-type splicing regulatory protein	protein coding gene
ENSMUSG00000007836	Ensembl Gene Model	MGI:1924384	Hnrnpa0	heterogeneous nuclear ribonucleoprotein A0	protein coding gene
ENSMUSG00000008658	Ensembl Gene Model	MGI:1926224	Rbfox1	RNA binding protein, fox-1 homolog (C. elegans) 1	protein coding gene
ENSMUSG00000009535	Ensembl Gene Model	MGI:1915147	Rnmt	RNA (guanine-7-) methyltransferase	protein coding gene
ENSMUSG00000009555	Ensembl Gene Model	MGI:1328368	Cdk9	cyclin-dependent kinase 9 (CDC2-related kinase)	protein coding gene
ENSMUSG00000009941	Ensembl Gene Model	MGI:1933192	Nxf2	nuclear RNA export factor 2	protein coding gene
ENSMUSG00000010097	Ensembl Gene Model	MGI:1858330	Nxf1	nuclear RNA export factor 1	protein coding gene
ENSMUSG00000010608	Ensembl Gene Model	MGI:1914289	Rbm25	RNA binding motif protein 25	protein coding gene
ENSMUSG00000011257	Ensembl Gene Model	MGI:2385206	Pabpc4	poly(A) binding protein, cytoplasmic 4	protein coding gene
ENSMUSG00000011960	Ensembl Gene Model	MGI:1328363	Ccnt1	cyclin T1	protein coding gene
ENSMUSG00000013736	Ensembl Gene Model	MGI:1917297	Trnt1	tRNA nucleotidyl transferase, CCA-adding, 1	protein coding gene
ENSMUSG00000014956	Ensembl Gene Model	MGI:104871	Ppp1cb	protein phosphatase 1 catalytic subunit beta	protein coding gene
ENSMUSG00000015023	Ensembl Gene Model	MGI:99526	Ddx19a	DEAD box helicase 19a	protein coding gene
ENSMUSG00000015165	Ensembl Gene Model	MGI:104816	Hnrnpl	heterogeneous nuclear ribonucleoprotein L	protein coding gene
ENSMUSG00000016018	Ensembl Gene Model	MGI:1919448	Mtrex	Mtr4 exosome RNA helicase	protein coding gene
ENSMUSG00000016921	Ensembl Gene Model	MGI:1915246	Srsf6	serine and arginine-rich splicing factor 6	protein coding gene
ENSMUSG00000017264	Ensembl Gene Model	MGI:1355322	Exosc10	exosome component 10	protein coding gene
ENSMUSG00000018068	Ensembl Gene Model	MGI:1917672	Ints2	integrator complex subunit 2	protein coding gene
ENSMUSG00000018379	Ensembl Gene Model	MGI:98283	Srsf1	serine and arginine-rich splicing factor 1	protein coding gene
ENSMUSG00000018583	Ensembl Gene Model	MGI:1351465	G3bp1	GTPase activating protein (SH3 domain) binding protein 1	protein coding gene
ENSMUSG00000019432	Ensembl Gene Model	MGI:99240	Ddx39b	DEAD box helicase 39b	protein coding gene
ENSMUSG00000019715	Ensembl Gene Model	MGI:1921662	Gle1	GLE1 RNA export mediator (yeast)	protein coding gene
ENSMUSG00000019738	Ensembl Gene Model	MGI:1917170	Polr2i	polymerase (RNA) II (DNA directed) polypeptide I	protein coding gene
ENSMUSG00000020211	Ensembl Gene Model	MGI:104912	Sf3a2	splicing factor 3a, subunit 2	protein coding gene
ENSMUSG00000020257	Ensembl Gene Model	MGI:1924555	Wdr82	WD repeat domain containing 82	protein coding gene
ENSMUSG00000020273	Ensembl Gene Model	MGI:2442119	Papolg	poly(A) polymerase gamma	protein coding gene
ENSMUSG00000020300	Ensembl Gene Model	MGI:1914829	Cpeb4	cytoplasmic polyadenylation element binding protein 4	protein coding gene
ENSMUSG00000020372	Ensembl Gene Model	MGI:101849	Rack1	receptor for activated C kinase 1	protein coding gene
ENSMUSG00000020409	Ensembl Gene Model	MGI:2385598	Slu7	SLU7 splicing factor homolog (S. cerevisiae)	protein coding gene
ENSMUSG00000020464	Ensembl Gene Model	MGI:1918951	Pnpt1	polyribonucleotide nucleotidyltransferase 1	protein coding gene
ENSMUSG00000020680	Ensembl Gene Model	MGI:1917689	Taf15	TATA-box binding protein associated factor 15	protein coding gene
ENSMUSG00000020719	Ensembl Gene Model	MGI:105037	Ddx5	DEAD box helicase 5	protein coding gene
ENSMUSG00000020783	Ensembl Gene Model	MGI:1914124	Ncbp3	nuclear cap binding subunit 3	protein coding gene
ENSMUSG00000021012	Ensembl Gene Model	MGI:1919824	Zc3h14	zinc finger CCCH type containing 14	protein coding gene
ENSMUSG00000021018	Ensembl Gene Model	MGI:2384309	Polr2h	polymerase (RNA) II (DNA directed) polypeptide H	protein coding gene
ENSMUSG00000021103	Ensembl Gene Model	MGI:106207	Mnat1	menage a trois 1	protein coding gene
ENSMUSG00000021111	Ensembl Gene Model	MGI:109301	Papola	poly (A) polymerase alpha	protein coding gene
ENSMUSG00000021127	Ensembl Gene Model	MGI:107946	Zfp36l1	zinc finger protein 36, C3H type-like 1	protein coding gene
ENSMUSG00000021639	Ensembl Gene Model	MGI:1345669	Gtf2h2	general transcription factor II H, polypeptide 2	protein coding gene
ENSMUSG00000021963	Ensembl Gene Model	MGI:1277978	Sap18	Sin3-associated polypeptide 18	protein coding gene
ENSMUSG00000021975	Ensembl Gene Model	MGI:1098533	Ints9	integrator complex subunit 9	protein coding gene
ENSMUSG00000022139	Ensembl Gene Model	MGI:2145597	Mbnl2	muscleblind like splicing factor 2	protein coding gene
ENSMUSG00000022194	Ensembl Gene Model	MGI:1859158	Pabpn1	poly(A) binding protein, nuclear 1	protein coding gene
ENSMUSG00000022283	Ensembl Gene Model	MGI:1349722	Pabpc1	poly(A) binding protein, cytoplasmic 1	protein coding gene
ENSMUSG00000022312	Ensembl Gene Model	MGI:1915385	Eif3h	eukaryotic translation initiation factor 3, subunit H	protein coding gene
ENSMUSG00000022336	Ensembl Gene Model	MGI:99257	Eif3e	eukaryotic translation initiation factor 3, subunit E	protein coding gene
ENSMUSG00000022338	Ensembl Gene Model	MGI:1919286	Eny2	ENY2 transcription and export complex 2 subunit	protein coding gene
ENSMUSG00000022471	Ensembl Gene Model	MGI:95606	Xrcc6	X-ray repair complementing defective repair in Chinese hamster cells 6	protein coding gene
ENSMUSG00000022556	Ensembl Gene Model	MGI:96238	Hsf1	heat shock factor 1	protein coding gene
ENSMUSG00000022672	Ensembl Gene Model	MGI:104779	Prkdc	protein kinase, DNA activated, catalytic polypeptide	protein coding gene
ENSMUSG00000022685	Ensembl Gene Model	MGI:1921358	Parn	poly(A)-specific ribonuclease (deadenylation nuclease)	protein coding gene
ENSMUSG00000022774	Ensembl Gene Model	MGI:1915342	Ncbp2	nuclear cap binding protein subunit 2	protein coding gene
ENSMUSG00000022800	Ensembl Gene Model	MGI:1917955	Fyttd1	forty-two-three domain containing 1	protein coding gene
ENSMUSG00000022858	Ensembl Gene Model	MGI:106016	Tra2b	transformer 2 beta	protein coding gene
ENSMUSG00000022892	Ensembl Gene Model	MGI:88059	App	amyloid beta (A4) precursor protein	protein coding gene
ENSMUSG00000022897	Ensembl Gene Model	MGI:1330299	Dyrk1a	dual-specificity tyrosine-(Y)-phosphorylation regulated kinase 1a	protein coding gene
ENSMUSG00000022983	Ensembl Gene Model	MGI:2146350	Scaf4	SR-related CTD-associated factor 4	protein coding gene
ENSMUSG00000023025	Ensembl Gene Model	MGI:2443114	Larp4	La ribonucleoprotein domain family, member 4	protein coding gene
ENSMUSG00000023118	Ensembl Gene Model	MGI:1915438	Sympk	symplekin	protein coding gene
ENSMUSG00000024019	Ensembl Gene Model	MGI:1921407	Cmtr1	cap methyltransferase 1	protein coding gene
ENSMUSG00000024234	Ensembl Gene Model	MGI:1914690	Mtpap	mitochondrial poly(A) polymerase	protein coding gene
ENSMUSG00000024258	Ensembl Gene Model	MGI:1916491	Polr2d	polymerase (RNA) II (DNA directed) polypeptide D	protein coding gene
ENSMUSG00000024268	Ensembl Gene Model	MGI:1932407	Celf4	CUGBP, Elav-like family member 4	protein coding gene
ENSMUSG00000024287	Ensembl Gene Model	MGI:1919668	Thoc1	THO complex 1	protein coding gene
ENSMUSG00000024369	Ensembl Gene Model	MGI:102744	Nelfe	negative elongation factor complex member E, Rdbp	protein coding gene
ENSMUSG00000024382	Ensembl Gene Model	MGI:95414	Ercc3	excision repair cross-complementing rodent repair deficiency, complementation group 3	protein coding gene
ENSMUSG00000024384	Ensembl Gene Model	MGI:1920723	Iws1	IWS1, SUPT6 interacting protein	protein coding gene
ENSMUSG00000024400	Ensembl Gene Model	MGI:1921570	Wdr33	WD repeat domain 33	protein coding gene
ENSMUSG00000024576	Ensembl Gene Model	MGI:1934950	Csnk1a1	casein kinase 1, alpha 1	protein coding gene
ENSMUSG00000024735	Ensembl Gene Model	MGI:106247	Prpf19	pre-mRNA processing factor 19	protein coding gene
ENSMUSG00000024853	Ensembl Gene Model	MGI:2441856	Sf3b2	splicing factor 3b, subunit 2	protein coding gene
ENSMUSG00000024949	Ensembl Gene Model	MGI:1095403	Sf1	splicing factor 1	protein coding gene
ENSMUSG00000024986	Ensembl Gene Model	MGI:96086	Hhex	hematopoietically expressed homeobox	protein coding gene
ENSMUSG00000024991	Ensembl Gene Model	MGI:95301	Eif3a	eukaryotic translation initiation factor 3, subunit A	protein coding gene
ENSMUSG00000025133	Ensembl Gene Model	MGI:1917164	Ints4	integrator complex subunit 4	protein coding gene
ENSMUSG00000025134	Ensembl Gene Model	MGI:1341044	Alyref	Aly/REF export factor	protein coding gene
ENSMUSG00000025576	Ensembl Gene Model	MGI:106368	Rbfox3	RNA binding protein, fox-1 homolog (C. elegans) 3	protein coding gene
ENSMUSG00000025580	Ensembl Gene Model	MGI:1923731	Eif4a3	eukaryotic translation initiation factor 4A3	protein coding gene
ENSMUSG00000025586	Ensembl Gene Model	MGI:108442	Cpeb1	cytoplasmic polyadenylation element binding protein 1	protein coding gene
ENSMUSG00000025785	Ensembl Gene Model	MGI:1913696	Exosc7	exosome component 7	protein coding gene
ENSMUSG00000025872	Ensembl Gene Model	MGI:1920916	Thoc3	THO complex 3	protein coding gene
ENSMUSG00000026058	Ensembl Gene Model	MGI:2159649	Khdrbs2	KH domain containing, RNA binding, signal transduction associated 2	protein coding gene
ENSMUSG00000026187	Ensembl Gene Model	MGI:104517	Xrcc5	X-ray repair complementing defective repair in Chinese hamster cells 5	protein coding gene
ENSMUSG00000026361	Ensembl Gene Model	MGI:2384876	Cdc73	cell division cycle 73, Paf1/RNA polymerase II complex component	protein coding gene
ENSMUSG00000026496	Ensembl Gene Model	MGI:1340806	Parp1	poly (ADP-ribose) polymerase family, member 1	protein coding gene
ENSMUSG00000026634	Ensembl Gene Model	MGI:1196310	Angel2	angel homolog 2	protein coding gene
ENSMUSG00000026970	Ensembl Gene Model	MGI:1861774	Rbms1	RNA binding motif, single stranded interacting protein 1	protein coding gene
ENSMUSG00000027079	Ensembl Gene Model	MGI:2138968	Clp1	CLP1, cleavage and polyadenylation factor I subunit	protein coding gene
ENSMUSG00000027176	Ensembl Gene Model	MGI:1351825	Cstf3	cleavage stimulation factor, 3' pre-RNA, subunit 3	protein coding gene
ENSMUSG00000027498	Ensembl Gene Model	MGI:1914587	Cstf1	cleavage stimulation factor, 3' pre-RNA, subunit 1	protein coding gene
ENSMUSG00000027620	Ensembl Gene Model	MGI:2157953	Rbm39	RNA binding motif protein 39	protein coding gene
ENSMUSG00000027714	Ensembl Gene Model	MGI:1355319	Exosc9	exosome component 9	protein coding gene
ENSMUSG00000027752	Ensembl Gene Model	MGI:1916889	Exosc8	exosome component 8	protein coding gene
ENSMUSG00000027770	Ensembl Gene Model	MGI:1919412	Dhx36	DEAH (Asp-Glu-Ala-His) box polypeptide 36	protein coding gene
ENSMUSG00000027810	Ensembl Gene Model	MGI:1098684	Eif2a	eukaryotic translation initiation factor 2A	protein coding gene
ENSMUSG00000027881	Ensembl Gene Model	MGI:1914171	Prpf38b	PRP38 pre-mRNA processing factor 38 (yeast) domain containing B	protein coding gene
ENSMUSG00000027893	Ensembl Gene Model	MGI:2385184	Ahcyl1	S-adenosylhomocysteine hydrolase-like 1	protein coding gene
ENSMUSG00000027905	Ensembl Gene Model	MGI:1858415	Ddx20	DEAD box helicase 20	protein coding gene
ENSMUSG00000027933	Ensembl Gene Model	MGI:2140050	Ints3	integrator complex subunit 3	protein coding gene
ENSMUSG00000028126	Ensembl Gene Model	MGI:107929	Pip5k1a	phosphatidylinositol-4-phosphate 5-kinase, type 1 alpha	protein coding gene
ENSMUSG00000028137	Ensembl Gene Model	MGI:1926034	Celf3	CUGBP, Elav-like family member 3	protein coding gene
ENSMUSG00000028233	Ensembl Gene Model	MGI:2151797	Tgs1	trimethylguanosine synthase 1	protein coding gene
ENSMUSG00000028274	Ensembl Gene Model	MGI:1329041	Rngtt	RNA guanylyltransferase and 5'-phosphatase	protein coding gene
ENSMUSG00000028309	Ensembl Gene Model	MGI:1925927	Rnf20	ring finger protein 20	protein coding gene
ENSMUSG00000028322	Ensembl Gene Model	MGI:1913612	Exosc3	exosome component 3	protein coding gene
ENSMUSG00000028330	Ensembl Gene Model	MGI:1891840	Ncbp1	nuclear cap binding protein subunit 1	protein coding gene
ENSMUSG00000028409	Ensembl Gene Model	MGI:1915546	Smu1	smu-1 suppressor of mec-8 and unc-52 homolog (C. elegans)	protein coding gene
ENSMUSG00000028546	Ensembl Gene Model	MGI:107427	Elavl4	ELAV like RNA binding protein 4	protein coding gene
ENSMUSG00000028609	Ensembl Gene Model	MGI:1330312	Magoh	mago homolog, exon junction complex core component	protein coding gene
ENSMUSG00000028651	Ensembl Gene Model	MGI:1917118	Ppie	peptidylprolyl isomerase E (cyclophilin E)	protein coding gene
ENSMUSG00000028790	Ensembl Gene Model	MGI:893579	Khdrbs1	KH domain containing, RNA binding, signal transduction associated 1	protein coding gene
ENSMUSG00000028798	Ensembl Gene Model	MGI:1860763	Eif3i	eukaryotic translation initiation factor 3, subunit I	protein coding gene
ENSMUSG00000028809	Ensembl Gene Model	MGI:1858303	Srrm1	serine/arginine repetitive matrix 1	protein coding gene
ENSMUSG00000028820	Ensembl Gene Model	MGI:1918764	Sfpq	splicing factor proline/glutamine rich (polypyrimidine tract binding protein associated)	protein coding gene
ENSMUSG00000028902	Ensembl Gene Model	MGI:1922312	Sf3a3	splicing factor 3a, subunit 3	protein coding gene
ENSMUSG00000028948	Ensembl Gene Model	MGI:1921285	Nol9	nucleolar protein 9	protein coding gene
ENSMUSG00000029034	Ensembl Gene Model	MGI:1919207	Ints11	integrator complex subunit 11	protein coding gene
ENSMUSG00000029038	Ensembl Gene Model	MGI:1916241	Ssu72	Ssu72 RNA polymerase II CTD phosphatase homolog (yeast)	protein coding gene
ENSMUSG00000029169	Ensembl Gene Model	MGI:1099786	Dhx15	DEAH (Asp-Glu-Ala-His) box polypeptide 15	protein coding gene
ENSMUSG00000029227	Ensembl Gene Model	MGI:1914149	Fip1l1	FIP1 like 1 (S. cerevisiae)	protein coding gene
ENSMUSG00000029250	Ensembl Gene Model	MGI:2388280	Polr2b	polymerase (RNA) II (DNA directed) polypeptide B	protein coding gene
ENSMUSG00000029328	Ensembl Gene Model	MGI:1355299	Hnrnpdl	heterogeneous nuclear ribonucleoprotein D-like	protein coding gene
ENSMUSG00000029387	Ensembl Gene Model	MGI:1277143	Gtf2h3	general transcription factor IIH, polypeptide 3	protein coding gene
ENSMUSG00000029427	Ensembl Gene Model	MGI:1917900	Zcchc8	zinc finger, CCHC domain containing 8	protein coding gene
ENSMUSG00000029439	Ensembl Gene Model	MGI:101760	Sfswap	splicing factor SWAP	protein coding gene
ENSMUSG00000029538	Ensembl Gene Model	MGI:104896	Srsf9	serine and arginine-rich splicing factor 9	protein coding gene
ENSMUSG00000029625	Ensembl Gene Model	MGI:1861602	Cpsf4	cleavage and polyadenylation specific factor 4	protein coding gene
ENSMUSG00000029647	Ensembl Gene Model	MGI:1919837	Pan3	PAN3 poly(A) specific ribonuclease subunit	protein coding gene
ENSMUSG00000030188	Ensembl Gene Model	MGI:1913691	Magohb	mago homolog B, exon junction complex core component	protein coding gene
ENSMUSG00000030435	Ensembl Gene Model	MGI:98886	U2af2	U2 small nuclear ribonucleoprotein auxiliary factor (U2AF) 2	protein coding gene
ENSMUSG00000030779	Ensembl Gene Model	MGI:894835	Rbbp6	retinoblastoma binding protein 6, ubiquitin ligase	protein coding gene
ENSMUSG00000030816	Ensembl Gene Model	MGI:2142048	Rnf40	ring finger protein 40	protein coding gene
ENSMUSG00000031029	Ensembl Gene Model	MGI:1913335	Eif3f	eukaryotic translation initiation factor 3, subunit F	protein coding gene
ENSMUSG00000031134	Ensembl Gene Model	MGI:1343044	Rbmx	RNA binding motif protein, X chromosome	protein coding gene
ENSMUSG00000031256	Ensembl Gene Model	MGI:1343054	Cstf2	cleavage stimulation factor, 3' pre-RNA subunit 2	protein coding gene
ENSMUSG00000031311	Ensembl Gene Model	MGI:1855692	Nono	non-POU-domain-containing, octamer binding protein	protein coding gene
ENSMUSG00000031410	Ensembl Gene Model	MGI:2159343	Nxf7	nuclear RNA export factor 7	protein coding gene
ENSMUSG00000031586	Ensembl Gene Model	MGI:1334446	Rbpms	RNA binding protein gene with multiple splicing	protein coding gene
ENSMUSG00000031754	Ensembl Gene Model	MGI:1915469	Nudt21	nudix (nucleoside diphosphate linked moiety X)-type motif 21	protein coding gene
ENSMUSG00000031783	Ensembl Gene Model	MGI:109299	Polr2c	polymerase (RNA) II (DNA directed) polypeptide C	protein coding gene
ENSMUSG00000031864	Ensembl Gene Model	MGI:1918135	Ints10	integrator complex subunit 10	protein coding gene
ENSMUSG00000032097	Ensembl Gene Model	MGI:104976	Ddx6	DEAD (Asp-Glu-Ala-Asp) box polypeptide 6	protein coding gene
ENSMUSG00000032101	Ensembl Gene Model	MGI:1353582	Ddx25	DEAD box helicase 25	protein coding gene
ENSMUSG00000032199	Ensembl Gene Model	MGI:107282	Polr2m	polymerase (RNA) II (DNA directed) polypeptide M	protein coding gene
ENSMUSG00000032265	Ensembl Gene Model	MGI:2670964	Tent5a	terminal nucleotidyltransferase 5A	protein coding gene
ENSMUSG00000032423	Ensembl Gene Model	MGI:1891690	Syncrip	synaptotagmin binding, cytoplasmic RNA interacting protein	protein coding gene
ENSMUSG00000032580	Ensembl Gene Model	MGI:1933204	Rbm5	RNA binding motif protein 5	protein coding gene
ENSMUSG00000032621	Ensembl Gene Model	MGI:2145245	Srek1	splicing regulatory glutamine/lysine-rich protein 1	protein coding gene
ENSMUSG00000032939	Ensembl Gene Model	MGI:1919055	Nup93	nucleoporin 93	protein coding gene
ENSMUSG00000033020	Ensembl Gene Model	MGI:1349393	Polr2f	polymerase (RNA) II (DNA directed) polypeptide F	protein coding gene
ENSMUSG00000033565	Ensembl Gene Model	MGI:1933973	Rbfox2	RNA binding protein, fox-1 homolog (C. elegans) 2	protein coding gene
ENSMUSG00000033658	Ensembl Gene Model	MGI:2148251	Ddx19b	DEAD box helicase 19b	protein coding gene
ENSMUSG00000034022	Ensembl Gene Model	MGI:2679722	Cpsf1	cleavage and polyadenylation specific factor 1	protein coding gene
ENSMUSG00000034120	Ensembl Gene Model	MGI:98284	Srsf2	serine and arginine-rich splicing factor 2	protein coding gene
ENSMUSG00000034259	Ensembl Gene Model	MGI:1923576	Exosc4	exosome component 4	protein coding gene
ENSMUSG00000034274	Ensembl Gene Model	MGI:1351333	Thoc5	THO complex 5	protein coding gene
ENSMUSG00000034544	Ensembl Gene Model	MGI:1914130	Rsrc1	arginine/serine-rich coiled-coil 1	protein coding gene
ENSMUSG00000034575	Ensembl Gene Model	MGI:2682295	Tent4a	terminal nucleotidyltransferase 4A	protein coding gene
ENSMUSG00000034681	Ensembl Gene Model	MGI:97960	Rnps1	RNA binding protein with serine rich domain 1	protein coding gene
ENSMUSG00000034732	Ensembl Gene Model	MGI:2136401	Pabpc5	poly(A) binding protein, cytoplasmic 5	protein coding gene
ENSMUSG00000034820	Ensembl Gene Model	MGI:1917826	Cpsf7	cleavage and polyadenylation specific factor 7	protein coding gene
ENSMUSG00000035161	Ensembl Gene Model	MGI:1202397	Ints6	integrator complex subunit 6	protein coding gene
ENSMUSG00000035851	Ensembl Gene Model	MGI:2443713	Ythdc1	YTH domain containing 1	protein coding gene
ENSMUSG00000036572	Ensembl Gene Model	MGI:1915384	Upf3b	UPF3 regulator of nonsense transcripts homolog B (yeast)	protein coding gene
ENSMUSG00000036779	Ensembl Gene Model	MGI:1917820	Tent4b	terminal nucleotidyltransferase 4B	protein coding gene
ENSMUSG00000036940	Ensembl Gene Model	MGI:1196256	Kdm1a	lysine (K)-specific demethylase 1A	protein coding gene
ENSMUSG00000037058	Ensembl Gene Model	MGI:1915119	Paip2	polyadenylate-binding protein-interacting protein 2	protein coding gene
ENSMUSG00000037149	Ensembl Gene Model	MGI:2144727	Ddx1	DEAD box helicase 1	protein coding gene
ENSMUSG00000037197	Ensembl Gene Model	MGI:1924188	Rbm17	RNA binding motif protein 17	protein coding gene
ENSMUSG00000037361	Ensembl Gene Model	MGI:1913305	Sf3b6	splicing factor 3B, subunit 6	protein coding gene
ENSMUSG00000037461	Ensembl Gene Model	MGI:1924315	Ints7	integrator complex subunit 7	protein coding gene
ENSMUSG00000037475	Ensembl Gene Model	MGI:2442413	Thoc2	THO complex 2	protein coding gene
ENSMUSG00000037742	Ensembl Gene Model	MGI:1096881	Eef1a1	eukaryotic translation elongation factor 1 alpha 1	protein coding gene
ENSMUSG00000037958	Ensembl Gene Model	MGI:2144305	Nsrp1	nuclear speckle regulatory protein 1	protein coding gene
ENSMUSG00000038374	Ensembl Gene Model	MGI:1913129	Rbm8a	RNA binding motif protein 8a	protein coding gene
ENSMUSG00000038489	Ensembl Gene Model	MGI:1913741	Polr2l	polymerase (RNA) II (DNA directed) polypeptide L	protein coding gene
ENSMUSG00000038542	Ensembl Gene Model	MGI:2443003	Pcid2	PCI domain containing 2	protein coding gene
ENSMUSG00000038646	Ensembl Gene Model	MGI:1914398	Ramac	RNA guanine-7 methyltransferase activating subunit	protein coding gene
ENSMUSG00000039218	Ensembl Gene Model	MGI:1923206	Srrm2	serine/arginine repetitive matrix 2	protein coding gene
ENSMUSG00000039220	Ensembl Gene Model	MGI:1289273	Ppp1r10	protein phosphatase 1, regulatory subunit 10	protein coding gene
ENSMUSG00000039224	Ensembl Gene Model	MGI:91842	D1Pas1	DNA segment, Chr 1, Pasteur Institute 1	protein coding gene
ENSMUSG00000039356	Ensembl Gene Model	MGI:2385133	Exosc2	exosome component 2	protein coding gene
ENSMUSG00000039509	Ensembl Gene Model	MGI:2442620	Nup133	nucleoporin 133	protein coding gene
ENSMUSG00000039607	Ensembl Gene Model	MGI:2444477	Rbms3	RNA binding motif, single stranded interacting protein	protein coding gene
ENSMUSG00000039630	Ensembl Gene Model	MGI:1858195	Hnrnpu	heterogeneous nuclear ribonucleoprotein U	protein coding gene
ENSMUSG00000039652	Ensembl Gene Model	MGI:2443075	Cpeb3	cytoplasmic polyadenylation element binding protein 3	protein coding gene
ENSMUSG00000039771	Ensembl Gene Model	MGI:109582	Polr2j	polymerase (RNA) II (DNA directed) polypeptide J	protein coding gene
ENSMUSG00000039782	Ensembl Gene Model	MGI:2442640	Cpeb2	cytoplasmic polyadenylation element binding protein 2	protein coding gene
ENSMUSG00000040028	Ensembl Gene Model	MGI:1100851	Elavl1	ELAV (embryonic lethal, abnormal vision)-like 1 (Hu antigen R)	protein coding gene
ENSMUSG00000040043	Ensembl Gene Model	MGI:1861776	Rbms2	RNA binding motif, single stranded interacting protein 2	protein coding gene
ENSMUSG00000040385	Ensembl Gene Model	MGI:103016	Ppp1ca	protein phosphatase 1 catalytic subunit alpha	protein coding gene
ENSMUSG00000040423	Ensembl Gene Model	MGI:2685397	Rc3h1	RING CCCH (C3H) domains 1	protein coding gene
ENSMUSG00000040720	Ensembl Gene Model	MGI:1913435	Virma	vir like m6A methyltransferase associated	protein coding gene
ENSMUSG00000040738	Ensembl Gene Model	MGI:1919906	Ints8	integrator complex subunit 8	protein coding gene
ENSMUSG00000041297	Ensembl Gene Model	MGI:1916812	Cdk13	cyclin-dependent kinase 13	protein coding gene
ENSMUSG00000041319	Ensembl Gene Model	MGI:2677480	Thoc6	THO complex 6	protein coding gene
ENSMUSG00000041328	Ensembl Gene Model	MGI:1919579	Pcf11	PCF11 cleavage and polyadenylation factor subunit	protein coding gene
ENSMUSG00000041781	Ensembl Gene Model	MGI:1861601	Cpsf2	cleavage and polyadenylation specific factor 2	protein coding gene
ENSMUSG00000041815	Ensembl Gene Model	MGI:1921076	Poldip3	polymerase (DNA-directed), delta interacting protein 3	protein coding gene
ENSMUSG00000042167	Ensembl Gene Model	MGI:2140950	Tent2	terminal nucleotidyltransferase 2	protein coding gene
ENSMUSG00000042396	Ensembl Gene Model	MGI:1914260	Rbm7	RNA binding motif protein 7	protein coding gene
ENSMUSG00000042487	Ensembl Gene Model	MGI:2685031	Leo1	Leo1, Paf1/RNA polymerase II complex component	protein coding gene
ENSMUSG00000042699	Ensembl Gene Model	MGI:108177	Dhx9	DEAH (Asp-Glu-Ala-His) box polypeptide 9	protein coding gene
ENSMUSG00000043535	Ensembl Gene Model	MGI:2443480	Setx	senataxin	protein coding gene
ENSMUSG00000043962	Ensembl Gene Model	MGI:2442637	Thrap3	thyroid hormone receptor associated protein 3	protein coding gene
ENSMUSG00000044221	Ensembl Gene Model	MGI:106479	Grsf1	G-rich RNA sequence binding factor 1	protein coding gene
ENSMUSG00000044468	Ensembl Gene Model	MGI:1921895	Tent5c	terminal nucleotidyltransferase 5C	protein coding gene
ENSMUSG00000044786	Ensembl Gene Model	MGI:99180	Zfp36	zinc finger protein 36	protein coding gene
ENSMUSG00000045817	Ensembl Gene Model	MGI:107945	Zfp36l2	zinc finger protein 36, C3H type-like 2	protein coding gene
ENSMUSG00000045896	Ensembl Gene Model	MGI:2386865	Paip2b	poly(A) binding protein interacting protein 2B	protein coding gene
ENSMUSG00000045983	Ensembl Gene Model	MGI:2384784	Eif4g1	eukaryotic translation initiation factor 4, gamma 1	protein coding gene
ENSMUSG00000045996	Ensembl Gene Model	MGI:102725	Polr2k	polymerase (RNA) II (DNA directed) polypeptide K	protein coding gene
ENSMUSG00000046173	Ensembl Gene Model	MGI:1914793	Pabpc6	poly(A) binding protein, cytoplasmic 6	protein coding gene
ENSMUSG00000046201	Ensembl Gene Model	MGI:1925212	Scaf8	SR-related CTD-associated factor 8	protein coding gene
ENSMUSG00000046434	Ensembl Gene Model	MGI:104820	Hnrnpa1	heterogeneous nuclear ribonucleoprotein A1	protein coding gene
ENSMUSG00000046694	Ensembl Gene Model	MGI:2140500	Tent5b	terminal nucleotidyltransferase 5B	protein coding gene
ENSMUSG00000051732	Ensembl Gene Model	MGI:1349723	Pabpc2	poly(A) binding protein, cytoplasmic 2	protein coding gene
ENSMUSG00000053453	Ensembl Gene Model	MGI:1913481	Thoc7	THO complex 7	protein coding gene
ENSMUSG00000053536	Ensembl Gene Model	MGI:1932622	Cstf2t	cleavage stimulation factor, 3' pre-RNA subunit 2, tau	protein coding gene
ENSMUSG00000054309	Ensembl Gene Model	MGI:1859328	Cpsf3	cleavage and polyadenylation specificity factor 3	protein coding gene
ENSMUSG00000054582	Ensembl Gene Model	MGI:1922908	Pabpc1l	poly(A) binding protein, cytoplasmic 1-like	protein coding gene
ENSMUSG00000054679	Ensembl Gene Model	MGI:2661424	Srsf12	serine and arginine-rich splicing factor 12	protein coding gene
ENSMUSG00000055065	Ensembl Gene Model	MGI:1914290	Ddx17	DEAD box helicase 17	protein coding gene
ENSMUSG00000055531	Ensembl Gene Model	MGI:1913948	Cpsf6	cleavage and polyadenylation specific factor 6	protein coding gene
ENSMUSG00000056076	Ensembl Gene Model	MGI:106478	Eif3b	eukaryotic translation initiation factor 3, subunit B	protein coding gene
ENSMUSG00000056912	Ensembl Gene Model	MGI:1913855	1700017N19Rik	RIKEN cDNA 1700017N19 gene	protein coding gene
ENSMUSG00000057000	Ensembl Gene Model	MGI:2685230	Nxf3	nuclear RNA export factor 3	protein coding gene
ENSMUSG00000058301	Ensembl Gene Model	MGI:107995	Upf1	UPF1 regulator of nonsense transcripts homolog (yeast)	protein coding gene
ENSMUSG00000059208	Ensembl Gene Model	MGI:1926465	Hnrnpm	heterogeneous nuclear ribonucleoprotein M	protein coding gene
ENSMUSG00000059796	Ensembl Gene Model	MGI:95303	Eif4a1	eukaryotic translation initiation factor 4A1	protein coding gene
ENSMUSG00000060261	Ensembl Gene Model	MGI:1202722	Gtf2i	general transcription factor II I	protein coding gene
ENSMUSG00000060475	Ensembl Gene Model	MGI:1926395	Wtap	WT1 associating protein	protein coding gene
ENSMUSG00000061286	Ensembl Gene Model	MGI:107889	Exosc5	exosome component 5	protein coding gene
ENSMUSG00000061479	Ensembl Gene Model	MGI:1855690	Snrpa	small nuclear ribonucleoprotein polypeptide A	protein coding gene
ENSMUSG00000061613	Ensembl Gene Model	MGI:98884	U2af1	U2 small nuclear ribonucleoprotein auxiliary factor (U2AF) 1	protein coding gene
ENSMUSG00000062078	Ensembl Gene Model	MGI:97837	Qki	quaking, KH domain containing RNA binding	protein coding gene
ENSMUSG00000063511	Ensembl Gene Model	MGI:98341	Snrnp70	small nuclear ribonucleoprotein 70 (U1)	protein coding gene
ENSMUSG00000067297	Ensembl Gene Model	MGI:2148249	Ifit1bl2	interferon induced protein with tetratricopeptide repeats 1B like 2	protein coding gene
ENSMUSG00000067995	Ensembl Gene Model	MGI:1915955	Gtf2f2	general transcription factor IIF, polypeptide 2	protein coding gene
ENSMUSG00000068856	Ensembl Gene Model	MGI:109580	Sf3b4	splicing factor 3b, subunit 4	protein coding gene
ENSMUSG00000069867	Ensembl Gene Model	MGI:2685954	Pabpn1l	poly(A)binding protein nuclear 1-like	protein coding gene
ENSMUSG00000071644	Ensembl Gene Model	MGI:1914410	Eef1g	eukaryotic translation elongation factor 1 gamma	protein coding gene
ENSMUSG00000071645	Ensembl Gene Model	MGI:1917294	Tut1	terminal uridylyl transferase 1, U6 snRNA-specific	protein coding gene
ENSMUSG00000071662	Ensembl Gene Model	MGI:1914960	Polr2g	polymerase (RNA) II (DNA directed) polypeptide G	protein coding gene
ENSMUSG00000073007	Ensembl Gene Model	MGI:2685223	Tent5d	terminal nucleotidyltransferase 5D	protein coding gene
ENSMUSG00000074102	Ensembl Gene Model	MGI:1923598	Rbm15b	RNA binding motif protein 15B	protein coding gene
ENSMUSG00000074817	Ensembl Gene Model	MGI:1932115	Papolb	poly (A) polymerase beta (testis specific)	protein coding gene
ENSMUSG00000074896	Ensembl Gene Model	MGI:1101055	Ifit3	interferon-induced protein with tetratricopeptide repeats 3	protein coding gene
ENSMUSG00000075600	Ensembl Gene Model	MGI:2663721	Zc3h3	zinc finger CCCH type containing 3	protein coding gene
ENSMUSG00000078427	Ensembl Gene Model	MGI:1913368	Sarnp	SAP domain containing ribonucleoprotein	protein coding gene
ENSMUSG00000078676	Ensembl Gene Model	MGI:2179723	Casc3	cancer susceptibility candidate 3	protein coding gene
ENSMUSG00000079259	Ensembl Gene Model	MGI:2685973	Trim71	tripartite motif-containing 71	protein coding gene
ENSMUSG00000090919	Ensembl Gene Model	MGI:3643087	Pabpc4l	poly(A) binding protein, cytoplasmic 4-like	protein coding gene
ENSMUSG00000094973	Ensembl Gene Model	MGI:3644226	Eif4a3l1	eukaryotic translation initiation factor 4A3 like 1	protein coding gene
ENSMUSG00000097392	Ensembl Gene Model	MGI:3040669	Thoc2l	THO complex subunit 2-like	protein coding gene
ENSMUSG00000100153	Ensembl Gene Model	MGI:3647492	Ppp1ccb	protein phosphatase 1 catalytic subunit gamma B	pseudogene
ENSMUSG00000109401	Ensembl Gene Model	MGI:1922988	Cpeb1os1	cytoplasmic polyadenylation element binding protein 1, opposite strand 1	unclassified gene
ENSMUSG00000109941	Ensembl Gene Model	MGI:1919794	Exosc6	exosome component 6	protein coding gene
ENSMUSG00000116275	Ensembl Gene Model	MGI:1917829	Zc3h11a	zinc finger CCCH type containing 11A	protein coding gene
