# Supplementary material for: Genome-wide screening for genetic variants in polyadenylation signal (PAS) sites in mouse selection lines for fatness and leanness
Source: Mamm Genome. 2022 Nov 21;34(1):12–31. doi: 10.1007/s00335-022-09967-8 (PMC9684942; doi:10.1007/s00335-022-09967-8)
Supplement: Supplementary file 13 — Supplementary file13 (XLSX 79 kb)—Differentially expressed common (genes containing PAS-SNPs in both lines), disease-associated, and obesity- and APA-related genes carrying PAS-SNPs [file 335_2022_9967_MOESM13_ESM.xlsx]

## Sheet: Sheet1
Supplementary Table S4 Differentially expressed common (genes containing PAS-SNPs in both lines), disease-associated, and obesity- and APA-related genes carrying PAS-SNPs
FeatureID	Symbol	ENSEMBL ID	Description	EntrezID	Chrom	ChromLoc	PathwayID	PathDesc	FC	P.Value	adj.P.Val	TISSUE	DEG (p-value)	DEG (adj.p-value)
1424958_at	Car8	ENSMUSG00000041261	carbonic anhydrase 8	12319	4	8141493	910	Nitrogen metabolism	1.467	1e-10	1e-10	Kidney	FALSE	FALSE
1424958_at	Car8	ENSMUSG00000041261	carbonic anhydrase 8	12319	4	8141493	910	Nitrogen metabolism	1.314	1e-10	1e-10	Liver	FALSE	FALSE
1424958_at	Car8	ENSMUSG00000041261	carbonic anhydrase 8	12319	4	8141493	910	Nitrogen metabolism	1.306	1e-10	1e-10	Muscle	FALSE	FALSE
1424958_at	Car8	ENSMUSG00000041261	carbonic anhydrase 8	12319	4	8141493	910	Nitrogen metabolism	1.232	1e-10	1e-10	BAT	FALSE	FALSE
1424958_at	Car8	ENSMUSG00000041261	carbonic anhydrase 8	12319	4	8141493	910	Nitrogen metabolism	1.136	1e-10	1e-10	sWAT	FALSE	FALSE
1424958_at	Car8	ENSMUSG00000041261	carbonic anhydrase 8	12319	4	8141493	910	Nitrogen metabolism	1.127	1e-10	1e-10	Adrenal_gland	FALSE	FALSE
1424958_at	Car8	ENSMUSG00000041261	carbonic anhydrase 8	12319	4	8141493	910	Nitrogen metabolism	1.088	1e-10	1e-10	eWAT	FALSE	FALSE
1424958_at	Car8	ENSMUSG00000041261	carbonic anhydrase 8	12319	4	8141493	910	Nitrogen metabolism	1.054	0.546	0.8202	WAT	FALSE	FALSE
1424958_at	Car8	ENSMUSG00000041261	carbonic anhydrase 8	12319	4	8141493	910	Nitrogen metabolism	1.024	1e-10	1e-10	Thymus	FALSE	FALSE
1424958_at	Car8	ENSMUSG00000041261	carbonic anhydrase 8	12319	4	8141493	910	Nitrogen metabolism	-1.084	1e-10	1e-10	mWAT	FALSE	FALSE
1427482_a_at	Car8	ENSMUSG00000041261	carbonic anhydrase 8	12319	4	8141493	910	Nitrogen metabolism	1.549	1e-10	1e-10	Thymus	DEG	DEG
1427482_a_at	Car8	ENSMUSG00000041261	carbonic anhydrase 8	12319	4	8141493	910	Nitrogen metabolism	1.411	1e-10	1e-10	Adrenal_gland	FALSE	FALSE
1427482_a_at	Car8	ENSMUSG00000041261	carbonic anhydrase 8	12319	4	8141493	910	Nitrogen metabolism	1.411	1e-10	1e-10	Kidney	FALSE	FALSE
1427482_a_at	Car8	ENSMUSG00000041261	carbonic anhydrase 8	12319	4	8141493	910	Nitrogen metabolism	1.4	1e-10	1e-10	Muscle	FALSE	FALSE
1427482_a_at	Car8	ENSMUSG00000041261	carbonic anhydrase 8	12319	4	8141493	910	Nitrogen metabolism	1.198	1e-10	1e-10	eWAT	FALSE	FALSE
1427482_a_at	Car8	ENSMUSG00000041261	carbonic anhydrase 8	12319	4	8141493	910	Nitrogen metabolism	1.193	1e-10	1e-10	BAT	FALSE	FALSE
1427482_a_at	Car8	ENSMUSG00000041261	carbonic anhydrase 8	12319	4	8141493	910	Nitrogen metabolism	-1.021	0.8451	0.9495	WAT	FALSE	FALSE
1427482_a_at	Car8	ENSMUSG00000041261	carbonic anhydrase 8	12319	4	8141493	910	Nitrogen metabolism	-1.056	1e-10	1e-10	mWAT	FALSE	FALSE
1427482_a_at	Car8	ENSMUSG00000041261	carbonic anhydrase 8	12319	4	8141493	910	Nitrogen metabolism	-1.062	1e-10	1e-10	Liver	FALSE	FALSE
1427482_a_at	Car8	ENSMUSG00000041261	carbonic anhydrase 8	12319	4	8141493	910	Nitrogen metabolism	-1.073	1e-10	1e-10	sWAT	FALSE	FALSE
1457904_at	Car8	ENSMUSG00000041261	carbonic anhydrase 8	12319	4	8141493	910	Nitrogen metabolism	1.284	1e-10	1e-10	Liver	FALSE	FALSE
1457904_at	Car8	ENSMUSG00000041261	carbonic anhydrase 8	12319	4	8141493	910	Nitrogen metabolism	1.153	1e-10	1e-10	BAT	FALSE	FALSE
1457904_at	Car8	ENSMUSG00000041261	carbonic anhydrase 8	12319	4	8141493	910	Nitrogen metabolism	1.129	1e-10	1e-10	Kidney	FALSE	FALSE
1457904_at	Car8	ENSMUSG00000041261	carbonic anhydrase 8	12319	4	8141493	910	Nitrogen metabolism	1.102	1e-10	1e-10	Adrenal_gland	FALSE	FALSE
1457904_at	Car8	ENSMUSG00000041261	carbonic anhydrase 8	12319	4	8141493	910	Nitrogen metabolism	-1.032	1e-10	1e-10	Muscle	FALSE	FALSE
1457904_at	Car8	ENSMUSG00000041261	carbonic anhydrase 8	12319	4	8141493	910	Nitrogen metabolism	-1.038	1e-10	1e-10	mWAT	FALSE	FALSE
1457904_at	Car8	ENSMUSG00000041261	carbonic anhydrase 8	12319	4	8141493	910	Nitrogen metabolism	-1.076	1e-10	1e-10	Thymus	FALSE	FALSE
1457904_at	Car8	ENSMUSG00000041261	carbonic anhydrase 8	12319	4	8141493	910	Nitrogen metabolism	-1.135	0.1326	0.4723	WAT	FALSE	FALSE
1457904_at	Car8	ENSMUSG00000041261	carbonic anhydrase 8	12319	4	8141493	910	Nitrogen metabolism	-1.147	1e-10	1e-10	sWAT	FALSE	FALSE
1457904_at	Car8	ENSMUSG00000041261	carbonic anhydrase 8	12319	4	8141493	910	Nitrogen metabolism	-1.227	1e-10	1e-10	eWAT	FALSE	FALSE
1423953_at	Cdkal1	ENSMUSG00000006191	CDK5 regulatory subunit associated protein 1-like 1	68916	13	29325306	-	-	1.175	1e-10	1e-10	Adrenal_gland	FALSE	FALSE
1423953_at	Cdkal1	ENSMUSG00000006191	CDK5 regulatory subunit associated protein 1-like 1	68916	13	29325306	-	-	1.074	1e-10	1e-10	Muscle	FALSE	FALSE
1423953_at	Cdkal1	ENSMUSG00000006191	CDK5 regulatory subunit associated protein 1-like 1	68916	13	29325306	-	-	-1.001	1e-10	1e-10	sWAT	FALSE	FALSE
1423953_at	Cdkal1	ENSMUSG00000006191	CDK5 regulatory subunit associated protein 1-like 1	68916	13	29325306	-	-	-1.001	1e-10	1e-10	mWAT	FALSE	FALSE
1423953_at	Cdkal1	ENSMUSG00000006191	CDK5 regulatory subunit associated protein 1-like 1	68916	13	29325306	-	-	-1.014	1e-10	1e-10	BAT	FALSE	FALSE
1423953_at	Cdkal1	ENSMUSG00000006191	CDK5 regulatory subunit associated protein 1-like 1	68916	13	29325306	-	-	-1.028	1e-10	1e-10	Liver	FALSE	FALSE
1423953_at	Cdkal1	ENSMUSG00000006191	CDK5 regulatory subunit associated protein 1-like 1	68916	13	29325306	-	-	-1.051	1e-10	1e-10	Thymus	FALSE	FALSE
1423953_at	Cdkal1	ENSMUSG00000006191	CDK5 regulatory subunit associated protein 1-like 1	68916	13	29325306	-	-	-1.078	1e-10	1e-10	Kidney	FALSE	FALSE
1423953_at	Cdkal1	ENSMUSG00000006191	CDK5 regulatory subunit associated protein 1-like 1	68916	13	29325306	-	-	-1.097	1e-10	1e-10	eWAT	FALSE	FALSE
1423953_at	Cdkal1	ENSMUSG00000006191	CDK5 regulatory subunit associated protein 1-like 1	68916	13	29325306	-	-	-1.136	0.2596	0.6157	WAT	FALSE	FALSE
1430039_at	Cdkal1	ENSMUSG00000006191	CDK5 regulatory subunit associated protein 1-like 1	68916	13	29325306	-	-	2.122	1e-10	1e-10	Adrenal_gland	DEG	DEG
1430039_at	Cdkal1	ENSMUSG00000006191	CDK5 regulatory subunit associated protein 1-like 1	68916	13	29325306	-	-	2.001	0.0001407	0.02866	WAT	DEG	DEG
1430039_at	Cdkal1	ENSMUSG00000006191	CDK5 regulatory subunit associated protein 1-like 1	68916	13	29325306	-	-	1.932	1e-10	1e-10	Thymus	DEG	DEG
1430039_at	Cdkal1	ENSMUSG00000006191	CDK5 regulatory subunit associated protein 1-like 1	68916	13	29325306	-	-	1.721	1e-10	1e-10	Kidney	DEG	DEG
1430039_at	Cdkal1	ENSMUSG00000006191	CDK5 regulatory subunit associated protein 1-like 1	68916	13	29325306	-	-	1.709	1e-10	1e-10	BAT	DEG	DEG
1430039_at	Cdkal1	ENSMUSG00000006191	CDK5 regulatory subunit associated protein 1-like 1	68916	13	29325306	-	-	1.652	1e-10	1e-10	mWAT	DEG	DEG
1430039_at	Cdkal1	ENSMUSG00000006191	CDK5 regulatory subunit associated protein 1-like 1	68916	13	29325306	-	-	1.587	1e-10	1e-10	eWAT	DEG	DEG
1430039_at	Cdkal1	ENSMUSG00000006191	CDK5 regulatory subunit associated protein 1-like 1	68916	13	29325306	-	-	1.559	1e-10	1e-10	sWAT	DEG	DEG
1430039_at	Cdkal1	ENSMUSG00000006191	CDK5 regulatory subunit associated protein 1-like 1	68916	13	29325306	-	-	1.371	1e-10	1e-10	Liver	FALSE	FALSE
1430039_at	Cdkal1	ENSMUSG00000006191	CDK5 regulatory subunit associated protein 1-like 1	68916	13	29325306	-	-	1.141	1e-10	1e-10	Muscle	FALSE	FALSE
1426348_at	Col4a1	ENSMUSG00000031502	collagen, type IV, alpha 1	12826	8	11198423	04151, 04510, 04512, 04974, 05146, 05200, 05222	PI3K-Akt signaling pathway, Focal adhesion, ECM-receptor interaction, Protein digestion and absorption, Amoebiasis, Pathways in cancer, Small cell lung cancer	1.512	0.005218	0.1313	WAT	DEG	FALSE
1426348_at	Col4a1	ENSMUSG00000031502	collagen, type IV, alpha 1	12826	8	11198423	04151, 04510, 04512, 04974, 05146, 05200, 05222	PI3K-Akt signaling pathway, Focal adhesion, ECM-receptor interaction, Protein digestion and absorption, Amoebiasis, Pathways in cancer, Small cell lung cancer	1.102	1e-10	1e-10	mWAT	FALSE	FALSE
1426348_at	Col4a1	ENSMUSG00000031502	collagen, type IV, alpha 1	12826	8	11198423	04151, 04510, 04512, 04974, 05146, 05200, 05222	PI3K-Akt signaling pathway, Focal adhesion, ECM-receptor interaction, Protein digestion and absorption, Amoebiasis, Pathways in cancer, Small cell lung cancer	1.068	1e-10	1e-10	eWAT	FALSE	FALSE
1426348_at	Col4a1	ENSMUSG00000031502	collagen, type IV, alpha 1	12826	8	11198423	04151, 04510, 04512, 04974, 05146, 05200, 05222	PI3K-Akt signaling pathway, Focal adhesion, ECM-receptor interaction, Protein digestion and absorption, Amoebiasis, Pathways in cancer, Small cell lung cancer	1.039	1e-10	1e-10	sWAT	FALSE	FALSE
1426348_at	Col4a1	ENSMUSG00000031502	collagen, type IV, alpha 1	12826	8	11198423	04151, 04510, 04512, 04974, 05146, 05200, 05222	PI3K-Akt signaling pathway, Focal adhesion, ECM-receptor interaction, Protein digestion and absorption, Amoebiasis, Pathways in cancer, Small cell lung cancer	1.033	1e-10	1e-10	Muscle	FALSE	FALSE
1426348_at	Col4a1	ENSMUSG00000031502	collagen, type IV, alpha 1	12826	8	11198423	04151, 04510, 04512, 04974, 05146, 05200, 05222	PI3K-Akt signaling pathway, Focal adhesion, ECM-receptor interaction, Protein digestion and absorption, Amoebiasis, Pathways in cancer, Small cell lung cancer	-1.01	1e-10	1e-10	Liver	FALSE	FALSE
1426348_at	Col4a1	ENSMUSG00000031502	collagen, type IV, alpha 1	12826	8	11198423	04151, 04510, 04512, 04974, 05146, 05200, 05222	PI3K-Akt signaling pathway, Focal adhesion, ECM-receptor interaction, Protein digestion and absorption, Amoebiasis, Pathways in cancer, Small cell lung cancer	-1.017	1e-10	1e-10	BAT	FALSE	FALSE
1426348_at	Col4a1	ENSMUSG00000031502	collagen, type IV, alpha 1	12826	8	11198423	04151, 04510, 04512, 04974, 05146, 05200, 05222	PI3K-Akt signaling pathway, Focal adhesion, ECM-receptor interaction, Protein digestion and absorption, Amoebiasis, Pathways in cancer, Small cell lung cancer	-1.021	1e-10	1e-10	Thymus	FALSE	FALSE
1426348_at	Col4a1	ENSMUSG00000031502	collagen, type IV, alpha 1	12826	8	11198423	04151, 04510, 04512, 04974, 05146, 05200, 05222	PI3K-Akt signaling pathway, Focal adhesion, ECM-receptor interaction, Protein digestion and absorption, Amoebiasis, Pathways in cancer, Small cell lung cancer	-1.032	1e-10	1e-10	Kidney	FALSE	FALSE
1426348_at	Col4a1	ENSMUSG00000031502	collagen, type IV, alpha 1	12826	8	11198423	04151, 04510, 04512, 04974, 05146, 05200, 05222	PI3K-Akt signaling pathway, Focal adhesion, ECM-receptor interaction, Protein digestion and absorption, Amoebiasis, Pathways in cancer, Small cell lung cancer	-1.075	1e-10	1e-10	Adrenal_gland	FALSE	FALSE
1452035_at	Col4a1	ENSMUSG00000031502	collagen, type IV, alpha 1	12826	8	11198423	04151, 04510, 04512, 04974, 05146, 05200, 05222	PI3K-Akt signaling pathway, Focal adhesion, ECM-receptor interaction, Protein digestion and absorption, Amoebiasis, Pathways in cancer, Small cell lung cancer	1.764	0.0006532	0.05516	WAT	DEG	FALSE
1452035_at	Col4a1	ENSMUSG00000031502	collagen, type IV, alpha 1	12826	8	11198423	04151, 04510, 04512, 04974, 05146, 05200, 05222	PI3K-Akt signaling pathway, Focal adhesion, ECM-receptor interaction, Protein digestion and absorption, Amoebiasis, Pathways in cancer, Small cell lung cancer	1.104	1e-10	1e-10	mWAT	FALSE	FALSE
1452035_at	Col4a1	ENSMUSG00000031502	collagen, type IV, alpha 1	12826	8	11198423	04151, 04510, 04512, 04974, 05146, 05200, 05222	PI3K-Akt signaling pathway, Focal adhesion, ECM-receptor interaction, Protein digestion and absorption, Amoebiasis, Pathways in cancer, Small cell lung cancer	1.085	1e-10	1e-10	eWAT	FALSE	FALSE
1452035_at	Col4a1	ENSMUSG00000031502	collagen, type IV, alpha 1	12826	8	11198423	04151, 04510, 04512, 04974, 05146, 05200, 05222	PI3K-Akt signaling pathway, Focal adhesion, ECM-receptor interaction, Protein digestion and absorption, Amoebiasis, Pathways in cancer, Small cell lung cancer	1.063	1e-10	1e-10	sWAT	FALSE	FALSE
1452035_at	Col4a1	ENSMUSG00000031502	collagen, type IV, alpha 1	12826	8	11198423	04151, 04510, 04512, 04974, 05146, 05200, 05222	PI3K-Akt signaling pathway, Focal adhesion, ECM-receptor interaction, Protein digestion and absorption, Amoebiasis, Pathways in cancer, Small cell lung cancer	-1.006	1e-10	1e-10	Thymus	FALSE	FALSE
1452035_at	Col4a1	ENSMUSG00000031502	collagen, type IV, alpha 1	12826	8	11198423	04151, 04510, 04512, 04974, 05146, 05200, 05222	PI3K-Akt signaling pathway, Focal adhesion, ECM-receptor interaction, Protein digestion and absorption, Amoebiasis, Pathways in cancer, Small cell lung cancer	-1.007	1e-10	1e-10	BAT	FALSE	FALSE
1452035_at	Col4a1	ENSMUSG00000031502	collagen, type IV, alpha 1	12826	8	11198423	04151, 04510, 04512, 04974, 05146, 05200, 05222	PI3K-Akt signaling pathway, Focal adhesion, ECM-receptor interaction, Protein digestion and absorption, Amoebiasis, Pathways in cancer, Small cell lung cancer	-1.037	1e-10	1e-10	Kidney	FALSE	FALSE
1452035_at	Col4a1	ENSMUSG00000031502	collagen, type IV, alpha 1	12826	8	11198423	04151, 04510, 04512, 04974, 05146, 05200, 05222	PI3K-Akt signaling pathway, Focal adhesion, ECM-receptor interaction, Protein digestion and absorption, Amoebiasis, Pathways in cancer, Small cell lung cancer	-1.04	1e-10	1e-10	Muscle	FALSE	FALSE
1452035_at	Col4a1	ENSMUSG00000031502	collagen, type IV, alpha 1	12826	8	11198423	04151, 04510, 04512, 04974, 05146, 05200, 05222	PI3K-Akt signaling pathway, Focal adhesion, ECM-receptor interaction, Protein digestion and absorption, Amoebiasis, Pathways in cancer, Small cell lung cancer	-1.07	1e-10	1e-10	Liver	FALSE	FALSE
1452035_at	Col4a1	ENSMUSG00000031502	collagen, type IV, alpha 1	12826	8	11198423	04151, 04510, 04512, 04974, 05146, 05200, 05222	PI3K-Akt signaling pathway, Focal adhesion, ECM-receptor interaction, Protein digestion and absorption, Amoebiasis, Pathways in cancer, Small cell lung cancer	-1.125	1e-10	1e-10	Adrenal_gland	FALSE	FALSE
1440089_at	Creb5	ENSMUSG00000053007	cAMP responsive element binding protein 5	231991	6	53573374	04022, 04024, 04151, 04152, 04261, 04668, 04725, 04728, 04911, 04915, 04918, 04962, 05016, 05030, 05031, 05034, 05161, 05203, 05215	cGMP-PKG signaling pathway, cAMP signaling pathway, PI3K-Akt signaling pathway, AMPK signaling pathway, Adrenergic signaling in cardiomyocytes, TNF signaling pathway, Cholinergic synapse, Dopaminergic synapse, Insulin secretion, Estrogen signaling pathway, Thyroid hormone synthesis, Vasopressin-regulated water reabsorption, Huntington's disease, Cocaine addiction, Amphetamine addiction, Alcoholis…	1.263	1e-10	1e-10	Adrenal_gland	FALSE	FALSE
1440089_at	Creb5	ENSMUSG00000053007	cAMP responsive element binding protein 5	231991	6	53573374	04022, 04024, 04151, 04152, 04261, 04668, 04725, 04728, 04911, 04915, 04918, 04962, 05016, 05030, 05031, 05034, 05161, 05203, 05215	cGMP-PKG signaling pathway, cAMP signaling pathway, PI3K-Akt signaling pathway, AMPK signaling pathway, Adrenergic signaling in cardiomyocytes, TNF signaling pathway, Cholinergic synapse, Dopaminergic synapse, Insulin secretion, Estrogen signaling pathway, Thyroid hormone synthesis, Vasopressin-regulated water reabsorption, Huntington's disease, Cocaine addiction, Amphetamine addiction, Alcoholis…	1.1	1e-10	1e-10	BAT	FALSE	FALSE
1440089_at	Creb5	ENSMUSG00000053007	cAMP responsive element binding protein 5	231991	6	53573374	04022, 04024, 04151, 04152, 04261, 04668, 04725, 04728, 04911, 04915, 04918, 04962, 05016, 05030, 05031, 05034, 05161, 05203, 05215	cGMP-PKG signaling pathway, cAMP signaling pathway, PI3K-Akt signaling pathway, AMPK signaling pathway, Adrenergic signaling in cardiomyocytes, TNF signaling pathway, Cholinergic synapse, Dopaminergic synapse, Insulin secretion, Estrogen signaling pathway, Thyroid hormone synthesis, Vasopressin-regulated water reabsorption, Huntington's disease, Cocaine addiction, Amphetamine addiction, Alcoholis…	1.067	1e-10	1e-10	eWAT	FALSE	FALSE
1440089_at	Creb5	ENSMUSG00000053007	cAMP responsive element binding protein 5	231991	6	53573374	04022, 04024, 04151, 04152, 04261, 04668, 04725, 04728, 04911, 04915, 04918, 04962, 05016, 05030, 05031, 05034, 05161, 05203, 05215	cGMP-PKG signaling pathway, cAMP signaling pathway, PI3K-Akt signaling pathway, AMPK signaling pathway, Adrenergic signaling in cardiomyocytes, TNF signaling pathway, Cholinergic synapse, Dopaminergic synapse, Insulin secretion, Estrogen signaling pathway, Thyroid hormone synthesis, Vasopressin-regulated water reabsorption, Huntington's disease, Cocaine addiction, Amphetamine addiction, Alcoholis…	1.05	1e-10	1e-10	sWAT	FALSE	FALSE
1440089_at	Creb5	ENSMUSG00000053007	cAMP responsive element binding protein 5	231991	6	53573374	04022, 04024, 04151, 04152, 04261, 04668, 04725, 04728, 04911, 04915, 04918, 04962, 05016, 05030, 05031, 05034, 05161, 05203, 05215	cGMP-PKG signaling pathway, cAMP signaling pathway, PI3K-Akt signaling pathway, AMPK signaling pathway, Adrenergic signaling in cardiomyocytes, TNF signaling pathway, Cholinergic synapse, Dopaminergic synapse, Insulin secretion, Estrogen signaling pathway, Thyroid hormone synthesis, Vasopressin-regulated water reabsorption, Huntington's disease, Cocaine addiction, Amphetamine addiction, Alcoholis…	1.043	1e-10	1e-10	Thymus	FALSE	FALSE
1440089_at	Creb5	ENSMUSG00000053007	cAMP responsive element binding protein 5	231991	6	53573374	04022, 04024, 04151, 04152, 04261, 04668, 04725, 04728, 04911, 04915, 04918, 04962, 05016, 05030, 05031, 05034, 05161, 05203, 05215	cGMP-PKG signaling pathway, cAMP signaling pathway, PI3K-Akt signaling pathway, AMPK signaling pathway, Adrenergic signaling in cardiomyocytes, TNF signaling pathway, Cholinergic synapse, Dopaminergic synapse, Insulin secretion, Estrogen signaling pathway, Thyroid hormone synthesis, Vasopressin-regulated water reabsorption, Huntington's disease, Cocaine addiction, Amphetamine addiction, Alcoholis…	1.029	1e-10	1e-10	Kidney	FALSE	FALSE
1440089_at	Creb5	ENSMUSG00000053007	cAMP responsive element binding protein 5	231991	6	53573374	04022, 04024, 04151, 04152, 04261, 04668, 04725, 04728, 04911, 04915, 04918, 04962, 05016, 05030, 05031, 05034, 05161, 05203, 05215	cGMP-PKG signaling pathway, cAMP signaling pathway, PI3K-Akt signaling pathway, AMPK signaling pathway, Adrenergic signaling in cardiomyocytes, TNF signaling pathway, Cholinergic synapse, Dopaminergic synapse, Insulin secretion, Estrogen signaling pathway, Thyroid hormone synthesis, Vasopressin-regulated water reabsorption, Huntington's disease, Cocaine addiction, Amphetamine addiction, Alcoholis…	1.028	0.7301	0.9065	WAT	FALSE	FALSE
1440089_at	Creb5	ENSMUSG00000053007	cAMP responsive element binding protein 5	231991	6	53573374	04022, 04024, 04151, 04152, 04261, 04668, 04725, 04728, 04911, 04915, 04918, 04962, 05016, 05030, 05031, 05034, 05161, 05203, 05215	cGMP-PKG signaling pathway, cAMP signaling pathway, PI3K-Akt signaling pathway, AMPK signaling pathway, Adrenergic signaling in cardiomyocytes, TNF signaling pathway, Cholinergic synapse, Dopaminergic synapse, Insulin secretion, Estrogen signaling pathway, Thyroid hormone synthesis, Vasopressin-regulated water reabsorption, Huntington's disease, Cocaine addiction, Amphetamine addiction, Alcoholis…	-1.063	1e-10	1e-10	mWAT	FALSE	FALSE
1440089_at	Creb5	ENSMUSG00000053007	cAMP responsive element binding protein 5	231991	6	53573374	04022, 04024, 04151, 04152, 04261, 04668, 04725, 04728, 04911, 04915, 04918, 04962, 05016, 05030, 05031, 05034, 05161, 05203, 05215	cGMP-PKG signaling pathway, cAMP signaling pathway, PI3K-Akt signaling pathway, AMPK signaling pathway, Adrenergic signaling in cardiomyocytes, TNF signaling pathway, Cholinergic synapse, Dopaminergic synapse, Insulin secretion, Estrogen signaling pathway, Thyroid hormone synthesis, Vasopressin-regulated water reabsorption, Huntington's disease, Cocaine addiction, Amphetamine addiction, Alcoholis…	-1.076	1e-10	1e-10	Muscle	FALSE	FALSE
1440089_at	Creb5	ENSMUSG00000053007	cAMP responsive element binding protein 5	231991	6	53573374	04022, 04024, 04151, 04152, 04261, 04668, 04725, 04728, 04911, 04915, 04918, 04962, 05016, 05030, 05031, 05034, 05161, 05203, 05215	cGMP-PKG signaling pathway, cAMP signaling pathway, PI3K-Akt signaling pathway, AMPK signaling pathway, Adrenergic signaling in cardiomyocytes, TNF signaling pathway, Cholinergic synapse, Dopaminergic synapse, Insulin secretion, Estrogen signaling pathway, Thyroid hormone synthesis, Vasopressin-regulated water reabsorption, Huntington's disease, Cocaine addiction, Amphetamine addiction, Alcoholis…	-1.205	1e-10	1e-10	Liver	FALSE	FALSE
1442576_at	Creb5	ENSMUSG00000053007	cAMP responsive element binding protein 5	231991	6	53573374	04022, 04024, 04151, 04152, 04261, 04668, 04725, 04728, 04911, 04915, 04918, 04962, 05016, 05030, 05031, 05034, 05161, 05203, 05215	cGMP-PKG signaling pathway, cAMP signaling pathway, PI3K-Akt signaling pathway, AMPK signaling pathway, Adrenergic signaling in cardiomyocytes, TNF signaling pathway, Cholinergic synapse, Dopaminergic synapse, Insulin secretion, Estrogen signaling pathway, Thyroid hormone synthesis, Vasopressin-regulated water reabsorption, Huntington's disease, Cocaine addiction, Amphetamine addiction, Alcoholis…	1.111	1e-10	1e-10	Muscle	FALSE	FALSE
1442576_at	Creb5	ENSMUSG00000053007	cAMP responsive element binding protein 5	231991	6	53573374	04022, 04024, 04151, 04152, 04261, 04668, 04725, 04728, 04911, 04915, 04918, 04962, 05016, 05030, 05031, 05034, 05161, 05203, 05215	cGMP-PKG signaling pathway, cAMP signaling pathway, PI3K-Akt signaling pathway, AMPK signaling pathway, Adrenergic signaling in cardiomyocytes, TNF signaling pathway, Cholinergic synapse, Dopaminergic synapse, Insulin secretion, Estrogen signaling pathway, Thyroid hormone synthesis, Vasopressin-regulated water reabsorption, Huntington's disease, Cocaine addiction, Amphetamine addiction, Alcoholis…	1.053	1e-10	1e-10	BAT	FALSE	FALSE
1442576_at	Creb5	ENSMUSG00000053007	cAMP responsive element binding protein 5	231991	6	53573374	04022, 04024, 04151, 04152, 04261, 04668, 04725, 04728, 04911, 04915, 04918, 04962, 05016, 05030, 05031, 05034, 05161, 05203, 05215	cGMP-PKG signaling pathway, cAMP signaling pathway, PI3K-Akt signaling pathway, AMPK signaling pathway, Adrenergic signaling in cardiomyocytes, TNF signaling pathway, Cholinergic synapse, Dopaminergic synapse, Insulin secretion, Estrogen signaling pathway, Thyroid hormone synthesis, Vasopressin-regulated water reabsorption, Huntington's disease, Cocaine addiction, Amphetamine addiction, Alcoholis…	1.046	1e-10	1e-10	Thymus	FALSE	FALSE
1442576_at	Creb5	ENSMUSG00000053007	cAMP responsive element binding protein 5	231991	6	53573374	04022, 04024, 04151, 04152, 04261, 04668, 04725, 04728, 04911, 04915, 04918, 04962, 05016, 05030, 05031, 05034, 05161, 05203, 05215	cGMP-PKG signaling pathway, cAMP signaling pathway, PI3K-Akt signaling pathway, AMPK signaling pathway, Adrenergic signaling in cardiomyocytes, TNF signaling pathway, Cholinergic synapse, Dopaminergic synapse, Insulin secretion, Estrogen signaling pathway, Thyroid hormone synthesis, Vasopressin-regulated water reabsorption, Huntington's disease, Cocaine addiction, Amphetamine addiction, Alcoholis…	1.025	1e-10	1e-10	eWAT	FALSE	FALSE
1442576_at	Creb5	ENSMUSG00000053007	cAMP responsive element binding protein 5	231991	6	53573374	04022, 04024, 04151, 04152, 04261, 04668, 04725, 04728, 04911, 04915, 04918, 04962, 05016, 05030, 05031, 05034, 05161, 05203, 05215	cGMP-PKG signaling pathway, cAMP signaling pathway, PI3K-Akt signaling pathway, AMPK signaling pathway, Adrenergic signaling in cardiomyocytes, TNF signaling pathway, Cholinergic synapse, Dopaminergic synapse, Insulin secretion, Estrogen signaling pathway, Thyroid hormone synthesis, Vasopressin-regulated water reabsorption, Huntington's disease, Cocaine addiction, Amphetamine addiction, Alcoholis…	-1.006	1e-10	1e-10	mWAT	FALSE	FALSE
1442576_at	Creb5	ENSMUSG00000053007	cAMP responsive element binding protein 5	231991	6	53573374	04022, 04024, 04151, 04152, 04261, 04668, 04725, 04728, 04911, 04915, 04918, 04962, 05016, 05030, 05031, 05034, 05161, 05203, 05215	cGMP-PKG signaling pathway, cAMP signaling pathway, PI3K-Akt signaling pathway, AMPK signaling pathway, Adrenergic signaling in cardiomyocytes, TNF signaling pathway, Cholinergic synapse, Dopaminergic synapse, Insulin secretion, Estrogen signaling pathway, Thyroid hormone synthesis, Vasopressin-regulated water reabsorption, Huntington's disease, Cocaine addiction, Amphetamine addiction, Alcoholis…	-1.037	1e-10	1e-10	Kidney	FALSE	FALSE
1442576_at	Creb5	ENSMUSG00000053007	cAMP responsive element binding protein 5	231991	6	53573374	04022, 04024, 04151, 04152, 04261, 04668, 04725, 04728, 04911, 04915, 04918, 04962, 05016, 05030, 05031, 05034, 05161, 05203, 05215	cGMP-PKG signaling pathway, cAMP signaling pathway, PI3K-Akt signaling pathway, AMPK signaling pathway, Adrenergic signaling in cardiomyocytes, TNF signaling pathway, Cholinergic synapse, Dopaminergic synapse, Insulin secretion, Estrogen signaling pathway, Thyroid hormone synthesis, Vasopressin-regulated water reabsorption, Huntington's disease, Cocaine addiction, Amphetamine addiction, Alcoholis…	-1.05	1e-10	1e-10	Liver	FALSE	FALSE
1442576_at	Creb5	ENSMUSG00000053007	cAMP responsive element binding protein 5	231991	6	53573374	04022, 04024, 04151, 04152, 04261, 04668, 04725, 04728, 04911, 04915, 04918, 04962, 05016, 05030, 05031, 05034, 05161, 05203, 05215	cGMP-PKG signaling pathway, cAMP signaling pathway, PI3K-Akt signaling pathway, AMPK signaling pathway, Adrenergic signaling in cardiomyocytes, TNF signaling pathway, Cholinergic synapse, Dopaminergic synapse, Insulin secretion, Estrogen signaling pathway, Thyroid hormone synthesis, Vasopressin-regulated water reabsorption, Huntington's disease, Cocaine addiction, Amphetamine addiction, Alcoholis…	-1.166	0.2584	0.6152	WAT	FALSE	FALSE
1442576_at	Creb5	ENSMUSG00000053007	cAMP responsive element binding protein 5	231991	6	53573374	04022, 04024, 04151, 04152, 04261, 04668, 04725, 04728, 04911, 04915, 04918, 04962, 05016, 05030, 05031, 05034, 05161, 05203, 05215	cGMP-PKG signaling pathway, cAMP signaling pathway, PI3K-Akt signaling pathway, AMPK signaling pathway, Adrenergic signaling in cardiomyocytes, TNF signaling pathway, Cholinergic synapse, Dopaminergic synapse, Insulin secretion, Estrogen signaling pathway, Thyroid hormone synthesis, Vasopressin-regulated water reabsorption, Huntington's disease, Cocaine addiction, Amphetamine addiction, Alcoholis…	-1.288	1e-10	1e-10	sWAT	FALSE	FALSE
1442576_at	Creb5	ENSMUSG00000053007	cAMP responsive element binding protein 5	231991	6	53573374	04022, 04024, 04151, 04152, 04261, 04668, 04725, 04728, 04911, 04915, 04918, 04962, 05016, 05030, 05031, 05034, 05161, 05203, 05215	cGMP-PKG signaling pathway, cAMP signaling pathway, PI3K-Akt signaling pathway, AMPK signaling pathway, Adrenergic signaling in cardiomyocytes, TNF signaling pathway, Cholinergic synapse, Dopaminergic synapse, Insulin secretion, Estrogen signaling pathway, Thyroid hormone synthesis, Vasopressin-regulated water reabsorption, Huntington's disease, Cocaine addiction, Amphetamine addiction, Alcoholis…	-1.522	1e-10	1e-10	Adrenal_gland	DEG	DEG
1457222_at	Creb5	ENSMUSG00000053007	cAMP responsive element binding protein 5	231991	6	53573374	04022, 04024, 04151, 04152, 04261, 04668, 04725, 04728, 04911, 04915, 04918, 04962, 05016, 05030, 05031, 05034, 05161, 05203, 05215	cGMP-PKG signaling pathway, cAMP signaling pathway, PI3K-Akt signaling pathway, AMPK signaling pathway, Adrenergic signaling in cardiomyocytes, TNF signaling pathway, Cholinergic synapse, Dopaminergic synapse, Insulin secretion, Estrogen signaling pathway, Thyroid hormone synthesis, Vasopressin-regulated water reabsorption, Huntington's disease, Cocaine addiction, Amphetamine addiction, Alcoholis…	1.183	1e-10	1e-10	BAT	FALSE	FALSE
1457222_at	Creb5	ENSMUSG00000053007	cAMP responsive element binding protein 5	231991	6	53573374	04022, 04024, 04151, 04152, 04261, 04668, 04725, 04728, 04911, 04915, 04918, 04962, 05016, 05030, 05031, 05034, 05161, 05203, 05215	cGMP-PKG signaling pathway, cAMP signaling pathway, PI3K-Akt signaling pathway, AMPK signaling pathway, Adrenergic signaling in cardiomyocytes, TNF signaling pathway, Cholinergic synapse, Dopaminergic synapse, Insulin secretion, Estrogen signaling pathway, Thyroid hormone synthesis, Vasopressin-regulated water reabsorption, Huntington's disease, Cocaine addiction, Amphetamine addiction, Alcoholis…	1.133	1e-10	1e-10	sWAT	FALSE	FALSE
1457222_at	Creb5	ENSMUSG00000053007	cAMP responsive element binding protein 5	231991	6	53573374	04022, 04024, 04151, 04152, 04261, 04668, 04725, 04728, 04911, 04915, 04918, 04962, 05016, 05030, 05031, 05034, 05161, 05203, 05215	cGMP-PKG signaling pathway, cAMP signaling pathway, PI3K-Akt signaling pathway, AMPK signaling pathway, Adrenergic signaling in cardiomyocytes, TNF signaling pathway, Cholinergic synapse, Dopaminergic synapse, Insulin secretion, Estrogen signaling pathway, Thyroid hormone synthesis, Vasopressin-regulated water reabsorption, Huntington's disease, Cocaine addiction, Amphetamine addiction, Alcoholis…	1.127	1e-10	1e-10	Muscle	FALSE	FALSE
1457222_at	Creb5	ENSMUSG00000053007	cAMP responsive element binding protein 5	231991	6	53573374	04022, 04024, 04151, 04152, 04261, 04668, 04725, 04728, 04911, 04915, 04918, 04962, 05016, 05030, 05031, 05034, 05161, 05203, 05215	cGMP-PKG signaling pathway, cAMP signaling pathway, PI3K-Akt signaling pathway, AMPK signaling pathway, Adrenergic signaling in cardiomyocytes, TNF signaling pathway, Cholinergic synapse, Dopaminergic synapse, Insulin secretion, Estrogen signaling pathway, Thyroid hormone synthesis, Vasopressin-regulated water reabsorption, Huntington's disease, Cocaine addiction, Amphetamine addiction, Alcoholis…	1.083	1e-10	1e-10	Thymus	FALSE	FALSE
1457222_at	Creb5	ENSMUSG00000053007	cAMP responsive element binding protein 5	231991	6	53573374	04022, 04024, 04151, 04152, 04261, 04668, 04725, 04728, 04911, 04915, 04918, 04962, 05016, 05030, 05031, 05034, 05161, 05203, 05215	cGMP-PKG signaling pathway, cAMP signaling pathway, PI3K-Akt signaling pathway, AMPK signaling pathway, Adrenergic signaling in cardiomyocytes, TNF signaling pathway, Cholinergic synapse, Dopaminergic synapse, Insulin secretion, Estrogen signaling pathway, Thyroid hormone synthesis, Vasopressin-regulated water reabsorption, Huntington's disease, Cocaine addiction, Amphetamine addiction, Alcoholis…	1.081	1e-10	1e-10	Liver	FALSE	FALSE
1457222_at	Creb5	ENSMUSG00000053007	cAMP responsive element binding protein 5	231991	6	53573374	04022, 04024, 04151, 04152, 04261, 04668, 04725, 04728, 04911, 04915, 04918, 04962, 05016, 05030, 05031, 05034, 05161, 05203, 05215	cGMP-PKG signaling pathway, cAMP signaling pathway, PI3K-Akt signaling pathway, AMPK signaling pathway, Adrenergic signaling in cardiomyocytes, TNF signaling pathway, Cholinergic synapse, Dopaminergic synapse, Insulin secretion, Estrogen signaling pathway, Thyroid hormone synthesis, Vasopressin-regulated water reabsorption, Huntington's disease, Cocaine addiction, Amphetamine addiction, Alcoholis…	1.079	1e-10	1e-10	mWAT	FALSE	FALSE
1457222_at	Creb5	ENSMUSG00000053007	cAMP responsive element binding protein 5	231991	6	53573374	04022, 04024, 04151, 04152, 04261, 04668, 04725, 04728, 04911, 04915, 04918, 04962, 05016, 05030, 05031, 05034, 05161, 05203, 05215	cGMP-PKG signaling pathway, cAMP signaling pathway, PI3K-Akt signaling pathway, AMPK signaling pathway, Adrenergic signaling in cardiomyocytes, TNF signaling pathway, Cholinergic synapse, Dopaminergic synapse, Insulin secretion, Estrogen signaling pathway, Thyroid hormone synthesis, Vasopressin-regulated water reabsorption, Huntington's disease, Cocaine addiction, Amphetamine addiction, Alcoholis…	1.065	1e-10	1e-10	Kidney	FALSE	FALSE
1457222_at	Creb5	ENSMUSG00000053007	cAMP responsive element binding protein 5	231991	6	53573374	04022, 04024, 04151, 04152, 04261, 04668, 04725, 04728, 04911, 04915, 04918, 04962, 05016, 05030, 05031, 05034, 05161, 05203, 05215	cGMP-PKG signaling pathway, cAMP signaling pathway, PI3K-Akt signaling pathway, AMPK signaling pathway, Adrenergic signaling in cardiomyocytes, TNF signaling pathway, Cholinergic synapse, Dopaminergic synapse, Insulin secretion, Estrogen signaling pathway, Thyroid hormone synthesis, Vasopressin-regulated water reabsorption, Huntington's disease, Cocaine addiction, Amphetamine addiction, Alcoholis…	1.046	0.6166	0.8571	WAT	FALSE	FALSE
1457222_at	Creb5	ENSMUSG00000053007	cAMP responsive element binding protein 5	231991	6	53573374	04022, 04024, 04151, 04152, 04261, 04668, 04725, 04728, 04911, 04915, 04918, 04962, 05016, 05030, 05031, 05034, 05161, 05203, 05215	cGMP-PKG signaling pathway, cAMP signaling pathway, PI3K-Akt signaling pathway, AMPK signaling pathway, Adrenergic signaling in cardiomyocytes, TNF signaling pathway, Cholinergic synapse, Dopaminergic synapse, Insulin secretion, Estrogen signaling pathway, Thyroid hormone synthesis, Vasopressin-regulated water reabsorption, Huntington's disease, Cocaine addiction, Amphetamine addiction, Alcoholis…	-1.083	1e-10	1e-10	eWAT	FALSE	FALSE
1457222_at	Creb5	ENSMUSG00000053007	cAMP responsive element binding protein 5	231991	6	53573374	04022, 04024, 04151, 04152, 04261, 04668, 04725, 04728, 04911, 04915, 04918, 04962, 05016, 05030, 05031, 05034, 05161, 05203, 05215	cGMP-PKG signaling pathway, cAMP signaling pathway, PI3K-Akt signaling pathway, AMPK signaling pathway, Adrenergic signaling in cardiomyocytes, TNF signaling pathway, Cholinergic synapse, Dopaminergic synapse, Insulin secretion, Estrogen signaling pathway, Thyroid hormone synthesis, Vasopressin-regulated water reabsorption, Huntington's disease, Cocaine addiction, Amphetamine addiction, Alcoholis…	-1.264	1e-10	1e-10	Adrenal_gland	FALSE	FALSE
1448895_a_at	Ctnna2	ENSMUSG00000063063	catenin (cadherin associated protein), alpha 2	12386	6	76881637	04390, 04520, 04530, 04670, 05100, 05200, 05213, 05412	Hippo signaling pathway, Adherens junction, Tight junction, Leukocyte transendothelial migration, Bacterial invasion of epithelial cells, Pathways in cancer, Endometrial cancer, Arrhythmogenic right ventricular cardiomyopathy (ARVC)	2.021	0.003811	0.1151	WAT	DEG	FALSE
1448895_a_at	Ctnna2	ENSMUSG00000063063	catenin (cadherin associated protein), alpha 2	12386	6	76881637	04390, 04520, 04530, 04670, 05100, 05200, 05213, 05412	Hippo signaling pathway, Adherens junction, Tight junction, Leukocyte transendothelial migration, Bacterial invasion of epithelial cells, Pathways in cancer, Endometrial cancer, Arrhythmogenic right ventricular cardiomyopathy (ARVC)	1.717	1e-10	1e-10	sWAT	DEG	DEG
1448895_a_at	Ctnna2	ENSMUSG00000063063	catenin (cadherin associated protein), alpha 2	12386	6	76881637	04390, 04520, 04530, 04670, 05100, 05200, 05213, 05412	Hippo signaling pathway, Adherens junction, Tight junction, Leukocyte transendothelial migration, Bacterial invasion of epithelial cells, Pathways in cancer, Endometrial cancer, Arrhythmogenic right ventricular cardiomyopathy (ARVC)	1.689	1e-10	1e-10	eWAT	DEG	DEG
1448895_a_at	Ctnna2	ENSMUSG00000063063	catenin (cadherin associated protein), alpha 2	12386	6	76881637	04390, 04520, 04530, 04670, 05100, 05200, 05213, 05412	Hippo signaling pathway, Adherens junction, Tight junction, Leukocyte transendothelial migration, Bacterial invasion of epithelial cells, Pathways in cancer, Endometrial cancer, Arrhythmogenic right ventricular cardiomyopathy (ARVC)	1.208	1e-10	1e-10	mWAT	FALSE	FALSE
1448895_a_at	Ctnna2	ENSMUSG00000063063	catenin (cadherin associated protein), alpha 2	12386	6	76881637	04390, 04520, 04530, 04670, 05100, 05200, 05213, 05412	Hippo signaling pathway, Adherens junction, Tight junction, Leukocyte transendothelial migration, Bacterial invasion of epithelial cells, Pathways in cancer, Endometrial cancer, Arrhythmogenic right ventricular cardiomyopathy (ARVC)	1.079	1e-10	1e-10	BAT	FALSE	FALSE
1448895_a_at	Ctnna2	ENSMUSG00000063063	catenin (cadherin associated protein), alpha 2	12386	6	76881637	04390, 04520, 04530, 04670, 05100, 05200, 05213, 05412	Hippo signaling pathway, Adherens junction, Tight junction, Leukocyte transendothelial migration, Bacterial invasion of epithelial cells, Pathways in cancer, Endometrial cancer, Arrhythmogenic right ventricular cardiomyopathy (ARVC)	1.061	1e-10	1e-10	Liver	FALSE	FALSE
1448895_a_at	Ctnna2	ENSMUSG00000063063	catenin (cadherin associated protein), alpha 2	12386	6	76881637	04390, 04520, 04530, 04670, 05100, 05200, 05213, 05412	Hippo signaling pathway, Adherens junction, Tight junction, Leukocyte transendothelial migration, Bacterial invasion of epithelial cells, Pathways in cancer, Endometrial cancer, Arrhythmogenic right ventricular cardiomyopathy (ARVC)	1.029	1e-10	1e-10	Muscle	FALSE	FALSE
1448895_a_at	Ctnna2	ENSMUSG00000063063	catenin (cadherin associated protein), alpha 2	12386	6	76881637	04390, 04520, 04530, 04670, 05100, 05200, 05213, 05412	Hippo signaling pathway, Adherens junction, Tight junction, Leukocyte transendothelial migration, Bacterial invasion of epithelial cells, Pathways in cancer, Endometrial cancer, Arrhythmogenic right ventricular cardiomyopathy (ARVC)	1.007	1e-10	1e-10	Adrenal_gland	FALSE	FALSE
1448895_a_at	Ctnna2	ENSMUSG00000063063	catenin (cadherin associated protein), alpha 2	12386	6	76881637	04390, 04520, 04530, 04670, 05100, 05200, 05213, 05412	Hippo signaling pathway, Adherens junction, Tight junction, Leukocyte transendothelial migration, Bacterial invasion of epithelial cells, Pathways in cancer, Endometrial cancer, Arrhythmogenic right ventricular cardiomyopathy (ARVC)	-1.029	1e-10	1e-10	Kidney	FALSE	FALSE
1448895_a_at	Ctnna2	ENSMUSG00000063063	catenin (cadherin associated protein), alpha 2	12386	6	76881637	04390, 04520, 04530, 04670, 05100, 05200, 05213, 05412	Hippo signaling pathway, Adherens junction, Tight junction, Leukocyte transendothelial migration, Bacterial invasion of epithelial cells, Pathways in cancer, Endometrial cancer, Arrhythmogenic right ventricular cardiomyopathy (ARVC)	-1.108	1e-10	1e-10	Thymus	FALSE	FALSE
1429410_at	Eny2	ENSMUSG00000022338	enhancer of yellow 2 homolog (Drosophila)	223527	15	44428111	-	-	1.989	0.05788	0.3342	WAT	FALSE	FALSE
1429410_at	Eny2	ENSMUSG00000022338	enhancer of yellow 2 homolog (Drosophila)	223527	15	44428111	-	-	1.785	1e-10	1e-10	mWAT	DEG	DEG
1429410_at	Eny2	ENSMUSG00000022338	enhancer of yellow 2 homolog (Drosophila)	223527	15	44428111	-	-	1.288	1e-10	1e-10	Adrenal_gland	FALSE	FALSE
1429410_at	Eny2	ENSMUSG00000022338	enhancer of yellow 2 homolog (Drosophila)	223527	15	44428111	-	-	1.235	1e-10	1e-10	sWAT	FALSE	FALSE
1429410_at	Eny2	ENSMUSG00000022338	enhancer of yellow 2 homolog (Drosophila)	223527	15	44428111	-	-	1.204	1e-10	1e-10	Thymus	FALSE	FALSE
1429410_at	Eny2	ENSMUSG00000022338	enhancer of yellow 2 homolog (Drosophila)	223527	15	44428111	-	-	1.194	1e-10	1e-10	Muscle	FALSE	FALSE
1429410_at	Eny2	ENSMUSG00000022338	enhancer of yellow 2 homolog (Drosophila)	223527	15	44428111	-	-	1.127	1e-10	1e-10	Kidney	FALSE	FALSE
1429410_at	Eny2	ENSMUSG00000022338	enhancer of yellow 2 homolog (Drosophila)	223527	15	44428111	-	-	1.05	1e-10	1e-10	Liver	FALSE	FALSE
1429410_at	Eny2	ENSMUSG00000022338	enhancer of yellow 2 homolog (Drosophila)	223527	15	44428111	-	-	1.035	1e-10	1e-10	BAT	FALSE	FALSE
1429410_at	Eny2	ENSMUSG00000022338	enhancer of yellow 2 homolog (Drosophila)	223527	15	44428111	-	-	-1.01	1e-10	1e-10	eWAT	FALSE	FALSE
1429411_a_at	Eny2	ENSMUSG00000022338	enhancer of yellow 2 homolog (Drosophila)	223527	15	44428111	-	-	1.092	0.2418	0.6003	WAT	FALSE	FALSE
1429411_a_at	Eny2	ENSMUSG00000022338	enhancer of yellow 2 homolog (Drosophila)	223527	15	44428111	-	-	1.089	1e-10	1e-10	Kidney	FALSE	FALSE
1429411_a_at	Eny2	ENSMUSG00000022338	enhancer of yellow 2 homolog (Drosophila)	223527	15	44428111	-	-	1.076	1e-10	1e-10	Muscle	FALSE	FALSE
1429411_a_at	Eny2	ENSMUSG00000022338	enhancer of yellow 2 homolog (Drosophila)	223527	15	44428111	-	-	1.037	1e-10	1e-10	eWAT	FALSE	FALSE
1429411_a_at	Eny2	ENSMUSG00000022338	enhancer of yellow 2 homolog (Drosophila)	223527	15	44428111	-	-	1.02	1e-10	1e-10	Liver	FALSE	FALSE
1429411_a_at	Eny2	ENSMUSG00000022338	enhancer of yellow 2 homolog (Drosophila)	223527	15	44428111	-	-	1.017	1e-10	1e-10	mWAT	FALSE	FALSE
1429411_a_at	Eny2	ENSMUSG00000022338	enhancer of yellow 2 homolog (Drosophila)	223527	15	44428111	-	-	1.016	1e-10	1e-10	sWAT	FALSE	FALSE
1429411_a_at	Eny2	ENSMUSG00000022338	enhancer of yellow 2 homolog (Drosophila)	223527	15	44428111	-	-	-1	1e-10	1e-10	Thymus	FALSE	FALSE
1429411_a_at	Eny2	ENSMUSG00000022338	enhancer of yellow 2 homolog (Drosophila)	223527	15	44428111	-	-	-1.004	1e-10	1e-10	Adrenal_gland	FALSE	FALSE
1429411_a_at	Eny2	ENSMUSG00000022338	enhancer of yellow 2 homolog (Drosophila)	223527	15	44428111	-	-	-1.055	1e-10	1e-10	BAT	FALSE	FALSE
1429412_at	Eny2	ENSMUSG00000022338	enhancer of yellow 2 homolog (Drosophila)	223527	15	44428111	-	-	1.021	1e-10	1e-10	Adrenal_gland	FALSE	FALSE
1429412_at	Eny2	ENSMUSG00000022338	enhancer of yellow 2 homolog (Drosophila)	223527	15	44428111	-	-	1.02	1e-10	1e-10	mWAT	FALSE	FALSE
1429412_at	Eny2	ENSMUSG00000022338	enhancer of yellow 2 homolog (Drosophila)	223527	15	44428111	-	-	1.004	1e-10	1e-10	sWAT	FALSE	FALSE
1429412_at	Eny2	ENSMUSG00000022338	enhancer of yellow 2 homolog (Drosophila)	223527	15	44428111	-	-	-1.007	1e-10	1e-10	Kidney	FALSE	FALSE
1429412_at	Eny2	ENSMUSG00000022338	enhancer of yellow 2 homolog (Drosophila)	223527	15	44428111	-	-	-1.026	0.7325	0.9072	WAT	FALSE	FALSE
1429412_at	Eny2	ENSMUSG00000022338	enhancer of yellow 2 homolog (Drosophila)	223527	15	44428111	-	-	-1.031	1e-10	1e-10	Thymus	FALSE	FALSE
1429412_at	Eny2	ENSMUSG00000022338	enhancer of yellow 2 homolog (Drosophila)	223527	15	44428111	-	-	-1.043	1e-10	1e-10	Muscle	FALSE	FALSE
1429412_at	Eny2	ENSMUSG00000022338	enhancer of yellow 2 homolog (Drosophila)	223527	15	44428111	-	-	-1.055	1e-10	1e-10	eWAT	FALSE	FALSE
1429412_at	Eny2	ENSMUSG00000022338	enhancer of yellow 2 homolog (Drosophila)	223527	15	44428111	-	-	-1.066	1e-10	1e-10	BAT	FALSE	FALSE
1429412_at	Eny2	ENSMUSG00000022338	enhancer of yellow 2 homolog (Drosophila)	223527	15	44428111	-	-	-1.152	1e-10	1e-10	Liver	FALSE	FALSE
1456961_at	Eny2	ENSMUSG00000022338	enhancer of yellow 2 homolog (Drosophila)	223527	15	44428111	-	-	1.281	1e-10	1e-10	Liver	FALSE	FALSE
1456961_at	Eny2	ENSMUSG00000022338	enhancer of yellow 2 homolog (Drosophila)	223527	15	44428111	-	-	1.149	1e-10	1e-10	sWAT	FALSE	FALSE
1456961_at	Eny2	ENSMUSG00000022338	enhancer of yellow 2 homolog (Drosophila)	223527	15	44428111	-	-	1.112	1e-10	1e-10	Kidney	FALSE	FALSE
1456961_at	Eny2	ENSMUSG00000022338	enhancer of yellow 2 homolog (Drosophila)	223527	15	44428111	-	-	1.048	1e-10	1e-10	Adrenal_gland	FALSE	FALSE
1456961_at	Eny2	ENSMUSG00000022338	enhancer of yellow 2 homolog (Drosophila)	223527	15	44428111	-	-	1.045	1e-10	1e-10	mWAT	FALSE	FALSE
1456961_at	Eny2	ENSMUSG00000022338	enhancer of yellow 2 homolog (Drosophila)	223527	15	44428111	-	-	-1.031	1e-10	1e-10	BAT	FALSE	FALSE
1456961_at	Eny2	ENSMUSG00000022338	enhancer of yellow 2 homolog (Drosophila)	223527	15	44428111	-	-	-1.042	0.7604	0.9182	WAT	FALSE	FALSE
1456961_at	Eny2	ENSMUSG00000022338	enhancer of yellow 2 homolog (Drosophila)	223527	15	44428111	-	-	-1.091	1e-10	1e-10	Muscle	FALSE	FALSE
1456961_at	Eny2	ENSMUSG00000022338	enhancer of yellow 2 homolog (Drosophila)	223527	15	44428111	-	-	-1.234	1e-10	1e-10	Thymus	FALSE	FALSE
1456961_at	Eny2	ENSMUSG00000022338	enhancer of yellow 2 homolog (Drosophila)	223527	15	44428111	-	-	-1.244	1e-10	1e-10	eWAT	FALSE	FALSE
1457758_at	Eny2	ENSMUSG00000022338	enhancer of yellow 2 homolog (Drosophila)	223527	15	44428111	-	-	1.151	1e-10	1e-10	mWAT	FALSE	FALSE
1457758_at	Eny2	ENSMUSG00000022338	enhancer of yellow 2 homolog (Drosophila)	223527	15	44428111	-	-	1.103	1e-10	1e-10	Liver	FALSE	FALSE
1457758_at	Eny2	ENSMUSG00000022338	enhancer of yellow 2 homolog (Drosophila)	223527	15	44428111	-	-	1.079	1e-10	1e-10	sWAT	FALSE	FALSE
1457758_at	Eny2	ENSMUSG00000022338	enhancer of yellow 2 homolog (Drosophila)	223527	15	44428111	-	-	1.074	1e-10	1e-10	Muscle	FALSE	FALSE
1457758_at	Eny2	ENSMUSG00000022338	enhancer of yellow 2 homolog (Drosophila)	223527	15	44428111	-	-	1.043	1e-10	1e-10	Adrenal_gland	FALSE	FALSE
1457758_at	Eny2	ENSMUSG00000022338	enhancer of yellow 2 homolog (Drosophila)	223527	15	44428111	-	-	1.02	0.8557	0.9525	WAT	FALSE	FALSE
1457758_at	Eny2	ENSMUSG00000022338	enhancer of yellow 2 homolog (Drosophila)	223527	15	44428111	-	-	-1.027	1e-10	1e-10	Kidney	FALSE	FALSE
1457758_at	Eny2	ENSMUSG00000022338	enhancer of yellow 2 homolog (Drosophila)	223527	15	44428111	-	-	-1.04	1e-10	1e-10	Thymus	FALSE	FALSE
1457758_at	Eny2	ENSMUSG00000022338	enhancer of yellow 2 homolog (Drosophila)	223527	15	44428111	-	-	-1.123	1e-10	1e-10	BAT	FALSE	FALSE
1457758_at	Eny2	ENSMUSG00000022338	enhancer of yellow 2 homolog (Drosophila)	223527	15	44428111	-	-	-1.169	1e-10	1e-10	eWAT	FALSE	FALSE
1460392_a_at	Eny2	ENSMUSG00000022338	enhancer of yellow 2 homolog (Drosophila)	223527	15	44428111	-	-	1.053	0.5567	0.8262	WAT	FALSE	FALSE
1460392_a_at	Eny2	ENSMUSG00000022338	enhancer of yellow 2 homolog (Drosophila)	223527	15	44428111	-	-	1.048	1e-10	1e-10	BAT	FALSE	FALSE
1460392_a_at	Eny2	ENSMUSG00000022338	enhancer of yellow 2 homolog (Drosophila)	223527	15	44428111	-	-	1.043	1e-10	1e-10	sWAT	FALSE	FALSE
1460392_a_at	Eny2	ENSMUSG00000022338	enhancer of yellow 2 homolog (Drosophila)	223527	15	44428111	-	-	1.04	1e-10	1e-10	Muscle	FALSE	FALSE
1460392_a_at	Eny2	ENSMUSG00000022338	enhancer of yellow 2 homolog (Drosophila)	223527	15	44428111	-	-	1.026	1e-10	1e-10	Liver	FALSE	FALSE
1460392_a_at	Eny2	ENSMUSG00000022338	enhancer of yellow 2 homolog (Drosophila)	223527	15	44428111	-	-	1.024	1e-10	1e-10	Kidney	FALSE	FALSE
1460392_a_at	Eny2	ENSMUSG00000022338	enhancer of yellow 2 homolog (Drosophila)	223527	15	44428111	-	-	1.012	1e-10	1e-10	Adrenal_gland	FALSE	FALSE
1460392_a_at	Eny2	ENSMUSG00000022338	enhancer of yellow 2 homolog (Drosophila)	223527	15	44428111	-	-	1.003	1e-10	1e-10	mWAT	FALSE	FALSE
1460392_a_at	Eny2	ENSMUSG00000022338	enhancer of yellow 2 homolog (Drosophila)	223527	15	44428111	-	-	1.003	1e-10	1e-10	Thymus	FALSE	FALSE
1460392_a_at	Eny2	ENSMUSG00000022338	enhancer of yellow 2 homolog (Drosophila)	223527	15	44428111	-	-	-1.007	1e-10	1e-10	eWAT	FALSE	FALSE
1435747_at	Fgf14	ENSMUSG00000025551	fibroblast growth factor 14	14169	14	123978291	04010, 04014, 04015, 04151, 04810, 05200, 05218	MAPK signaling pathway, Ras signaling pathway, Rap1 signaling pathway, PI3K-Akt signaling pathway, Regulation of actin cytoskeleton, Pathways in cancer, Melanoma	1.23	1e-10	1e-10	sWAT	FALSE	FALSE
1435747_at	Fgf14	ENSMUSG00000025551	fibroblast growth factor 14	14169	14	123978291	04010, 04014, 04015, 04151, 04810, 05200, 05218	MAPK signaling pathway, Ras signaling pathway, Rap1 signaling pathway, PI3K-Akt signaling pathway, Regulation of actin cytoskeleton, Pathways in cancer, Melanoma	1.167	1e-10	1e-10	Adrenal_gland	FALSE	FALSE
1435747_at	Fgf14	ENSMUSG00000025551	fibroblast growth factor 14	14169	14	123978291	04010, 04014, 04015, 04151, 04810, 05200, 05218	MAPK signaling pathway, Ras signaling pathway, Rap1 signaling pathway, PI3K-Akt signaling pathway, Regulation of actin cytoskeleton, Pathways in cancer, Melanoma	1.141	1e-10	1e-10	Muscle	FALSE	FALSE
1435747_at	Fgf14	ENSMUSG00000025551	fibroblast growth factor 14	14169	14	123978291	04010, 04014, 04015, 04151, 04810, 05200, 05218	MAPK signaling pathway, Ras signaling pathway, Rap1 signaling pathway, PI3K-Akt signaling pathway, Regulation of actin cytoskeleton, Pathways in cancer, Melanoma	1.023	1e-10	1e-10	Liver	FALSE	FALSE
1435747_at	Fgf14	ENSMUSG00000025551	fibroblast growth factor 14	14169	14	123978291	04010, 04014, 04015, 04151, 04810, 05200, 05218	MAPK signaling pathway, Ras signaling pathway, Rap1 signaling pathway, PI3K-Akt signaling pathway, Regulation of actin cytoskeleton, Pathways in cancer, Melanoma	-1.022	0.8516	0.9513	WAT	FALSE	FALSE
1435747_at	Fgf14	ENSMUSG00000025551	fibroblast growth factor 14	14169	14	123978291	04010, 04014, 04015, 04151, 04810, 05200, 05218	MAPK signaling pathway, Ras signaling pathway, Rap1 signaling pathway, PI3K-Akt signaling pathway, Regulation of actin cytoskeleton, Pathways in cancer, Melanoma	-1.051	1e-10	1e-10	eWAT	FALSE	FALSE
1435747_at	Fgf14	ENSMUSG00000025551	fibroblast growth factor 14	14169	14	123978291	04010, 04014, 04015, 04151, 04810, 05200, 05218	MAPK signaling pathway, Ras signaling pathway, Rap1 signaling pathway, PI3K-Akt signaling pathway, Regulation of actin cytoskeleton, Pathways in cancer, Melanoma	-1.065	1e-10	1e-10	Kidney	FALSE	FALSE
1435747_at	Fgf14	ENSMUSG00000025551	fibroblast growth factor 14	14169	14	123978291	04010, 04014, 04015, 04151, 04810, 05200, 05218	MAPK signaling pathway, Ras signaling pathway, Rap1 signaling pathway, PI3K-Akt signaling pathway, Regulation of actin cytoskeleton, Pathways in cancer, Melanoma	-1.248	1e-10	1e-10	mWAT	FALSE	FALSE
1435747_at	Fgf14	ENSMUSG00000025551	fibroblast growth factor 14	14169	14	123978291	04010, 04014, 04015, 04151, 04810, 05200, 05218	MAPK signaling pathway, Ras signaling pathway, Rap1 signaling pathway, PI3K-Akt signaling pathway, Regulation of actin cytoskeleton, Pathways in cancer, Melanoma	-1.283	1e-10	1e-10	BAT	FALSE	FALSE
1435747_at	Fgf14	ENSMUSG00000025551	fibroblast growth factor 14	14169	14	123978291	04010, 04014, 04015, 04151, 04810, 05200, 05218	MAPK signaling pathway, Ras signaling pathway, Rap1 signaling pathway, PI3K-Akt signaling pathway, Regulation of actin cytoskeleton, Pathways in cancer, Melanoma	-2.882	1e-10	1e-10	Thymus	DEG	DEG
1447480_at	Fgf14	ENSMUSG00000025551	fibroblast growth factor 14	14169	14	123978291	04010, 04014, 04015, 04151, 04810, 05200, 05218	MAPK signaling pathway, Ras signaling pathway, Rap1 signaling pathway, PI3K-Akt signaling pathway, Regulation of actin cytoskeleton, Pathways in cancer, Melanoma	1.124	1e-10	1e-10	Kidney	FALSE	FALSE
1447480_at	Fgf14	ENSMUSG00000025551	fibroblast growth factor 14	14169	14	123978291	04010, 04014, 04015, 04151, 04810, 05200, 05218	MAPK signaling pathway, Ras signaling pathway, Rap1 signaling pathway, PI3K-Akt signaling pathway, Regulation of actin cytoskeleton, Pathways in cancer, Melanoma	1.103	1e-10	1e-10	Thymus	FALSE	FALSE
1447480_at	Fgf14	ENSMUSG00000025551	fibroblast growth factor 14	14169	14	123978291	04010, 04014, 04015, 04151, 04810, 05200, 05218	MAPK signaling pathway, Ras signaling pathway, Rap1 signaling pathway, PI3K-Akt signaling pathway, Regulation of actin cytoskeleton, Pathways in cancer, Melanoma	1.041	1e-10	1e-10	mWAT	FALSE	FALSE
1447480_at	Fgf14	ENSMUSG00000025551	fibroblast growth factor 14	14169	14	123978291	04010, 04014, 04015, 04151, 04810, 05200, 05218	MAPK signaling pathway, Ras signaling pathway, Rap1 signaling pathway, PI3K-Akt signaling pathway, Regulation of actin cytoskeleton, Pathways in cancer, Melanoma	-1.024	1e-10	1e-10	eWAT	FALSE	FALSE
1447480_at	Fgf14	ENSMUSG00000025551	fibroblast growth factor 14	14169	14	123978291	04010, 04014, 04015, 04151, 04810, 05200, 05218	MAPK signaling pathway, Ras signaling pathway, Rap1 signaling pathway, PI3K-Akt signaling pathway, Regulation of actin cytoskeleton, Pathways in cancer, Melanoma	-1.052	0.5264	0.8094	WAT	FALSE	FALSE
1447480_at	Fgf14	ENSMUSG00000025551	fibroblast growth factor 14	14169	14	123978291	04010, 04014, 04015, 04151, 04810, 05200, 05218	MAPK signaling pathway, Ras signaling pathway, Rap1 signaling pathway, PI3K-Akt signaling pathway, Regulation of actin cytoskeleton, Pathways in cancer, Melanoma	-1.06	1e-10	1e-10	Adrenal_gland	FALSE	FALSE
1447480_at	Fgf14	ENSMUSG00000025551	fibroblast growth factor 14	14169	14	123978291	04010, 04014, 04015, 04151, 04810, 05200, 05218	MAPK signaling pathway, Ras signaling pathway, Rap1 signaling pathway, PI3K-Akt signaling pathway, Regulation of actin cytoskeleton, Pathways in cancer, Melanoma	-1.14	1e-10	1e-10	Liver	FALSE	FALSE
1447480_at	Fgf14	ENSMUSG00000025551	fibroblast growth factor 14	14169	14	123978291	04010, 04014, 04015, 04151, 04810, 05200, 05218	MAPK signaling pathway, Ras signaling pathway, Rap1 signaling pathway, PI3K-Akt signaling pathway, Regulation of actin cytoskeleton, Pathways in cancer, Melanoma	-1.195	1e-10	1e-10	sWAT	FALSE	FALSE
1447480_at	Fgf14	ENSMUSG00000025551	fibroblast growth factor 14	14169	14	123978291	04010, 04014, 04015, 04151, 04810, 05200, 05218	MAPK signaling pathway, Ras signaling pathway, Rap1 signaling pathway, PI3K-Akt signaling pathway, Regulation of actin cytoskeleton, Pathways in cancer, Melanoma	-1.284	1e-10	1e-10	Muscle	FALSE	FALSE
1447480_at	Fgf14	ENSMUSG00000025551	fibroblast growth factor 14	14169	14	123978291	04010, 04014, 04015, 04151, 04810, 05200, 05218	MAPK signaling pathway, Ras signaling pathway, Rap1 signaling pathway, PI3K-Akt signaling pathway, Regulation of actin cytoskeleton, Pathways in cancer, Melanoma	-2.17	1e-10	1e-10	BAT	DEG	DEG
1449958_a_at	Fgf14	ENSMUSG00000025551	fibroblast growth factor 14	14169	14	123978291	04010, 04014, 04015, 04151, 04810, 05200, 05218	MAPK signaling pathway, Ras signaling pathway, Rap1 signaling pathway, PI3K-Akt signaling pathway, Regulation of actin cytoskeleton, Pathways in cancer, Melanoma	1.154	1e-10	1e-10	Adrenal_gland	FALSE	FALSE
1449958_a_at	Fgf14	ENSMUSG00000025551	fibroblast growth factor 14	14169	14	123978291	04010, 04014, 04015, 04151, 04810, 05200, 05218	MAPK signaling pathway, Ras signaling pathway, Rap1 signaling pathway, PI3K-Akt signaling pathway, Regulation of actin cytoskeleton, Pathways in cancer, Melanoma	1.072	1e-10	1e-10	BAT	FALSE	FALSE
1449958_a_at	Fgf14	ENSMUSG00000025551	fibroblast growth factor 14	14169	14	123978291	04010, 04014, 04015, 04151, 04810, 05200, 05218	MAPK signaling pathway, Ras signaling pathway, Rap1 signaling pathway, PI3K-Akt signaling pathway, Regulation of actin cytoskeleton, Pathways in cancer, Melanoma	1.03	1e-10	1e-10	Kidney	FALSE	FALSE
1449958_a_at	Fgf14	ENSMUSG00000025551	fibroblast growth factor 14	14169	14	123978291	04010, 04014, 04015, 04151, 04810, 05200, 05218	MAPK signaling pathway, Ras signaling pathway, Rap1 signaling pathway, PI3K-Akt signaling pathway, Regulation of actin cytoskeleton, Pathways in cancer, Melanoma	1.011	1e-10	1e-10	eWAT	FALSE	FALSE
1449958_a_at	Fgf14	ENSMUSG00000025551	fibroblast growth factor 14	14169	14	123978291	04010, 04014, 04015, 04151, 04810, 05200, 05218	MAPK signaling pathway, Ras signaling pathway, Rap1 signaling pathway, PI3K-Akt signaling pathway, Regulation of actin cytoskeleton, Pathways in cancer, Melanoma	-1.023	1e-10	1e-10	sWAT	FALSE	FALSE
1449958_a_at	Fgf14	ENSMUSG00000025551	fibroblast growth factor 14	14169	14	123978291	04010, 04014, 04015, 04151, 04810, 05200, 05218	MAPK signaling pathway, Ras signaling pathway, Rap1 signaling pathway, PI3K-Akt signaling pathway, Regulation of actin cytoskeleton, Pathways in cancer, Melanoma	-1.028	0.6896	0.8901	WAT	FALSE	FALSE
1449958_a_at	Fgf14	ENSMUSG00000025551	fibroblast growth factor 14	14169	14	123978291	04010, 04014, 04015, 04151, 04810, 05200, 05218	MAPK signaling pathway, Ras signaling pathway, Rap1 signaling pathway, PI3K-Akt signaling pathway, Regulation of actin cytoskeleton, Pathways in cancer, Melanoma	-1.03	1e-10	1e-10	mWAT	FALSE	FALSE
1449958_a_at	Fgf14	ENSMUSG00000025551	fibroblast growth factor 14	14169	14	123978291	04010, 04014, 04015, 04151, 04810, 05200, 05218	MAPK signaling pathway, Ras signaling pathway, Rap1 signaling pathway, PI3K-Akt signaling pathway, Regulation of actin cytoskeleton, Pathways in cancer, Melanoma	-1.091	1e-10	1e-10	Muscle	FALSE	FALSE
1449958_a_at	Fgf14	ENSMUSG00000025551	fibroblast growth factor 14	14169	14	123978291	04010, 04014, 04015, 04151, 04810, 05200, 05218	MAPK signaling pathway, Ras signaling pathway, Rap1 signaling pathway, PI3K-Akt signaling pathway, Regulation of actin cytoskeleton, Pathways in cancer, Melanoma	-1.134	1e-10	1e-10	Liver	FALSE	FALSE
1449958_a_at	Fgf14	ENSMUSG00000025551	fibroblast growth factor 14	14169	14	123978291	04010, 04014, 04015, 04151, 04810, 05200, 05218	MAPK signaling pathway, Ras signaling pathway, Rap1 signaling pathway, PI3K-Akt signaling pathway, Regulation of actin cytoskeleton, Pathways in cancer, Melanoma	-1.344	1e-10	1e-10	Thymus	FALSE	FALSE
1458830_at	Fgf14	ENSMUSG00000025551	fibroblast growth factor 14	14169	14	123978291	04010, 04014, 04015, 04151, 04810, 05200, 05218	MAPK signaling pathway, Ras signaling pathway, Rap1 signaling pathway, PI3K-Akt signaling pathway, Regulation of actin cytoskeleton, Pathways in cancer, Melanoma	1.278	1e-10	1e-10	Kidney	FALSE	FALSE
1458830_at	Fgf14	ENSMUSG00000025551	fibroblast growth factor 14	14169	14	123978291	04010, 04014, 04015, 04151, 04810, 05200, 05218	MAPK signaling pathway, Ras signaling pathway, Rap1 signaling pathway, PI3K-Akt signaling pathway, Regulation of actin cytoskeleton, Pathways in cancer, Melanoma	1.195	1e-10	1e-10	Muscle	FALSE	FALSE
1458830_at	Fgf14	ENSMUSG00000025551	fibroblast growth factor 14	14169	14	123978291	04010, 04014, 04015, 04151, 04810, 05200, 05218	MAPK signaling pathway, Ras signaling pathway, Rap1 signaling pathway, PI3K-Akt signaling pathway, Regulation of actin cytoskeleton, Pathways in cancer, Melanoma	1.041	1e-10	1e-10	eWAT	FALSE	FALSE
1458830_at	Fgf14	ENSMUSG00000025551	fibroblast growth factor 14	14169	14	123978291	04010, 04014, 04015, 04151, 04810, 05200, 05218	MAPK signaling pathway, Ras signaling pathway, Rap1 signaling pathway, PI3K-Akt signaling pathway, Regulation of actin cytoskeleton, Pathways in cancer, Melanoma	-1.105	1e-10	1e-10	Thymus	FALSE	FALSE
1458830_at	Fgf14	ENSMUSG00000025551	fibroblast growth factor 14	14169	14	123978291	04010, 04014, 04015, 04151, 04810, 05200, 05218	MAPK signaling pathway, Ras signaling pathway, Rap1 signaling pathway, PI3K-Akt signaling pathway, Regulation of actin cytoskeleton, Pathways in cancer, Melanoma	-1.132	1e-10	1e-10	Liver	FALSE	FALSE
1458830_at	Fgf14	ENSMUSG00000025551	fibroblast growth factor 14	14169	14	123978291	04010, 04014, 04015, 04151, 04810, 05200, 05218	MAPK signaling pathway, Ras signaling pathway, Rap1 signaling pathway, PI3K-Akt signaling pathway, Regulation of actin cytoskeleton, Pathways in cancer, Melanoma	-1.219	1e-10	1e-10	Adrenal_gland	FALSE	FALSE
1458830_at	Fgf14	ENSMUSG00000025551	fibroblast growth factor 14	14169	14	123978291	04010, 04014, 04015, 04151, 04810, 05200, 05218	MAPK signaling pathway, Ras signaling pathway, Rap1 signaling pathway, PI3K-Akt signaling pathway, Regulation of actin cytoskeleton, Pathways in cancer, Melanoma	-1.391	1e-10	1e-10	mWAT	FALSE	FALSE
1458830_at	Fgf14	ENSMUSG00000025551	fibroblast growth factor 14	14169	14	123978291	04010, 04014, 04015, 04151, 04810, 05200, 05218	MAPK signaling pathway, Ras signaling pathway, Rap1 signaling pathway, PI3K-Akt signaling pathway, Regulation of actin cytoskeleton, Pathways in cancer, Melanoma	-1.619	0.0874	0.3968	WAT	FALSE	FALSE
1458830_at	Fgf14	ENSMUSG00000025551	fibroblast growth factor 14	14169	14	123978291	04010, 04014, 04015, 04151, 04810, 05200, 05218	MAPK signaling pathway, Ras signaling pathway, Rap1 signaling pathway, PI3K-Akt signaling pathway, Regulation of actin cytoskeleton, Pathways in cancer, Melanoma	-2.224	1e-10	1e-10	sWAT	DEG	DEG
1458830_at	Fgf14	ENSMUSG00000025551	fibroblast growth factor 14	14169	14	123978291	04010, 04014, 04015, 04151, 04810, 05200, 05218	MAPK signaling pathway, Ras signaling pathway, Rap1 signaling pathway, PI3K-Akt signaling pathway, Regulation of actin cytoskeleton, Pathways in cancer, Melanoma	-3.048	1e-10	1e-10	BAT	DEG	DEG
1421189_at	Gabrb3	ENSMUSG00000033676	gamma-aminobutyric acid (GABA) A receptor, subunit beta 3	14402	7	57590534; 57591173	04080, 04723, 04726, 04727, 05032, 05033	Neuroactive ligand-receptor interaction, Retrograde endocannabinoid signaling, Serotonergic synapse, GABAergic synapse, Morphine addiction, Nicotine addiction	1.163	1e-10	1e-10	Muscle	FALSE	FALSE
1421189_at	Gabrb3	ENSMUSG00000033676	gamma-aminobutyric acid (GABA) A receptor, subunit beta 3	14402	7	57590534; 57591173	04080, 04723, 04726, 04727, 05032, 05033	Neuroactive ligand-receptor interaction, Retrograde endocannabinoid signaling, Serotonergic synapse, GABAergic synapse, Morphine addiction, Nicotine addiction	1.105	1e-10	1e-10	Adrenal_gland	FALSE	FALSE
1421189_at	Gabrb3	ENSMUSG00000033676	gamma-aminobutyric acid (GABA) A receptor, subunit beta 3	14402	7	57590534; 57591173	04080, 04723, 04726, 04727, 05032, 05033	Neuroactive ligand-receptor interaction, Retrograde endocannabinoid signaling, Serotonergic synapse, GABAergic synapse, Morphine addiction, Nicotine addiction	1.037	1e-10	1e-10	Thymus	FALSE	FALSE
1421189_at	Gabrb3	ENSMUSG00000033676	gamma-aminobutyric acid (GABA) A receptor, subunit beta 3	14402	7	57590534; 57591173	04080, 04723, 04726, 04727, 05032, 05033	Neuroactive ligand-receptor interaction, Retrograde endocannabinoid signaling, Serotonergic synapse, GABAergic synapse, Morphine addiction, Nicotine addiction	1.008	1e-10	1e-10	eWAT	FALSE	FALSE
1421189_at	Gabrb3	ENSMUSG00000033676	gamma-aminobutyric acid (GABA) A receptor, subunit beta 3	14402	7	57590534; 57591173	04080, 04723, 04726, 04727, 05032, 05033	Neuroactive ligand-receptor interaction, Retrograde endocannabinoid signaling, Serotonergic synapse, GABAergic synapse, Morphine addiction, Nicotine addiction	-1.033	1e-10	1e-10	Kidney	FALSE	FALSE
1421189_at	Gabrb3	ENSMUSG00000033676	gamma-aminobutyric acid (GABA) A receptor, subunit beta 3	14402	7	57590534; 57591173	04080, 04723, 04726, 04727, 05032, 05033	Neuroactive ligand-receptor interaction, Retrograde endocannabinoid signaling, Serotonergic synapse, GABAergic synapse, Morphine addiction, Nicotine addiction	-1.035	1e-10	1e-10	mWAT	FALSE	FALSE
1421189_at	Gabrb3	ENSMUSG00000033676	gamma-aminobutyric acid (GABA) A receptor, subunit beta 3	14402	7	57590534; 57591173	04080, 04723, 04726, 04727, 05032, 05033	Neuroactive ligand-receptor interaction, Retrograde endocannabinoid signaling, Serotonergic synapse, GABAergic synapse, Morphine addiction, Nicotine addiction	-1.043	0.5517	0.8237	WAT	FALSE	FALSE
1421189_at	Gabrb3	ENSMUSG00000033676	gamma-aminobutyric acid (GABA) A receptor, subunit beta 3	14402	7	57590534; 57591173	04080, 04723, 04726, 04727, 05032, 05033	Neuroactive ligand-receptor interaction, Retrograde endocannabinoid signaling, Serotonergic synapse, GABAergic synapse, Morphine addiction, Nicotine addiction	-1.052	1e-10	1e-10	sWAT	FALSE	FALSE
1421189_at	Gabrb3	ENSMUSG00000033676	gamma-aminobutyric acid (GABA) A receptor, subunit beta 3	14402	7	57590534; 57591173	04080, 04723, 04726, 04727, 05032, 05033	Neuroactive ligand-receptor interaction, Retrograde endocannabinoid signaling, Serotonergic synapse, GABAergic synapse, Morphine addiction, Nicotine addiction	-1.089	1e-10	1e-10	Liver	FALSE	FALSE
1421189_at	Gabrb3	ENSMUSG00000033676	gamma-aminobutyric acid (GABA) A receptor, subunit beta 3	14402	7	57590534; 57591173	04080, 04723, 04726, 04727, 05032, 05033	Neuroactive ligand-receptor interaction, Retrograde endocannabinoid signaling, Serotonergic synapse, GABAergic synapse, Morphine addiction, Nicotine addiction	-1.228	1e-10	1e-10	BAT	FALSE	FALSE
1421190_at	Gabrb3	ENSMUSG00000033676	gamma-aminobutyric acid (GABA) A receptor, subunit beta 3	14402	7	57590534; 57591173	04080, 04723, 04726, 04727, 05032, 05033	Neuroactive ligand-receptor interaction, Retrograde endocannabinoid signaling, Serotonergic synapse, GABAergic synapse, Morphine addiction, Nicotine addiction	1.48	1e-10	1e-10	Kidney	FALSE	FALSE
1421190_at	Gabrb3	ENSMUSG00000033676	gamma-aminobutyric acid (GABA) A receptor, subunit beta 3	14402	7	57590534; 57591173	04080, 04723, 04726, 04727, 05032, 05033	Neuroactive ligand-receptor interaction, Retrograde endocannabinoid signaling, Serotonergic synapse, GABAergic synapse, Morphine addiction, Nicotine addiction	1.438	1e-10	1e-10	Adrenal_gland	FALSE	FALSE
1421190_at	Gabrb3	ENSMUSG00000033676	gamma-aminobutyric acid (GABA) A receptor, subunit beta 3	14402	7	57590534; 57591173	04080, 04723, 04726, 04727, 05032, 05033	Neuroactive ligand-receptor interaction, Retrograde endocannabinoid signaling, Serotonergic synapse, GABAergic synapse, Morphine addiction, Nicotine addiction	1.081	1e-10	1e-10	BAT	FALSE	FALSE
1421190_at	Gabrb3	ENSMUSG00000033676	gamma-aminobutyric acid (GABA) A receptor, subunit beta 3	14402	7	57590534; 57591173	04080, 04723, 04726, 04727, 05032, 05033	Neuroactive ligand-receptor interaction, Retrograde endocannabinoid signaling, Serotonergic synapse, GABAergic synapse, Morphine addiction, Nicotine addiction	1.036	1e-10	1e-10	sWAT	FALSE	FALSE
1421190_at	Gabrb3	ENSMUSG00000033676	gamma-aminobutyric acid (GABA) A receptor, subunit beta 3	14402	7	57590534; 57591173	04080, 04723, 04726, 04727, 05032, 05033	Neuroactive ligand-receptor interaction, Retrograde endocannabinoid signaling, Serotonergic synapse, GABAergic synapse, Morphine addiction, Nicotine addiction	1.033	1e-10	1e-10	mWAT	FALSE	FALSE
1421190_at	Gabrb3	ENSMUSG00000033676	gamma-aminobutyric acid (GABA) A receptor, subunit beta 3	14402	7	57590534; 57591173	04080, 04723, 04726, 04727, 05032, 05033	Neuroactive ligand-receptor interaction, Retrograde endocannabinoid signaling, Serotonergic synapse, GABAergic synapse, Morphine addiction, Nicotine addiction	1.009	0.9038	0.9677	WAT	FALSE	FALSE
1421190_at	Gabrb3	ENSMUSG00000033676	gamma-aminobutyric acid (GABA) A receptor, subunit beta 3	14402	7	57590534; 57591173	04080, 04723, 04726, 04727, 05032, 05033	Neuroactive ligand-receptor interaction, Retrograde endocannabinoid signaling, Serotonergic synapse, GABAergic synapse, Morphine addiction, Nicotine addiction	-1.019	1e-10	1e-10	Muscle	FALSE	FALSE
1421190_at	Gabrb3	ENSMUSG00000033676	gamma-aminobutyric acid (GABA) A receptor, subunit beta 3	14402	7	57590534; 57591173	04080, 04723, 04726, 04727, 05032, 05033	Neuroactive ligand-receptor interaction, Retrograde endocannabinoid signaling, Serotonergic synapse, GABAergic synapse, Morphine addiction, Nicotine addiction	-1.033	1e-10	1e-10	eWAT	FALSE	FALSE
1421190_at	Gabrb3	ENSMUSG00000033676	gamma-aminobutyric acid (GABA) A receptor, subunit beta 3	14402	7	57590534; 57591173	04080, 04723, 04726, 04727, 05032, 05033	Neuroactive ligand-receptor interaction, Retrograde endocannabinoid signaling, Serotonergic synapse, GABAergic synapse, Morphine addiction, Nicotine addiction	-1.108	1e-10	1e-10	Thymus	FALSE	FALSE
1421190_at	Gabrb3	ENSMUSG00000033676	gamma-aminobutyric acid (GABA) A receptor, subunit beta 3	14402	7	57590534; 57591173	04080, 04723, 04726, 04727, 05032, 05033	Neuroactive ligand-receptor interaction, Retrograde endocannabinoid signaling, Serotonergic synapse, GABAergic synapse, Morphine addiction, Nicotine addiction	-1.567	1e-10	1e-10	Liver	DEG	DEG
1435021_at	Gabrb3	ENSMUSG00000033676	gamma-aminobutyric acid (GABA) A receptor, subunit beta 3	14402	7	57590534; 57591173	04080, 04723, 04726, 04727, 05032, 05033	Neuroactive ligand-receptor interaction, Retrograde endocannabinoid signaling, Serotonergic synapse, GABAergic synapse, Morphine addiction, Nicotine addiction	1.189	1e-10	1e-10	Muscle	FALSE	FALSE
1435021_at	Gabrb3	ENSMUSG00000033676	gamma-aminobutyric acid (GABA) A receptor, subunit beta 3	14402	7	57590534; 57591173	04080, 04723, 04726, 04727, 05032, 05033	Neuroactive ligand-receptor interaction, Retrograde endocannabinoid signaling, Serotonergic synapse, GABAergic synapse, Morphine addiction, Nicotine addiction	1.088	1e-10	1e-10	Adrenal_gland	FALSE	FALSE
1435021_at	Gabrb3	ENSMUSG00000033676	gamma-aminobutyric acid (GABA) A receptor, subunit beta 3	14402	7	57590534; 57591173	04080, 04723, 04726, 04727, 05032, 05033	Neuroactive ligand-receptor interaction, Retrograde endocannabinoid signaling, Serotonergic synapse, GABAergic synapse, Morphine addiction, Nicotine addiction	1.046	1e-10	1e-10	BAT	FALSE	FALSE
1435021_at	Gabrb3	ENSMUSG00000033676	gamma-aminobutyric acid (GABA) A receptor, subunit beta 3	14402	7	57590534; 57591173	04080, 04723, 04726, 04727, 05032, 05033	Neuroactive ligand-receptor interaction, Retrograde endocannabinoid signaling, Serotonergic synapse, GABAergic synapse, Morphine addiction, Nicotine addiction	1.027	1e-10	1e-10	Thymus	FALSE	FALSE
1435021_at	Gabrb3	ENSMUSG00000033676	gamma-aminobutyric acid (GABA) A receptor, subunit beta 3	14402	7	57590534; 57591173	04080, 04723, 04726, 04727, 05032, 05033	Neuroactive ligand-receptor interaction, Retrograde endocannabinoid signaling, Serotonergic synapse, GABAergic synapse, Morphine addiction, Nicotine addiction	-1.01	1e-10	1e-10	sWAT	FALSE	FALSE
1435021_at	Gabrb3	ENSMUSG00000033676	gamma-aminobutyric acid (GABA) A receptor, subunit beta 3	14402	7	57590534; 57591173	04080, 04723, 04726, 04727, 05032, 05033	Neuroactive ligand-receptor interaction, Retrograde endocannabinoid signaling, Serotonergic synapse, GABAergic synapse, Morphine addiction, Nicotine addiction	-1.051	1e-10	1e-10	Kidney	FALSE	FALSE
1435021_at	Gabrb3	ENSMUSG00000033676	gamma-aminobutyric acid (GABA) A receptor, subunit beta 3	14402	7	57590534; 57591173	04080, 04723, 04726, 04727, 05032, 05033	Neuroactive ligand-receptor interaction, Retrograde endocannabinoid signaling, Serotonergic synapse, GABAergic synapse, Morphine addiction, Nicotine addiction	-1.081	1e-10	1e-10	eWAT	FALSE	FALSE
1435021_at	Gabrb3	ENSMUSG00000033676	gamma-aminobutyric acid (GABA) A receptor, subunit beta 3	14402	7	57590534; 57591173	04080, 04723, 04726, 04727, 05032, 05033	Neuroactive ligand-receptor interaction, Retrograde endocannabinoid signaling, Serotonergic synapse, GABAergic synapse, Morphine addiction, Nicotine addiction	-1.086	0.2801	0.6355	WAT	FALSE	FALSE
1435021_at	Gabrb3	ENSMUSG00000033676	gamma-aminobutyric acid (GABA) A receptor, subunit beta 3	14402	7	57590534; 57591173	04080, 04723, 04726, 04727, 05032, 05033	Neuroactive ligand-receptor interaction, Retrograde endocannabinoid signaling, Serotonergic synapse, GABAergic synapse, Morphine addiction, Nicotine addiction	-1.09	1e-10	1e-10	mWAT	FALSE	FALSE
1435021_at	Gabrb3	ENSMUSG00000033676	gamma-aminobutyric acid (GABA) A receptor, subunit beta 3	14402	7	57590534; 57591173	04080, 04723, 04726, 04727, 05032, 05033	Neuroactive ligand-receptor interaction, Retrograde endocannabinoid signaling, Serotonergic synapse, GABAergic synapse, Morphine addiction, Nicotine addiction	-1.222	1e-10	1e-10	Liver	FALSE	FALSE
1423557_at	Ifngr2	ENSMUSG00000022965	interferon gamma receptor 2	15980	16	91547094	04060, 04066, 04380, 04630, 04650, 05132, 05140, 05142, 05145, 05152, 05162, 05164, 05168, 05321	Cytokine-cytokine receptor interaction, HIF-1 signaling pathway, Osteoclast differentiation, Jak-STAT signaling pathway, Natural killer cell mediated cytotoxicity, Salmonella infection, Leishmaniasis, Chagas disease (American trypanosomiasis), Toxoplasmosis, Tuberculosis, Measles, Influenza A, Herpes simplex infection, Inflammatory bowel disease (IBD)	1.616	0.01201	0.1839	WAT	DEG	FALSE
1423557_at	Ifngr2	ENSMUSG00000022965	interferon gamma receptor 2	15980	16	91547094	04060, 04066, 04380, 04630, 04650, 05132, 05140, 05142, 05145, 05152, 05162, 05164, 05168, 05321	Cytokine-cytokine receptor interaction, HIF-1 signaling pathway, Osteoclast differentiation, Jak-STAT signaling pathway, Natural killer cell mediated cytotoxicity, Salmonella infection, Leishmaniasis, Chagas disease (American trypanosomiasis), Toxoplasmosis, Tuberculosis, Measles, Influenza A, Herpes simplex infection, Inflammatory bowel disease (IBD)	1.268	1e-10	1e-10	Muscle	FALSE	FALSE
1423557_at	Ifngr2	ENSMUSG00000022965	interferon gamma receptor 2	15980	16	91547094	04060, 04066, 04380, 04630, 04650, 05132, 05140, 05142, 05145, 05152, 05162, 05164, 05168, 05321	Cytokine-cytokine receptor interaction, HIF-1 signaling pathway, Osteoclast differentiation, Jak-STAT signaling pathway, Natural killer cell mediated cytotoxicity, Salmonella infection, Leishmaniasis, Chagas disease (American trypanosomiasis), Toxoplasmosis, Tuberculosis, Measles, Influenza A, Herpes simplex infection, Inflammatory bowel disease (IBD)	1.254	1e-10	1e-10	Liver	FALSE	FALSE
1423557_at	Ifngr2	ENSMUSG00000022965	interferon gamma receptor 2	15980	16	91547094	04060, 04066, 04380, 04630, 04650, 05132, 05140, 05142, 05145, 05152, 05162, 05164, 05168, 05321	Cytokine-cytokine receptor interaction, HIF-1 signaling pathway, Osteoclast differentiation, Jak-STAT signaling pathway, Natural killer cell mediated cytotoxicity, Salmonella infection, Leishmaniasis, Chagas disease (American trypanosomiasis), Toxoplasmosis, Tuberculosis, Measles, Influenza A, Herpes simplex infection, Inflammatory bowel disease (IBD)	1.221	1e-10	1e-10	eWAT	FALSE	FALSE
1423557_at	Ifngr2	ENSMUSG00000022965	interferon gamma receptor 2	15980	16	91547094	04060, 04066, 04380, 04630, 04650, 05132, 05140, 05142, 05145, 05152, 05162, 05164, 05168, 05321	Cytokine-cytokine receptor interaction, HIF-1 signaling pathway, Osteoclast differentiation, Jak-STAT signaling pathway, Natural killer cell mediated cytotoxicity, Salmonella infection, Leishmaniasis, Chagas disease (American trypanosomiasis), Toxoplasmosis, Tuberculosis, Measles, Influenza A, Herpes simplex infection, Inflammatory bowel disease (IBD)	1.155	1e-10	1e-10	sWAT	FALSE	FALSE
1423557_at	Ifngr2	ENSMUSG00000022965	interferon gamma receptor 2	15980	16	91547094	04060, 04066, 04380, 04630, 04650, 05132, 05140, 05142, 05145, 05152, 05162, 05164, 05168, 05321	Cytokine-cytokine receptor interaction, HIF-1 signaling pathway, Osteoclast differentiation, Jak-STAT signaling pathway, Natural killer cell mediated cytotoxicity, Salmonella infection, Leishmaniasis, Chagas disease (American trypanosomiasis), Toxoplasmosis, Tuberculosis, Measles, Influenza A, Herpes simplex infection, Inflammatory bowel disease (IBD)	1.134	1e-10	1e-10	BAT	FALSE	FALSE
1423557_at	Ifngr2	ENSMUSG00000022965	interferon gamma receptor 2	15980	16	91547094	04060, 04066, 04380, 04630, 04650, 05132, 05140, 05142, 05145, 05152, 05162, 05164, 05168, 05321	Cytokine-cytokine receptor interaction, HIF-1 signaling pathway, Osteoclast differentiation, Jak-STAT signaling pathway, Natural killer cell mediated cytotoxicity, Salmonella infection, Leishmaniasis, Chagas disease (American trypanosomiasis), Toxoplasmosis, Tuberculosis, Measles, Influenza A, Herpes simplex infection, Inflammatory bowel disease (IBD)	1.043	1e-10	1e-10	mWAT	FALSE	FALSE
1423557_at	Ifngr2	ENSMUSG00000022965	interferon gamma receptor 2	15980	16	91547094	04060, 04066, 04380, 04630, 04650, 05132, 05140, 05142, 05145, 05152, 05162, 05164, 05168, 05321	Cytokine-cytokine receptor interaction, HIF-1 signaling pathway, Osteoclast differentiation, Jak-STAT signaling pathway, Natural killer cell mediated cytotoxicity, Salmonella infection, Leishmaniasis, Chagas disease (American trypanosomiasis), Toxoplasmosis, Tuberculosis, Measles, Influenza A, Herpes simplex infection, Inflammatory bowel disease (IBD)	1.032	1e-10	1e-10	Kidney	FALSE	FALSE
1423557_at	Ifngr2	ENSMUSG00000022965	interferon gamma receptor 2	15980	16	91547094	04060, 04066, 04380, 04630, 04650, 05132, 05140, 05142, 05145, 05152, 05162, 05164, 05168, 05321	Cytokine-cytokine receptor interaction, HIF-1 signaling pathway, Osteoclast differentiation, Jak-STAT signaling pathway, Natural killer cell mediated cytotoxicity, Salmonella infection, Leishmaniasis, Chagas disease (American trypanosomiasis), Toxoplasmosis, Tuberculosis, Measles, Influenza A, Herpes simplex infection, Inflammatory bowel disease (IBD)	-1.054	1e-10	1e-10	Thymus	FALSE	FALSE
1423557_at	Ifngr2	ENSMUSG00000022965	interferon gamma receptor 2	15980	16	91547094	04060, 04066, 04380, 04630, 04650, 05132, 05140, 05142, 05145, 05152, 05162, 05164, 05168, 05321	Cytokine-cytokine receptor interaction, HIF-1 signaling pathway, Osteoclast differentiation, Jak-STAT signaling pathway, Natural killer cell mediated cytotoxicity, Salmonella infection, Leishmaniasis, Chagas disease (American trypanosomiasis), Toxoplasmosis, Tuberculosis, Measles, Influenza A, Herpes simplex infection, Inflammatory bowel disease (IBD)	-1.098	1e-10	1e-10	Adrenal_gland	FALSE	FALSE
1423558_at	Ifngr2	ENSMUSG00000022965	interferon gamma receptor 2	15980	16	91547094	04060, 04066, 04380, 04630, 04650, 05132, 05140, 05142, 05145, 05152, 05162, 05164, 05168, 05321	Cytokine-cytokine receptor interaction, HIF-1 signaling pathway, Osteoclast differentiation, Jak-STAT signaling pathway, Natural killer cell mediated cytotoxicity, Salmonella infection, Leishmaniasis, Chagas disease (American trypanosomiasis), Toxoplasmosis, Tuberculosis, Measles, Influenza A, Herpes simplex infection, Inflammatory bowel disease (IBD)	1.247	0.02264	0.2369	WAT	FALSE	FALSE
1423558_at	Ifngr2	ENSMUSG00000022965	interferon gamma receptor 2	15980	16	91547094	04060, 04066, 04380, 04630, 04650, 05132, 05140, 05142, 05145, 05152, 05162, 05164, 05168, 05321	Cytokine-cytokine receptor interaction, HIF-1 signaling pathway, Osteoclast differentiation, Jak-STAT signaling pathway, Natural killer cell mediated cytotoxicity, Salmonella infection, Leishmaniasis, Chagas disease (American trypanosomiasis), Toxoplasmosis, Tuberculosis, Measles, Influenza A, Herpes simplex infection, Inflammatory bowel disease (IBD)	1.113	1e-10	1e-10	Liver	FALSE	FALSE
1423558_at	Ifngr2	ENSMUSG00000022965	interferon gamma receptor 2	15980	16	91547094	04060, 04066, 04380, 04630, 04650, 05132, 05140, 05142, 05145, 05152, 05162, 05164, 05168, 05321	Cytokine-cytokine receptor interaction, HIF-1 signaling pathway, Osteoclast differentiation, Jak-STAT signaling pathway, Natural killer cell mediated cytotoxicity, Salmonella infection, Leishmaniasis, Chagas disease (American trypanosomiasis), Toxoplasmosis, Tuberculosis, Measles, Influenza A, Herpes simplex infection, Inflammatory bowel disease (IBD)	1.093	1e-10	1e-10	eWAT	FALSE	FALSE
1423558_at	Ifngr2	ENSMUSG00000022965	interferon gamma receptor 2	15980	16	91547094	04060, 04066, 04380, 04630, 04650, 05132, 05140, 05142, 05145, 05152, 05162, 05164, 05168, 05321	Cytokine-cytokine receptor interaction, HIF-1 signaling pathway, Osteoclast differentiation, Jak-STAT signaling pathway, Natural killer cell mediated cytotoxicity, Salmonella infection, Leishmaniasis, Chagas disease (American trypanosomiasis), Toxoplasmosis, Tuberculosis, Measles, Influenza A, Herpes simplex infection, Inflammatory bowel disease (IBD)	1.072	1e-10	1e-10	sWAT	FALSE	FALSE
1423558_at	Ifngr2	ENSMUSG00000022965	interferon gamma receptor 2	15980	16	91547094	04060, 04066, 04380, 04630, 04650, 05132, 05140, 05142, 05145, 05152, 05162, 05164, 05168, 05321	Cytokine-cytokine receptor interaction, HIF-1 signaling pathway, Osteoclast differentiation, Jak-STAT signaling pathway, Natural killer cell mediated cytotoxicity, Salmonella infection, Leishmaniasis, Chagas disease (American trypanosomiasis), Toxoplasmosis, Tuberculosis, Measles, Influenza A, Herpes simplex infection, Inflammatory bowel disease (IBD)	1.051	1e-10	1e-10	mWAT	FALSE	FALSE
1423558_at	Ifngr2	ENSMUSG00000022965	interferon gamma receptor 2	15980	16	91547094	04060, 04066, 04380, 04630, 04650, 05132, 05140, 05142, 05145, 05152, 05162, 05164, 05168, 05321	Cytokine-cytokine receptor interaction, HIF-1 signaling pathway, Osteoclast differentiation, Jak-STAT signaling pathway, Natural killer cell mediated cytotoxicity, Salmonella infection, Leishmaniasis, Chagas disease (American trypanosomiasis), Toxoplasmosis, Tuberculosis, Measles, Influenza A, Herpes simplex infection, Inflammatory bowel disease (IBD)	1.019	1e-10	1e-10	Muscle	FALSE	FALSE
1423558_at	Ifngr2	ENSMUSG00000022965	interferon gamma receptor 2	15980	16	91547094	04060, 04066, 04380, 04630, 04650, 05132, 05140, 05142, 05145, 05152, 05162, 05164, 05168, 05321	Cytokine-cytokine receptor interaction, HIF-1 signaling pathway, Osteoclast differentiation, Jak-STAT signaling pathway, Natural killer cell mediated cytotoxicity, Salmonella infection, Leishmaniasis, Chagas disease (American trypanosomiasis), Toxoplasmosis, Tuberculosis, Measles, Influenza A, Herpes simplex infection, Inflammatory bowel disease (IBD)	1.018	1e-10	1e-10	BAT	FALSE	FALSE
1423558_at	Ifngr2	ENSMUSG00000022965	interferon gamma receptor 2	15980	16	91547094	04060, 04066, 04380, 04630, 04650, 05132, 05140, 05142, 05145, 05152, 05162, 05164, 05168, 05321	Cytokine-cytokine receptor interaction, HIF-1 signaling pathway, Osteoclast differentiation, Jak-STAT signaling pathway, Natural killer cell mediated cytotoxicity, Salmonella infection, Leishmaniasis, Chagas disease (American trypanosomiasis), Toxoplasmosis, Tuberculosis, Measles, Influenza A, Herpes simplex infection, Inflammatory bowel disease (IBD)	-1.014	1e-10	1e-10	Thymus	FALSE	FALSE
1423558_at	Ifngr2	ENSMUSG00000022965	interferon gamma receptor 2	15980	16	91547094	04060, 04066, 04380, 04630, 04650, 05132, 05140, 05142, 05145, 05152, 05162, 05164, 05168, 05321	Cytokine-cytokine receptor interaction, HIF-1 signaling pathway, Osteoclast differentiation, Jak-STAT signaling pathway, Natural killer cell mediated cytotoxicity, Salmonella infection, Leishmaniasis, Chagas disease (American trypanosomiasis), Toxoplasmosis, Tuberculosis, Measles, Influenza A, Herpes simplex infection, Inflammatory bowel disease (IBD)	-1.032	1e-10	1e-10	Adrenal_gland	FALSE	FALSE
1423558_at	Ifngr2	ENSMUSG00000022965	interferon gamma receptor 2	15980	16	91547094	04060, 04066, 04380, 04630, 04650, 05132, 05140, 05142, 05145, 05152, 05162, 05164, 05168, 05321	Cytokine-cytokine receptor interaction, HIF-1 signaling pathway, Osteoclast differentiation, Jak-STAT signaling pathway, Natural killer cell mediated cytotoxicity, Salmonella infection, Leishmaniasis, Chagas disease (American trypanosomiasis), Toxoplasmosis, Tuberculosis, Measles, Influenza A, Herpes simplex infection, Inflammatory bowel disease (IBD)	-1.058	1e-10	1e-10	Kidney	FALSE	FALSE
1418393_a_at	Itga7	ENSMUSG00000025348	integrin alpha 7	16404	10	128933813	04151, 04510, 04512, 04810, 05410, 05412, 05414	PI3K-Akt signaling pathway, Focal adhesion, ECM-receptor interaction, Regulation of actin cytoskeleton, Hypertrophic cardiomyopathy (HCM), Arrhythmogenic right ventricular cardiomyopathy (ARVC), Dilated cardiomyopathy	1.983	0.0001484	0.02913	WAT	DEG	DEG
1418393_a_at	Itga7	ENSMUSG00000025348	integrin alpha 7	16404	10	128933813	04151, 04510, 04512, 04810, 05410, 05412, 05414	PI3K-Akt signaling pathway, Focal adhesion, ECM-receptor interaction, Regulation of actin cytoskeleton, Hypertrophic cardiomyopathy (HCM), Arrhythmogenic right ventricular cardiomyopathy (ARVC), Dilated cardiomyopathy	1.195	1e-10	1e-10	mWAT	FALSE	FALSE
1418393_a_at	Itga7	ENSMUSG00000025348	integrin alpha 7	16404	10	128933813	04151, 04510, 04512, 04810, 05410, 05412, 05414	PI3K-Akt signaling pathway, Focal adhesion, ECM-receptor interaction, Regulation of actin cytoskeleton, Hypertrophic cardiomyopathy (HCM), Arrhythmogenic right ventricular cardiomyopathy (ARVC), Dilated cardiomyopathy	1.147	1e-10	1e-10	sWAT	FALSE	FALSE
1418393_a_at	Itga7	ENSMUSG00000025348	integrin alpha 7	16404	10	128933813	04151, 04510, 04512, 04810, 05410, 05412, 05414	PI3K-Akt signaling pathway, Focal adhesion, ECM-receptor interaction, Regulation of actin cytoskeleton, Hypertrophic cardiomyopathy (HCM), Arrhythmogenic right ventricular cardiomyopathy (ARVC), Dilated cardiomyopathy	1.142	1e-10	1e-10	eWAT	FALSE	FALSE
1418393_a_at	Itga7	ENSMUSG00000025348	integrin alpha 7	16404	10	128933813	04151, 04510, 04512, 04810, 05410, 05412, 05414	PI3K-Akt signaling pathway, Focal adhesion, ECM-receptor interaction, Regulation of actin cytoskeleton, Hypertrophic cardiomyopathy (HCM), Arrhythmogenic right ventricular cardiomyopathy (ARVC), Dilated cardiomyopathy	1.061	1e-10	1e-10	Kidney	FALSE	FALSE
1418393_a_at	Itga7	ENSMUSG00000025348	integrin alpha 7	16404	10	128933813	04151, 04510, 04512, 04810, 05410, 05412, 05414	PI3K-Akt signaling pathway, Focal adhesion, ECM-receptor interaction, Regulation of actin cytoskeleton, Hypertrophic cardiomyopathy (HCM), Arrhythmogenic right ventricular cardiomyopathy (ARVC), Dilated cardiomyopathy	1.041	1e-10	1e-10	BAT	FALSE	FALSE
1418393_a_at	Itga7	ENSMUSG00000025348	integrin alpha 7	16404	10	128933813	04151, 04510, 04512, 04810, 05410, 05412, 05414	PI3K-Akt signaling pathway, Focal adhesion, ECM-receptor interaction, Regulation of actin cytoskeleton, Hypertrophic cardiomyopathy (HCM), Arrhythmogenic right ventricular cardiomyopathy (ARVC), Dilated cardiomyopathy	1.026	1e-10	1e-10	Thymus	FALSE	FALSE
1418393_a_at	Itga7	ENSMUSG00000025348	integrin alpha 7	16404	10	128933813	04151, 04510, 04512, 04810, 05410, 05412, 05414	PI3K-Akt signaling pathway, Focal adhesion, ECM-receptor interaction, Regulation of actin cytoskeleton, Hypertrophic cardiomyopathy (HCM), Arrhythmogenic right ventricular cardiomyopathy (ARVC), Dilated cardiomyopathy	1.008	1e-10	1e-10	Adrenal_gland	FALSE	FALSE
1418393_a_at	Itga7	ENSMUSG00000025348	integrin alpha 7	16404	10	128933813	04151, 04510, 04512, 04810, 05410, 05412, 05414	PI3K-Akt signaling pathway, Focal adhesion, ECM-receptor interaction, Regulation of actin cytoskeleton, Hypertrophic cardiomyopathy (HCM), Arrhythmogenic right ventricular cardiomyopathy (ARVC), Dilated cardiomyopathy	1.006	1e-10	1e-10	Muscle	FALSE	FALSE
1418393_a_at	Itga7	ENSMUSG00000025348	integrin alpha 7	16404	10	128933813	04151, 04510, 04512, 04810, 05410, 05412, 05414	PI3K-Akt signaling pathway, Focal adhesion, ECM-receptor interaction, Regulation of actin cytoskeleton, Hypertrophic cardiomyopathy (HCM), Arrhythmogenic right ventricular cardiomyopathy (ARVC), Dilated cardiomyopathy	-1.013	1e-10	1e-10	Liver	FALSE	FALSE
1423994_at	Kif1b	ENSMUSG00000063077	kinesin family member 1B	16561	4	149176321; 149233734	-	-	1.297	0.0431	0.2993	WAT	FALSE	FALSE
1423994_at	Kif1b	ENSMUSG00000063077	kinesin family member 1B	16561	4	149176321; 149233734	-	-	1.076	1e-10	1e-10	Thymus	FALSE	FALSE
1423994_at	Kif1b	ENSMUSG00000063077	kinesin family member 1B	16561	4	149176321; 149233734	-	-	1.074	1e-10	1e-10	mWAT	FALSE	FALSE
1423994_at	Kif1b	ENSMUSG00000063077	kinesin family member 1B	16561	4	149176321; 149233734	-	-	1.071	1e-10	1e-10	sWAT	FALSE	FALSE
1423994_at	Kif1b	ENSMUSG00000063077	kinesin family member 1B	16561	4	149176321; 149233734	-	-	1.057	1e-10	1e-10	Muscle	FALSE	FALSE
1423994_at	Kif1b	ENSMUSG00000063077	kinesin family member 1B	16561	4	149176321; 149233734	-	-	1.056	1e-10	1e-10	BAT	FALSE	FALSE
1423994_at	Kif1b	ENSMUSG00000063077	kinesin family member 1B	16561	4	149176321; 149233734	-	-	1.01	1e-10	1e-10	eWAT	FALSE	FALSE
1423994_at	Kif1b	ENSMUSG00000063077	kinesin family member 1B	16561	4	149176321; 149233734	-	-	-1	1e-10	1e-10	Kidney	FALSE	FALSE
1423994_at	Kif1b	ENSMUSG00000063077	kinesin family member 1B	16561	4	149176321; 149233734	-	-	-1.011	1e-10	1e-10	Adrenal_gland	FALSE	FALSE
1423994_at	Kif1b	ENSMUSG00000063077	kinesin family member 1B	16561	4	149176321; 149233734	-	-	-1.046	1e-10	1e-10	Liver	FALSE	FALSE
1423995_at	Kif1b	ENSMUSG00000063077	kinesin family member 1B	16561	4	149176321; 149233734	-	-	1.422	0.04167	0.2961	WAT	FALSE	FALSE
1423995_at	Kif1b	ENSMUSG00000063077	kinesin family member 1B	16561	4	149176321; 149233734	-	-	1.144	1e-10	1e-10	sWAT	FALSE	FALSE
1423995_at	Kif1b	ENSMUSG00000063077	kinesin family member 1B	16561	4	149176321; 149233734	-	-	1.144	1e-10	1e-10	mWAT	FALSE	FALSE
1423995_at	Kif1b	ENSMUSG00000063077	kinesin family member 1B	16561	4	149176321; 149233734	-	-	1.079	1e-10	1e-10	Thymus	FALSE	FALSE
1423995_at	Kif1b	ENSMUSG00000063077	kinesin family member 1B	16561	4	149176321; 149233734	-	-	1.043	1e-10	1e-10	BAT	FALSE	FALSE
1423995_at	Kif1b	ENSMUSG00000063077	kinesin family member 1B	16561	4	149176321; 149233734	-	-	1.008	1e-10	1e-10	Kidney	FALSE	FALSE
1423995_at	Kif1b	ENSMUSG00000063077	kinesin family member 1B	16561	4	149176321; 149233734	-	-	1.004	1e-10	1e-10	eWAT	FALSE	FALSE
1423995_at	Kif1b	ENSMUSG00000063077	kinesin family member 1B	16561	4	149176321; 149233734	-	-	-1.045	1e-10	1e-10	Adrenal_gland	FALSE	FALSE
1423995_at	Kif1b	ENSMUSG00000063077	kinesin family member 1B	16561	4	149176321; 149233734	-	-	-1.063	1e-10	1e-10	Liver	FALSE	FALSE
1423995_at	Kif1b	ENSMUSG00000063077	kinesin family member 1B	16561	4	149176321; 149233734	-	-	-1.094	1e-10	1e-10	Muscle	FALSE	FALSE
1425270_at	Kif1b	ENSMUSG00000063077	kinesin family member 1B	16561	4	149176321; 149233734	-	-	2.812	0.0001357	0.02795	WAT	DEG	DEG
1425270_at	Kif1b	ENSMUSG00000063077	kinesin family member 1B	16561	4	149176321; 149233734	-	-	1.354	1e-10	1e-10	mWAT	FALSE	FALSE
1425270_at	Kif1b	ENSMUSG00000063077	kinesin family member 1B	16561	4	149176321; 149233734	-	-	1.336	1e-10	1e-10	sWAT	FALSE	FALSE
1425270_at	Kif1b	ENSMUSG00000063077	kinesin family member 1B	16561	4	149176321; 149233734	-	-	1.198	1e-10	1e-10	eWAT	FALSE	FALSE
1425270_at	Kif1b	ENSMUSG00000063077	kinesin family member 1B	16561	4	149176321; 149233734	-	-	1.136	1e-10	1e-10	BAT	FALSE	FALSE
1425270_at	Kif1b	ENSMUSG00000063077	kinesin family member 1B	16561	4	149176321; 149233734	-	-	1.025	1e-10	1e-10	Thymus	FALSE	FALSE
1425270_at	Kif1b	ENSMUSG00000063077	kinesin family member 1B	16561	4	149176321; 149233734	-	-	1.024	1e-10	1e-10	Muscle	FALSE	FALSE
1425270_at	Kif1b	ENSMUSG00000063077	kinesin family member 1B	16561	4	149176321; 149233734	-	-	1.002	1e-10	1e-10	Adrenal_gland	FALSE	FALSE
1425270_at	Kif1b	ENSMUSG00000063077	kinesin family member 1B	16561	4	149176321; 149233734	-	-	-1.006	1e-10	1e-10	Kidney	FALSE	FALSE
1425270_at	Kif1b	ENSMUSG00000063077	kinesin family member 1B	16561	4	149176321; 149233734	-	-	-1.45	1e-10	1e-10	Liver	FALSE	FALSE
1451200_at	Kif1b	ENSMUSG00000063077	kinesin family member 1B	16561	4	149176321; 149233734	-	-	1.626	0.004626	0.1231	WAT	DEG	FALSE
1451200_at	Kif1b	ENSMUSG00000063077	kinesin family member 1B	16561	4	149176321; 149233734	-	-	1.148	1e-10	1e-10	mWAT	FALSE	FALSE
1451200_at	Kif1b	ENSMUSG00000063077	kinesin family member 1B	16561	4	149176321; 149233734	-	-	1.133	1e-10	1e-10	sWAT	FALSE	FALSE
1451200_at	Kif1b	ENSMUSG00000063077	kinesin family member 1B	16561	4	149176321; 149233734	-	-	1.105	1e-10	1e-10	BAT	FALSE	FALSE
1451200_at	Kif1b	ENSMUSG00000063077	kinesin family member 1B	16561	4	149176321; 149233734	-	-	1.057	1e-10	1e-10	Thymus	FALSE	FALSE
1451200_at	Kif1b	ENSMUSG00000063077	kinesin family member 1B	16561	4	149176321; 149233734	-	-	1.054	1e-10	1e-10	eWAT	FALSE	FALSE
1451200_at	Kif1b	ENSMUSG00000063077	kinesin family member 1B	16561	4	149176321; 149233734	-	-	1.037	1e-10	1e-10	Muscle	FALSE	FALSE
1451200_at	Kif1b	ENSMUSG00000063077	kinesin family member 1B	16561	4	149176321; 149233734	-	-	-1.001	1e-10	1e-10	Kidney	FALSE	FALSE
1451200_at	Kif1b	ENSMUSG00000063077	kinesin family member 1B	16561	4	149176321; 149233734	-	-	-1.047	1e-10	1e-10	Adrenal_gland	FALSE	FALSE
1451200_at	Kif1b	ENSMUSG00000063077	kinesin family member 1B	16561	4	149176321; 149233734	-	-	-1.089	1e-10	1e-10	Liver	FALSE	FALSE
1451642_at	Kif1b	ENSMUSG00000063077	kinesin family member 1B	16561	4	149176321; 149233734	-	-	2.251	0.002342	0.09509	WAT	DEG	FALSE
1451642_at	Kif1b	ENSMUSG00000063077	kinesin family member 1B	16561	4	149176321; 149233734	-	-	1.455	1e-10	1e-10	sWAT	FALSE	FALSE
1451642_at	Kif1b	ENSMUSG00000063077	kinesin family member 1B	16561	4	149176321; 149233734	-	-	1.403	1e-10	1e-10	mWAT	FALSE	FALSE
1451642_at	Kif1b	ENSMUSG00000063077	kinesin family member 1B	16561	4	149176321; 149233734	-	-	1.182	1e-10	1e-10	BAT	FALSE	FALSE
1451642_at	Kif1b	ENSMUSG00000063077	kinesin family member 1B	16561	4	149176321; 149233734	-	-	1.137	1e-10	1e-10	eWAT	FALSE	FALSE
1451642_at	Kif1b	ENSMUSG00000063077	kinesin family member 1B	16561	4	149176321; 149233734	-	-	1.051	1e-10	1e-10	Kidney	FALSE	FALSE
1451642_at	Kif1b	ENSMUSG00000063077	kinesin family member 1B	16561	4	149176321; 149233734	-	-	1.026	1e-10	1e-10	Muscle	FALSE	FALSE
1451642_at	Kif1b	ENSMUSG00000063077	kinesin family member 1B	16561	4	149176321; 149233734	-	-	1.02	1e-10	1e-10	Thymus	FALSE	FALSE
1451642_at	Kif1b	ENSMUSG00000063077	kinesin family member 1B	16561	4	149176321; 149233734	-	-	-1.007	1e-10	1e-10	Adrenal_gland	FALSE	FALSE
1451642_at	Kif1b	ENSMUSG00000063077	kinesin family member 1B	16561	4	149176321; 149233734	-	-	-1.208	1e-10	1e-10	Liver	FALSE	FALSE
1451762_a_at	Kif1b	ENSMUSG00000063077	kinesin family member 1B	16561	4	149176321; 149233734	-	-	1.361	0.194	0.5478	WAT	FALSE	FALSE
1451762_a_at	Kif1b	ENSMUSG00000063077	kinesin family member 1B	16561	4	149176321; 149233734	-	-	1.322	1e-10	1e-10	sWAT	FALSE	FALSE
1451762_a_at	Kif1b	ENSMUSG00000063077	kinesin family member 1B	16561	4	149176321; 149233734	-	-	1.15	1e-10	1e-10	mWAT	FALSE	FALSE
1451762_a_at	Kif1b	ENSMUSG00000063077	kinesin family member 1B	16561	4	149176321; 149233734	-	-	1.053	1e-10	1e-10	BAT	FALSE	FALSE
1451762_a_at	Kif1b	ENSMUSG00000063077	kinesin family member 1B	16561	4	149176321; 149233734	-	-	-1.01	1e-10	1e-10	Adrenal_gland	FALSE	FALSE
1451762_a_at	Kif1b	ENSMUSG00000063077	kinesin family member 1B	16561	4	149176321; 149233734	-	-	-1.031	1e-10	1e-10	Thymus	FALSE	FALSE
1451762_a_at	Kif1b	ENSMUSG00000063077	kinesin family member 1B	16561	4	149176321; 149233734	-	-	-1.04	1e-10	1e-10	Liver	FALSE	FALSE
1451762_a_at	Kif1b	ENSMUSG00000063077	kinesin family member 1B	16561	4	149176321; 149233734	-	-	-1.067	1e-10	1e-10	Kidney	FALSE	FALSE
1451762_a_at	Kif1b	ENSMUSG00000063077	kinesin family member 1B	16561	4	149176321; 149233734	-	-	-1.074	1e-10	1e-10	eWAT	FALSE	FALSE
1451762_a_at	Kif1b	ENSMUSG00000063077	kinesin family member 1B	16561	4	149176321; 149233734	-	-	-1.265	1e-10	1e-10	Muscle	FALSE	FALSE
1455182_at	Kif1b	ENSMUSG00000063077	kinesin family member 1B	16561	4	149176321; 149233734	-	-	2.059	0.000112	0.02554	WAT	DEG	DEG
1455182_at	Kif1b	ENSMUSG00000063077	kinesin family member 1B	16561	4	149176321; 149233734	-	-	1.185	1e-10	1e-10	mWAT	FALSE	FALSE
1455182_at	Kif1b	ENSMUSG00000063077	kinesin family member 1B	16561	4	149176321; 149233734	-	-	1.175	1e-10	1e-10	sWAT	FALSE	FALSE
1455182_at	Kif1b	ENSMUSG00000063077	kinesin family member 1B	16561	4	149176321; 149233734	-	-	1.148	1e-10	1e-10	eWAT	FALSE	FALSE
1455182_at	Kif1b	ENSMUSG00000063077	kinesin family member 1B	16561	4	149176321; 149233734	-	-	1.117	1e-10	1e-10	BAT	FALSE	FALSE
1455182_at	Kif1b	ENSMUSG00000063077	kinesin family member 1B	16561	4	149176321; 149233734	-	-	1.006	1e-10	1e-10	Thymus	FALSE	FALSE
1455182_at	Kif1b	ENSMUSG00000063077	kinesin family member 1B	16561	4	149176321; 149233734	-	-	-1.022	1e-10	1e-10	Muscle	FALSE	FALSE
1455182_at	Kif1b	ENSMUSG00000063077	kinesin family member 1B	16561	4	149176321; 149233734	-	-	-1.028	1e-10	1e-10	Adrenal_gland	FALSE	FALSE
1455182_at	Kif1b	ENSMUSG00000063077	kinesin family member 1B	16561	4	149176321; 149233734	-	-	-1.049	1e-10	1e-10	Liver	FALSE	FALSE
1455182_at	Kif1b	ENSMUSG00000063077	kinesin family member 1B	16561	4	149176321; 149233734	-	-	-1.064	1e-10	1e-10	Kidney	FALSE	FALSE
1460651_at	Lat	ENSMUSG00000030742	linker for activation of T cells	16797	7	126363828	04014, 04015, 04064, 04650, 04660, 04664, 04666	Ras signaling pathway, Rap1 signaling pathway, NF-kappa B signaling pathway, Natural killer cell mediated cytotoxicity, T cell receptor signaling pathway, Fc epsilon RI signaling pathway, Fc gamma R-mediated phagocytosis	1.071	1e-10	1e-10	Liver	FALSE	FALSE
1460651_at	Lat	ENSMUSG00000030742	linker for activation of T cells	16797	7	126363828	04014, 04015, 04064, 04650, 04660, 04664, 04666	Ras signaling pathway, Rap1 signaling pathway, NF-kappa B signaling pathway, Natural killer cell mediated cytotoxicity, T cell receptor signaling pathway, Fc epsilon RI signaling pathway, Fc gamma R-mediated phagocytosis	1.071	1e-10	1e-10	Adrenal_gland	FALSE	FALSE
1460651_at	Lat	ENSMUSG00000030742	linker for activation of T cells	16797	7	126363828	04014, 04015, 04064, 04650, 04660, 04664, 04666	Ras signaling pathway, Rap1 signaling pathway, NF-kappa B signaling pathway, Natural killer cell mediated cytotoxicity, T cell receptor signaling pathway, Fc epsilon RI signaling pathway, Fc gamma R-mediated phagocytosis	1.058	1e-10	1e-10	BAT	FALSE	FALSE
1460651_at	Lat	ENSMUSG00000030742	linker for activation of T cells	16797	7	126363828	04014, 04015, 04064, 04650, 04660, 04664, 04666	Ras signaling pathway, Rap1 signaling pathway, NF-kappa B signaling pathway, Natural killer cell mediated cytotoxicity, T cell receptor signaling pathway, Fc epsilon RI signaling pathway, Fc gamma R-mediated phagocytosis	1.016	1e-10	1e-10	eWAT	FALSE	FALSE
1460651_at	Lat	ENSMUSG00000030742	linker for activation of T cells	16797	7	126363828	04014, 04015, 04064, 04650, 04660, 04664, 04666	Ras signaling pathway, Rap1 signaling pathway, NF-kappa B signaling pathway, Natural killer cell mediated cytotoxicity, T cell receptor signaling pathway, Fc epsilon RI signaling pathway, Fc gamma R-mediated phagocytosis	1.004	1e-10	1e-10	Thymus	FALSE	FALSE
1460651_at	Lat	ENSMUSG00000030742	linker for activation of T cells	16797	7	126363828	04014, 04015, 04064, 04650, 04660, 04664, 04666	Ras signaling pathway, Rap1 signaling pathway, NF-kappa B signaling pathway, Natural killer cell mediated cytotoxicity, T cell receptor signaling pathway, Fc epsilon RI signaling pathway, Fc gamma R-mediated phagocytosis	-1.045	1e-10	1e-10	Muscle	FALSE	FALSE
1460651_at	Lat	ENSMUSG00000030742	linker for activation of T cells	16797	7	126363828	04014, 04015, 04064, 04650, 04660, 04664, 04666	Ras signaling pathway, Rap1 signaling pathway, NF-kappa B signaling pathway, Natural killer cell mediated cytotoxicity, T cell receptor signaling pathway, Fc epsilon RI signaling pathway, Fc gamma R-mediated phagocytosis	-1.125	1e-10	1e-10	Kidney	FALSE	FALSE
1460651_at	Lat	ENSMUSG00000030742	linker for activation of T cells	16797	7	126363828	04014, 04015, 04064, 04650, 04660, 04664, 04666	Ras signaling pathway, Rap1 signaling pathway, NF-kappa B signaling pathway, Natural killer cell mediated cytotoxicity, T cell receptor signaling pathway, Fc epsilon RI signaling pathway, Fc gamma R-mediated phagocytosis	-1.147	1e-10	1e-10	mWAT	FALSE	FALSE
1460651_at	Lat	ENSMUSG00000030742	linker for activation of T cells	16797	7	126363828	04014, 04015, 04064, 04650, 04660, 04664, 04666	Ras signaling pathway, Rap1 signaling pathway, NF-kappa B signaling pathway, Natural killer cell mediated cytotoxicity, T cell receptor signaling pathway, Fc epsilon RI signaling pathway, Fc gamma R-mediated phagocytosis	-1.236	1e-10	1e-10	sWAT	FALSE	FALSE
1460651_at	Lat	ENSMUSG00000030742	linker for activation of T cells	16797	7	126363828	04014, 04015, 04064, 04650, 04660, 04664, 04666	Ras signaling pathway, Rap1 signaling pathway, NF-kappa B signaling pathway, Natural killer cell mediated cytotoxicity, T cell receptor signaling pathway, Fc epsilon RI signaling pathway, Fc gamma R-mediated phagocytosis	-1.731	0.03917	0.2883	WAT	DEG	FALSE
1429592_at	Lhfpl3	ENSMUSG00000106379	lipoma HMGIC fusion partner-like 3	269629	5	22746193	-	-	1.173	1e-10	1e-10	Adrenal_gland	FALSE	FALSE
1429592_at	Lhfpl3	ENSMUSG00000106379	lipoma HMGIC fusion partner-like 3	269629	5	22746193	-	-	1.096	1e-10	1e-10	sWAT	FALSE	FALSE
1429592_at	Lhfpl3	ENSMUSG00000106379	lipoma HMGIC fusion partner-like 3	269629	5	22746193	-	-	1.023	1e-10	1e-10	Thymus	FALSE	FALSE
1429592_at	Lhfpl3	ENSMUSG00000106379	lipoma HMGIC fusion partner-like 3	269629	5	22746193	-	-	-1.016	1e-10	1e-10	eWAT	FALSE	FALSE
1429592_at	Lhfpl3	ENSMUSG00000106379	lipoma HMGIC fusion partner-like 3	269629	5	22746193	-	-	-1.036	1e-10	1e-10	Kidney	FALSE	FALSE
1429592_at	Lhfpl3	ENSMUSG00000106379	lipoma HMGIC fusion partner-like 3	269629	5	22746193	-	-	-1.05	0.6196	0.8585	WAT	FALSE	FALSE
1429592_at	Lhfpl3	ENSMUSG00000106379	lipoma HMGIC fusion partner-like 3	269629	5	22746193	-	-	-1.088	1e-10	1e-10	BAT	FALSE	FALSE
1429592_at	Lhfpl3	ENSMUSG00000106379	lipoma HMGIC fusion partner-like 3	269629	5	22746193	-	-	-1.131	1e-10	1e-10	Liver	FALSE	FALSE
1429592_at	Lhfpl3	ENSMUSG00000106379	lipoma HMGIC fusion partner-like 3	269629	5	22746193	-	-	-1.202	1e-10	1e-10	mWAT	FALSE	FALSE
1429592_at	Lhfpl3	ENSMUSG00000106379	lipoma HMGIC fusion partner-like 3	269629	5	22746193	-	-	-1.204	1e-10	1e-10	Muscle	FALSE	FALSE
1433990_at	Lhfpl3	ENSMUSG00000106379	lipoma HMGIC fusion partner-like 3	269629	5	22746193	-	-	1.516	1e-10	1e-10	Adrenal_gland	DEG	DEG
1433990_at	Lhfpl3	ENSMUSG00000106379	lipoma HMGIC fusion partner-like 3	269629	5	22746193	-	-	1.104	1e-10	1e-10	mWAT	FALSE	FALSE
1433990_at	Lhfpl3	ENSMUSG00000106379	lipoma HMGIC fusion partner-like 3	269629	5	22746193	-	-	1.093	1e-10	1e-10	Liver	FALSE	FALSE
1433990_at	Lhfpl3	ENSMUSG00000106379	lipoma HMGIC fusion partner-like 3	269629	5	22746193	-	-	1.068	1e-10	1e-10	Kidney	FALSE	FALSE
1433990_at	Lhfpl3	ENSMUSG00000106379	lipoma HMGIC fusion partner-like 3	269629	5	22746193	-	-	1.052	1e-10	1e-10	BAT	FALSE	FALSE
1433990_at	Lhfpl3	ENSMUSG00000106379	lipoma HMGIC fusion partner-like 3	269629	5	22746193	-	-	1.007	0.9354	0.9799	WAT	FALSE	FALSE
1433990_at	Lhfpl3	ENSMUSG00000106379	lipoma HMGIC fusion partner-like 3	269629	5	22746193	-	-	-1.025	1e-10	1e-10	sWAT	FALSE	FALSE
1433990_at	Lhfpl3	ENSMUSG00000106379	lipoma HMGIC fusion partner-like 3	269629	5	22746193	-	-	-1.052	1e-10	1e-10	Thymus	FALSE	FALSE
1433990_at	Lhfpl3	ENSMUSG00000106379	lipoma HMGIC fusion partner-like 3	269629	5	22746193	-	-	-1.053	1e-10	1e-10	eWAT	FALSE	FALSE
1433990_at	Lhfpl3	ENSMUSG00000106379	lipoma HMGIC fusion partner-like 3	269629	5	22746193	-	-	-1.13	1e-10	1e-10	Muscle	FALSE	FALSE
1425773_s_at	Nmnat1	ENSMUSG00000028992	nicotinamide nucleotide adenylyltransferase 1	66454	4	149468787	760	Nicotinate and nicotinamide metabolism	2.229	0.003987	0.1173	WAT	DEG	FALSE
1425773_s_at	Nmnat1	ENSMUSG00000028992	nicotinamide nucleotide adenylyltransferase 1	66454	4	149468787	760	Nicotinate and nicotinamide metabolism	1.47	1e-10	1e-10	mWAT	FALSE	FALSE
1425773_s_at	Nmnat1	ENSMUSG00000028992	nicotinamide nucleotide adenylyltransferase 1	66454	4	149468787	760	Nicotinate and nicotinamide metabolism	1.348	1e-10	1e-10	Adrenal_gland	FALSE	FALSE
1425773_s_at	Nmnat1	ENSMUSG00000028992	nicotinamide nucleotide adenylyltransferase 1	66454	4	149468787	760	Nicotinate and nicotinamide metabolism	1.28	1e-10	1e-10	sWAT	FALSE	FALSE
1425773_s_at	Nmnat1	ENSMUSG00000028992	nicotinamide nucleotide adenylyltransferase 1	66454	4	149468787	760	Nicotinate and nicotinamide metabolism	1.213	1e-10	1e-10	Kidney	FALSE	FALSE
1425773_s_at	Nmnat1	ENSMUSG00000028992	nicotinamide nucleotide adenylyltransferase 1	66454	4	149468787	760	Nicotinate and nicotinamide metabolism	1.139	1e-10	1e-10	BAT	FALSE	FALSE
1425773_s_at	Nmnat1	ENSMUSG00000028992	nicotinamide nucleotide adenylyltransferase 1	66454	4	149468787	760	Nicotinate and nicotinamide metabolism	1.117	1e-10	1e-10	Thymus	FALSE	FALSE
1425773_s_at	Nmnat1	ENSMUSG00000028992	nicotinamide nucleotide adenylyltransferase 1	66454	4	149468787	760	Nicotinate and nicotinamide metabolism	1.115	1e-10	1e-10	eWAT	FALSE	FALSE
1425773_s_at	Nmnat1	ENSMUSG00000028992	nicotinamide nucleotide adenylyltransferase 1	66454	4	149468787	760	Nicotinate and nicotinamide metabolism	1.096	1e-10	1e-10	Muscle	FALSE	FALSE
1425773_s_at	Nmnat1	ENSMUSG00000028992	nicotinamide nucleotide adenylyltransferase 1	66454	4	149468787	760	Nicotinate and nicotinamide metabolism	1.02	1e-10	1e-10	Liver	FALSE	FALSE
1429819_at	Nmnat1	ENSMUSG00000028992	nicotinamide nucleotide adenylyltransferase 1	66454	4	149468787	760	Nicotinate and nicotinamide metabolism	1.025	1e-10	1e-10	Adrenal_gland	FALSE	FALSE
1429819_at	Nmnat1	ENSMUSG00000028992	nicotinamide nucleotide adenylyltransferase 1	66454	4	149468787	760	Nicotinate and nicotinamide metabolism	1.021	1e-10	1e-10	Liver	FALSE	FALSE
1429819_at	Nmnat1	ENSMUSG00000028992	nicotinamide nucleotide adenylyltransferase 1	66454	4	149468787	760	Nicotinate and nicotinamide metabolism	1.012	1e-10	1e-10	sWAT	FALSE	FALSE
1429819_at	Nmnat1	ENSMUSG00000028992	nicotinamide nucleotide adenylyltransferase 1	66454	4	149468787	760	Nicotinate and nicotinamide metabolism	-1.006	1e-10	1e-10	Kidney	FALSE	FALSE
1429819_at	Nmnat1	ENSMUSG00000028992	nicotinamide nucleotide adenylyltransferase 1	66454	4	149468787	760	Nicotinate and nicotinamide metabolism	-1.035	1e-10	1e-10	mWAT	FALSE	FALSE
1429819_at	Nmnat1	ENSMUSG00000028992	nicotinamide nucleotide adenylyltransferase 1	66454	4	149468787	760	Nicotinate and nicotinamide metabolism	-1.061	1e-10	1e-10	Muscle	FALSE	FALSE
1429819_at	Nmnat1	ENSMUSG00000028992	nicotinamide nucleotide adenylyltransferase 1	66454	4	149468787	760	Nicotinate and nicotinamide metabolism	-1.107	1e-10	1e-10	eWAT	FALSE	FALSE
1429819_at	Nmnat1	ENSMUSG00000028992	nicotinamide nucleotide adenylyltransferase 1	66454	4	149468787	760	Nicotinate and nicotinamide metabolism	-1.114	1e-10	1e-10	BAT	FALSE	FALSE
1429819_at	Nmnat1	ENSMUSG00000028992	nicotinamide nucleotide adenylyltransferase 1	66454	4	149468787	760	Nicotinate and nicotinamide metabolism	-1.124	0.2407	0.5991	WAT	FALSE	FALSE
1429819_at	Nmnat1	ENSMUSG00000028992	nicotinamide nucleotide adenylyltransferase 1	66454	4	149468787	760	Nicotinate and nicotinamide metabolism	-1.171	1e-10	1e-10	Thymus	FALSE	FALSE
1424605_at	Pcsk5	ENSMUSG00000024713	proprotein convertase subtilisin/kexin type 5	18552	19	17432832; 17558159	-	-	1.151	1e-10	1e-10	Kidney	FALSE	FALSE
1424605_at	Pcsk5	ENSMUSG00000024713	proprotein convertase subtilisin/kexin type 5	18552	19	17432832; 17558159	-	-	1.113	1e-10	1e-10	sWAT	FALSE	FALSE
1424605_at	Pcsk5	ENSMUSG00000024713	proprotein convertase subtilisin/kexin type 5	18552	19	17432832; 17558159	-	-	1.034	1e-10	1e-10	Thymus	FALSE	FALSE
1424605_at	Pcsk5	ENSMUSG00000024713	proprotein convertase subtilisin/kexin type 5	18552	19	17432832; 17558159	-	-	1.022	1e-10	1e-10	Adrenal_gland	FALSE	FALSE
1424605_at	Pcsk5	ENSMUSG00000024713	proprotein convertase subtilisin/kexin type 5	18552	19	17432832; 17558159	-	-	-1.006	1e-10	1e-10	Liver	FALSE	FALSE
1424605_at	Pcsk5	ENSMUSG00000024713	proprotein convertase subtilisin/kexin type 5	18552	19	17432832; 17558159	-	-	-1.02	0.8191	0.9393	WAT	FALSE	FALSE
1424605_at	Pcsk5	ENSMUSG00000024713	proprotein convertase subtilisin/kexin type 5	18552	19	17432832; 17558159	-	-	-1.063	1e-10	1e-10	mWAT	FALSE	FALSE
1424605_at	Pcsk5	ENSMUSG00000024713	proprotein convertase subtilisin/kexin type 5	18552	19	17432832; 17558159	-	-	-1.066	1e-10	1e-10	Muscle	FALSE	FALSE
1424605_at	Pcsk5	ENSMUSG00000024713	proprotein convertase subtilisin/kexin type 5	18552	19	17432832; 17558159	-	-	-1.082	1e-10	1e-10	eWAT	FALSE	FALSE
1424605_at	Pcsk5	ENSMUSG00000024713	proprotein convertase subtilisin/kexin type 5	18552	19	17432832; 17558159	-	-	-1.127	1e-10	1e-10	BAT	FALSE	FALSE
1437339_s_at	Pcsk5	ENSMUSG00000024713	proprotein convertase subtilisin/kexin type 5	18552	19	17432832; 17558159	-	-	1.124	1e-10	1e-10	Kidney	FALSE	FALSE
1437339_s_at	Pcsk5	ENSMUSG00000024713	proprotein convertase subtilisin/kexin type 5	18552	19	17432832; 17558159	-	-	1.115	1e-10	1e-10	Adrenal_gland	FALSE	FALSE
1437339_s_at	Pcsk5	ENSMUSG00000024713	proprotein convertase subtilisin/kexin type 5	18552	19	17432832; 17558159	-	-	1.103	1e-10	1e-10	mWAT	FALSE	FALSE
1437339_s_at	Pcsk5	ENSMUSG00000024713	proprotein convertase subtilisin/kexin type 5	18552	19	17432832; 17558159	-	-	-1.059	1e-10	1e-10	sWAT	FALSE	FALSE
1437339_s_at	Pcsk5	ENSMUSG00000024713	proprotein convertase subtilisin/kexin type 5	18552	19	17432832; 17558159	-	-	-1.077	0.6238	0.8605	WAT	FALSE	FALSE
1437339_s_at	Pcsk5	ENSMUSG00000024713	proprotein convertase subtilisin/kexin type 5	18552	19	17432832; 17558159	-	-	-1.079	1e-10	1e-10	Thymus	FALSE	FALSE
1437339_s_at	Pcsk5	ENSMUSG00000024713	proprotein convertase subtilisin/kexin type 5	18552	19	17432832; 17558159	-	-	-1.093	1e-10	1e-10	Liver	FALSE	FALSE
1437339_s_at	Pcsk5	ENSMUSG00000024713	proprotein convertase subtilisin/kexin type 5	18552	19	17432832; 17558159	-	-	-1.094	1e-10	1e-10	eWAT	FALSE	FALSE
1437339_s_at	Pcsk5	ENSMUSG00000024713	proprotein convertase subtilisin/kexin type 5	18552	19	17432832; 17558159	-	-	-1.329	1e-10	1e-10	BAT	FALSE	FALSE
1437339_s_at	Pcsk5	ENSMUSG00000024713	proprotein convertase subtilisin/kexin type 5	18552	19	17432832; 17558159	-	-	-1.377	1e-10	1e-10	Muscle	FALSE	FALSE
1438248_at	Pcsk5	ENSMUSG00000024713	proprotein convertase subtilisin/kexin type 5	18552	19	17432832; 17558159	-	-	1.402	1e-10	1e-10	Adrenal_gland	FALSE	FALSE
1438248_at	Pcsk5	ENSMUSG00000024713	proprotein convertase subtilisin/kexin type 5	18552	19	17432832; 17558159	-	-	1.138	1e-10	1e-10	Kidney	FALSE	FALSE
1438248_at	Pcsk5	ENSMUSG00000024713	proprotein convertase subtilisin/kexin type 5	18552	19	17432832; 17558159	-	-	1.057	1e-10	1e-10	sWAT	FALSE	FALSE
1438248_at	Pcsk5	ENSMUSG00000024713	proprotein convertase subtilisin/kexin type 5	18552	19	17432832; 17558159	-	-	-1.003	1e-10	1e-10	Thymus	FALSE	FALSE
1438248_at	Pcsk5	ENSMUSG00000024713	proprotein convertase subtilisin/kexin type 5	18552	19	17432832; 17558159	-	-	-1.016	1e-10	1e-10	mWAT	FALSE	FALSE
1438248_at	Pcsk5	ENSMUSG00000024713	proprotein convertase subtilisin/kexin type 5	18552	19	17432832; 17558159	-	-	-1.027	1e-10	1e-10	BAT	FALSE	FALSE
1438248_at	Pcsk5	ENSMUSG00000024713	proprotein convertase subtilisin/kexin type 5	18552	19	17432832; 17558159	-	-	-1.039	0.6547	0.8745	WAT	FALSE	FALSE
1438248_at	Pcsk5	ENSMUSG00000024713	proprotein convertase subtilisin/kexin type 5	18552	19	17432832; 17558159	-	-	-1.043	1e-10	1e-10	Liver	FALSE	FALSE
1438248_at	Pcsk5	ENSMUSG00000024713	proprotein convertase subtilisin/kexin type 5	18552	19	17432832; 17558159	-	-	-1.104	1e-10	1e-10	eWAT	FALSE	FALSE
1438248_at	Pcsk5	ENSMUSG00000024713	proprotein convertase subtilisin/kexin type 5	18552	19	17432832; 17558159	-	-	-1.153	1e-10	1e-10	Muscle	FALSE	FALSE
1451406_a_at	Pcsk5	ENSMUSG00000024713	proprotein convertase subtilisin/kexin type 5	18552	19	17432832; 17558159	-	-	1.138	1e-10	1e-10	Adrenal_gland	FALSE	FALSE
1451406_a_at	Pcsk5	ENSMUSG00000024713	proprotein convertase subtilisin/kexin type 5	18552	19	17432832; 17558159	-	-	1.126	1e-10	1e-10	Thymus	FALSE	FALSE
1451406_a_at	Pcsk5	ENSMUSG00000024713	proprotein convertase subtilisin/kexin type 5	18552	19	17432832; 17558159	-	-	1.091	1e-10	1e-10	mWAT	FALSE	FALSE
1451406_a_at	Pcsk5	ENSMUSG00000024713	proprotein convertase subtilisin/kexin type 5	18552	19	17432832; 17558159	-	-	1.057	1e-10	1e-10	Liver	FALSE	FALSE
1451406_a_at	Pcsk5	ENSMUSG00000024713	proprotein convertase subtilisin/kexin type 5	18552	19	17432832; 17558159	-	-	-1.085	1e-10	1e-10	Kidney	FALSE	FALSE
1451406_a_at	Pcsk5	ENSMUSG00000024713	proprotein convertase subtilisin/kexin type 5	18552	19	17432832; 17558159	-	-	-1.096	1e-10	1e-10	eWAT	FALSE	FALSE
1451406_a_at	Pcsk5	ENSMUSG00000024713	proprotein convertase subtilisin/kexin type 5	18552	19	17432832; 17558159	-	-	-1.1	1e-10	1e-10	sWAT	FALSE	FALSE
1451406_a_at	Pcsk5	ENSMUSG00000024713	proprotein convertase subtilisin/kexin type 5	18552	19	17432832; 17558159	-	-	-1.106	0.4537	0.7657	WAT	FALSE	FALSE
1451406_a_at	Pcsk5	ENSMUSG00000024713	proprotein convertase subtilisin/kexin type 5	18552	19	17432832; 17558159	-	-	-1.263	1e-10	1e-10	BAT	FALSE	FALSE
1451406_a_at	Pcsk5	ENSMUSG00000024713	proprotein convertase subtilisin/kexin type 5	18552	19	17432832; 17558159	-	-	-1.392	1e-10	1e-10	Muscle	FALSE	FALSE
1452475_at	Pcsk5	ENSMUSG00000024713	proprotein convertase subtilisin/kexin type 5	18552	19	17432832; 17558159	-	-	2.1	1e-10	1e-10	Adrenal_gland	DEG	DEG
1452475_at	Pcsk5	ENSMUSG00000024713	proprotein convertase subtilisin/kexin type 5	18552	19	17432832; 17558159	-	-	1.283	1e-10	1e-10	BAT	FALSE	FALSE
1452475_at	Pcsk5	ENSMUSG00000024713	proprotein convertase subtilisin/kexin type 5	18552	19	17432832; 17558159	-	-	1.276	1e-10	1e-10	Liver	FALSE	FALSE
1452475_at	Pcsk5	ENSMUSG00000024713	proprotein convertase subtilisin/kexin type 5	18552	19	17432832; 17558159	-	-	1.206	1e-10	1e-10	Thymus	FALSE	FALSE
1452475_at	Pcsk5	ENSMUSG00000024713	proprotein convertase subtilisin/kexin type 5	18552	19	17432832; 17558159	-	-	1.167	1e-10	1e-10	Kidney	FALSE	FALSE
1452475_at	Pcsk5	ENSMUSG00000024713	proprotein convertase subtilisin/kexin type 5	18552	19	17432832; 17558159	-	-	-1.021	1e-10	1e-10	eWAT	FALSE	FALSE
1452475_at	Pcsk5	ENSMUSG00000024713	proprotein convertase subtilisin/kexin type 5	18552	19	17432832; 17558159	-	-	-1.043	1e-10	1e-10	Muscle	FALSE	FALSE
1452475_at	Pcsk5	ENSMUSG00000024713	proprotein convertase subtilisin/kexin type 5	18552	19	17432832; 17558159	-	-	-1.059	1e-10	1e-10	sWAT	FALSE	FALSE
1452475_at	Pcsk5	ENSMUSG00000024713	proprotein convertase subtilisin/kexin type 5	18552	19	17432832; 17558159	-	-	-1.099	0.2349	0.5928	WAT	FALSE	FALSE
1452475_at	Pcsk5	ENSMUSG00000024713	proprotein convertase subtilisin/kexin type 5	18552	19	17432832; 17558159	-	-	-1.135	1e-10	1e-10	mWAT	FALSE	FALSE
1434099_at	Ppargc1a	ENSMUSG00000029167	peroxisome proliferative activated receptor, gamma, coactivator 1 alpha	19017	5	51454249	04152, 04910, 04920, 05016	AMPK signaling pathway, Insulin signaling pathway, Adipocytokine signaling pathway, Huntington's disease	1.367	1e-10	1e-10	BAT	FALSE	FALSE
1434099_at	Ppargc1a	ENSMUSG00000029167	peroxisome proliferative activated receptor, gamma, coactivator 1 alpha	19017	5	51454249	04152, 04910, 04920, 05016	AMPK signaling pathway, Insulin signaling pathway, Adipocytokine signaling pathway, Huntington's disease	1.233	1e-10	1e-10	Thymus	FALSE	FALSE
1434099_at	Ppargc1a	ENSMUSG00000029167	peroxisome proliferative activated receptor, gamma, coactivator 1 alpha	19017	5	51454249	04152, 04910, 04920, 05016	AMPK signaling pathway, Insulin signaling pathway, Adipocytokine signaling pathway, Huntington's disease	1.133	1e-10	1e-10	Liver	FALSE	FALSE
1434099_at	Ppargc1a	ENSMUSG00000029167	peroxisome proliferative activated receptor, gamma, coactivator 1 alpha	19017	5	51454249	04152, 04910, 04920, 05016	AMPK signaling pathway, Insulin signaling pathway, Adipocytokine signaling pathway, Huntington's disease	1.034	1e-10	1e-10	sWAT	FALSE	FALSE
1434099_at	Ppargc1a	ENSMUSG00000029167	peroxisome proliferative activated receptor, gamma, coactivator 1 alpha	19017	5	51454249	04152, 04910, 04920, 05016	AMPK signaling pathway, Insulin signaling pathway, Adipocytokine signaling pathway, Huntington's disease	-1.02	1e-10	1e-10	Kidney	FALSE	FALSE
1434099_at	Ppargc1a	ENSMUSG00000029167	peroxisome proliferative activated receptor, gamma, coactivator 1 alpha	19017	5	51454249	04152, 04910, 04920, 05016	AMPK signaling pathway, Insulin signaling pathway, Adipocytokine signaling pathway, Huntington's disease	-1.045	1e-10	1e-10	Muscle	FALSE	FALSE
1434099_at	Ppargc1a	ENSMUSG00000029167	peroxisome proliferative activated receptor, gamma, coactivator 1 alpha	19017	5	51454249	04152, 04910, 04920, 05016	AMPK signaling pathway, Insulin signaling pathway, Adipocytokine signaling pathway, Huntington's disease	-1.092	1e-10	1e-10	mWAT	FALSE	FALSE
1434099_at	Ppargc1a	ENSMUSG00000029167	peroxisome proliferative activated receptor, gamma, coactivator 1 alpha	19017	5	51454249	04152, 04910, 04920, 05016	AMPK signaling pathway, Insulin signaling pathway, Adipocytokine signaling pathway, Huntington's disease	-1.122	0.2424	0.6008	WAT	FALSE	FALSE
1434099_at	Ppargc1a	ENSMUSG00000029167	peroxisome proliferative activated receptor, gamma, coactivator 1 alpha	19017	5	51454249	04152, 04910, 04920, 05016	AMPK signaling pathway, Insulin signaling pathway, Adipocytokine signaling pathway, Huntington's disease	-1.238	1e-10	1e-10	eWAT	FALSE	FALSE
1434099_at	Ppargc1a	ENSMUSG00000029167	peroxisome proliferative activated receptor, gamma, coactivator 1 alpha	19017	5	51454249	04152, 04910, 04920, 05016	AMPK signaling pathway, Insulin signaling pathway, Adipocytokine signaling pathway, Huntington's disease	-1.523	1e-10	1e-10	Adrenal_gland	DEG	DEG
1434100_x_at	Ppargc1a	ENSMUSG00000029167	peroxisome proliferative activated receptor, gamma, coactivator 1 alpha	19017	5	51454249	04152, 04910, 04920, 05016	AMPK signaling pathway, Insulin signaling pathway, Adipocytokine signaling pathway, Huntington's disease	1.238	1e-10	1e-10	BAT	FALSE	FALSE
1434100_x_at	Ppargc1a	ENSMUSG00000029167	peroxisome proliferative activated receptor, gamma, coactivator 1 alpha	19017	5	51454249	04152, 04910, 04920, 05016	AMPK signaling pathway, Insulin signaling pathway, Adipocytokine signaling pathway, Huntington's disease	1.134	1e-10	1e-10	Thymus	FALSE	FALSE
1434100_x_at	Ppargc1a	ENSMUSG00000029167	peroxisome proliferative activated receptor, gamma, coactivator 1 alpha	19017	5	51454249	04152, 04910, 04920, 05016	AMPK signaling pathway, Insulin signaling pathway, Adipocytokine signaling pathway, Huntington's disease	1.075	1e-10	1e-10	Liver	FALSE	FALSE
1434100_x_at	Ppargc1a	ENSMUSG00000029167	peroxisome proliferative activated receptor, gamma, coactivator 1 alpha	19017	5	51454249	04152, 04910, 04920, 05016	AMPK signaling pathway, Insulin signaling pathway, Adipocytokine signaling pathway, Huntington's disease	1.016	1e-10	1e-10	sWAT	FALSE	FALSE
1434100_x_at	Ppargc1a	ENSMUSG00000029167	peroxisome proliferative activated receptor, gamma, coactivator 1 alpha	19017	5	51454249	04152, 04910, 04920, 05016	AMPK signaling pathway, Insulin signaling pathway, Adipocytokine signaling pathway, Huntington's disease	1.013	1e-10	1e-10	Muscle	FALSE	FALSE
1434100_x_at	Ppargc1a	ENSMUSG00000029167	peroxisome proliferative activated receptor, gamma, coactivator 1 alpha	19017	5	51454249	04152, 04910, 04920, 05016	AMPK signaling pathway, Insulin signaling pathway, Adipocytokine signaling pathway, Huntington's disease	-1.062	1e-10	1e-10	Kidney	FALSE	FALSE
1434100_x_at	Ppargc1a	ENSMUSG00000029167	peroxisome proliferative activated receptor, gamma, coactivator 1 alpha	19017	5	51454249	04152, 04910, 04920, 05016	AMPK signaling pathway, Insulin signaling pathway, Adipocytokine signaling pathway, Huntington's disease	-1.165	1e-10	1e-10	eWAT	FALSE	FALSE
1434100_x_at	Ppargc1a	ENSMUSG00000029167	peroxisome proliferative activated receptor, gamma, coactivator 1 alpha	19017	5	51454249	04152, 04910, 04920, 05016	AMPK signaling pathway, Insulin signaling pathway, Adipocytokine signaling pathway, Huntington's disease	-1.233	1e-10	1e-10	Adrenal_gland	FALSE	FALSE
1434100_x_at	Ppargc1a	ENSMUSG00000029167	peroxisome proliferative activated receptor, gamma, coactivator 1 alpha	19017	5	51454249	04152, 04910, 04920, 05016	AMPK signaling pathway, Insulin signaling pathway, Adipocytokine signaling pathway, Huntington's disease	-1.245	0.1042	0.4291	WAT	FALSE	FALSE
1434100_x_at	Ppargc1a	ENSMUSG00000029167	peroxisome proliferative activated receptor, gamma, coactivator 1 alpha	19017	5	51454249	04152, 04910, 04920, 05016	AMPK signaling pathway, Insulin signaling pathway, Adipocytokine signaling pathway, Huntington's disease	-1.416	1e-10	1e-10	mWAT	FALSE	FALSE
1437751_at	Ppargc1a	ENSMUSG00000029167	peroxisome proliferative activated receptor, gamma, coactivator 1 alpha	19017	5	51454249	04152, 04910, 04920, 05016	AMPK signaling pathway, Insulin signaling pathway, Adipocytokine signaling pathway, Huntington's disease	1.213	1e-10	1e-10	Muscle	FALSE	FALSE
1437751_at	Ppargc1a	ENSMUSG00000029167	peroxisome proliferative activated receptor, gamma, coactivator 1 alpha	19017	5	51454249	04152, 04910, 04920, 05016	AMPK signaling pathway, Insulin signaling pathway, Adipocytokine signaling pathway, Huntington's disease	1.136	1e-10	1e-10	Liver	FALSE	FALSE
1437751_at	Ppargc1a	ENSMUSG00000029167	peroxisome proliferative activated receptor, gamma, coactivator 1 alpha	19017	5	51454249	04152, 04910, 04920, 05016	AMPK signaling pathway, Insulin signaling pathway, Adipocytokine signaling pathway, Huntington's disease	1.106	1e-10	1e-10	Kidney	FALSE	FALSE
1437751_at	Ppargc1a	ENSMUSG00000029167	peroxisome proliferative activated receptor, gamma, coactivator 1 alpha	19017	5	51454249	04152, 04910, 04920, 05016	AMPK signaling pathway, Insulin signaling pathway, Adipocytokine signaling pathway, Huntington's disease	1.095	1e-10	1e-10	BAT	FALSE	FALSE
1437751_at	Ppargc1a	ENSMUSG00000029167	peroxisome proliferative activated receptor, gamma, coactivator 1 alpha	19017	5	51454249	04152, 04910, 04920, 05016	AMPK signaling pathway, Insulin signaling pathway, Adipocytokine signaling pathway, Huntington's disease	1.07	1e-10	1e-10	Thymus	FALSE	FALSE
1437751_at	Ppargc1a	ENSMUSG00000029167	peroxisome proliferative activated receptor, gamma, coactivator 1 alpha	19017	5	51454249	04152, 04910, 04920, 05016	AMPK signaling pathway, Insulin signaling pathway, Adipocytokine signaling pathway, Huntington's disease	1.027	1e-10	1e-10	sWAT	FALSE	FALSE
1437751_at	Ppargc1a	ENSMUSG00000029167	peroxisome proliferative activated receptor, gamma, coactivator 1 alpha	19017	5	51454249	04152, 04910, 04920, 05016	AMPK signaling pathway, Insulin signaling pathway, Adipocytokine signaling pathway, Huntington's disease	1.021	1e-10	1e-10	mWAT	FALSE	FALSE
1437751_at	Ppargc1a	ENSMUSG00000029167	peroxisome proliferative activated receptor, gamma, coactivator 1 alpha	19017	5	51454249	04152, 04910, 04920, 05016	AMPK signaling pathway, Insulin signaling pathway, Adipocytokine signaling pathway, Huntington's disease	-1.017	0.8318	0.9448	WAT	FALSE	FALSE
1437751_at	Ppargc1a	ENSMUSG00000029167	peroxisome proliferative activated receptor, gamma, coactivator 1 alpha	19017	5	51454249	04152, 04910, 04920, 05016	AMPK signaling pathway, Insulin signaling pathway, Adipocytokine signaling pathway, Huntington's disease	-1.07	1e-10	1e-10	eWAT	FALSE	FALSE
1437751_at	Ppargc1a	ENSMUSG00000029167	peroxisome proliferative activated receptor, gamma, coactivator 1 alpha	19017	5	51454249	04152, 04910, 04920, 05016	AMPK signaling pathway, Insulin signaling pathway, Adipocytokine signaling pathway, Huntington's disease	-1.094	1e-10	1e-10	Adrenal_gland	FALSE	FALSE
1456395_at	Ppargc1a	ENSMUSG00000029167	peroxisome proliferative activated receptor, gamma, coactivator 1 alpha	19017	5	51454249	04152, 04910, 04920, 05016	AMPK signaling pathway, Insulin signaling pathway, Adipocytokine signaling pathway, Huntington's disease	1.2	1e-10	1e-10	Liver	FALSE	FALSE
1456395_at	Ppargc1a	ENSMUSG00000029167	peroxisome proliferative activated receptor, gamma, coactivator 1 alpha	19017	5	51454249	04152, 04910, 04920, 05016	AMPK signaling pathway, Insulin signaling pathway, Adipocytokine signaling pathway, Huntington's disease	1.111	1e-10	1e-10	mWAT	FALSE	FALSE
1456395_at	Ppargc1a	ENSMUSG00000029167	peroxisome proliferative activated receptor, gamma, coactivator 1 alpha	19017	5	51454249	04152, 04910, 04920, 05016	AMPK signaling pathway, Insulin signaling pathway, Adipocytokine signaling pathway, Huntington's disease	-1.033	1e-10	1e-10	Muscle	FALSE	FALSE
1456395_at	Ppargc1a	ENSMUSG00000029167	peroxisome proliferative activated receptor, gamma, coactivator 1 alpha	19017	5	51454249	04152, 04910, 04920, 05016	AMPK signaling pathway, Insulin signaling pathway, Adipocytokine signaling pathway, Huntington's disease	-1.036	1e-10	1e-10	Thymus	FALSE	FALSE
1456395_at	Ppargc1a	ENSMUSG00000029167	peroxisome proliferative activated receptor, gamma, coactivator 1 alpha	19017	5	51454249	04152, 04910, 04920, 05016	AMPK signaling pathway, Insulin signaling pathway, Adipocytokine signaling pathway, Huntington's disease	-1.063	1e-10	1e-10	BAT	FALSE	FALSE
1456395_at	Ppargc1a	ENSMUSG00000029167	peroxisome proliferative activated receptor, gamma, coactivator 1 alpha	19017	5	51454249	04152, 04910, 04920, 05016	AMPK signaling pathway, Insulin signaling pathway, Adipocytokine signaling pathway, Huntington's disease	-1.105	1e-10	1e-10	Adrenal_gland	FALSE	FALSE
1456395_at	Ppargc1a	ENSMUSG00000029167	peroxisome proliferative activated receptor, gamma, coactivator 1 alpha	19017	5	51454249	04152, 04910, 04920, 05016	AMPK signaling pathway, Insulin signaling pathway, Adipocytokine signaling pathway, Huntington's disease	-1.176	1e-10	1e-10	Kidney	FALSE	FALSE
1456395_at	Ppargc1a	ENSMUSG00000029167	peroxisome proliferative activated receptor, gamma, coactivator 1 alpha	19017	5	51454249	04152, 04910, 04920, 05016	AMPK signaling pathway, Insulin signaling pathway, Adipocytokine signaling pathway, Huntington's disease	-1.189	1e-10	1e-10	sWAT	FALSE	FALSE
1456395_at	Ppargc1a	ENSMUSG00000029167	peroxisome proliferative activated receptor, gamma, coactivator 1 alpha	19017	5	51454249	04152, 04910, 04920, 05016	AMPK signaling pathway, Insulin signaling pathway, Adipocytokine signaling pathway, Huntington's disease	-1.226	0.1739	0.5248	WAT	FALSE	FALSE
1456395_at	Ppargc1a	ENSMUSG00000029167	peroxisome proliferative activated receptor, gamma, coactivator 1 alpha	19017	5	51454249	04152, 04910, 04920, 05016	AMPK signaling pathway, Insulin signaling pathway, Adipocytokine signaling pathway, Huntington's disease	-1.297	1e-10	1e-10	eWAT	FALSE	FALSE
1460336_at	Ppargc1a	ENSMUSG00000029167	peroxisome proliferative activated receptor, gamma, coactivator 1 alpha	19017	5	51454249	04152, 04910, 04920, 05016	AMPK signaling pathway, Insulin signaling pathway, Adipocytokine signaling pathway, Huntington's disease	1.163	1e-10	1e-10	Thymus	FALSE	FALSE
1460336_at	Ppargc1a	ENSMUSG00000029167	peroxisome proliferative activated receptor, gamma, coactivator 1 alpha	19017	5	51454249	04152, 04910, 04920, 05016	AMPK signaling pathway, Insulin signaling pathway, Adipocytokine signaling pathway, Huntington's disease	1.1	1e-10	1e-10	sWAT	FALSE	FALSE
1460336_at	Ppargc1a	ENSMUSG00000029167	peroxisome proliferative activated receptor, gamma, coactivator 1 alpha	19017	5	51454249	04152, 04910, 04920, 05016	AMPK signaling pathway, Insulin signaling pathway, Adipocytokine signaling pathway, Huntington's disease	1.069	1e-10	1e-10	Kidney	FALSE	FALSE
1460336_at	Ppargc1a	ENSMUSG00000029167	peroxisome proliferative activated receptor, gamma, coactivator 1 alpha	19017	5	51454249	04152, 04910, 04920, 05016	AMPK signaling pathway, Insulin signaling pathway, Adipocytokine signaling pathway, Huntington's disease	1.062	1e-10	1e-10	Muscle	FALSE	FALSE
1460336_at	Ppargc1a	ENSMUSG00000029167	peroxisome proliferative activated receptor, gamma, coactivator 1 alpha	19017	5	51454249	04152, 04910, 04920, 05016	AMPK signaling pathway, Insulin signaling pathway, Adipocytokine signaling pathway, Huntington's disease	1.048	1e-10	1e-10	BAT	FALSE	FALSE
1460336_at	Ppargc1a	ENSMUSG00000029167	peroxisome proliferative activated receptor, gamma, coactivator 1 alpha	19017	5	51454249	04152, 04910, 04920, 05016	AMPK signaling pathway, Insulin signaling pathway, Adipocytokine signaling pathway, Huntington's disease	1.016	1e-10	1e-10	Liver	FALSE	FALSE
1460336_at	Ppargc1a	ENSMUSG00000029167	peroxisome proliferative activated receptor, gamma, coactivator 1 alpha	19017	5	51454249	04152, 04910, 04920, 05016	AMPK signaling pathway, Insulin signaling pathway, Adipocytokine signaling pathway, Huntington's disease	-1.031	1e-10	1e-10	mWAT	FALSE	FALSE
1460336_at	Ppargc1a	ENSMUSG00000029167	peroxisome proliferative activated receptor, gamma, coactivator 1 alpha	19017	5	51454249	04152, 04910, 04920, 05016	AMPK signaling pathway, Insulin signaling pathway, Adipocytokine signaling pathway, Huntington's disease	-1.168	0.397	0.7286	WAT	FALSE	FALSE
1460336_at	Ppargc1a	ENSMUSG00000029167	peroxisome proliferative activated receptor, gamma, coactivator 1 alpha	19017	5	51454249	04152, 04910, 04920, 05016	AMPK signaling pathway, Insulin signaling pathway, Adipocytokine signaling pathway, Huntington's disease	-1.307	1e-10	1e-10	eWAT	FALSE	FALSE
1460336_at	Ppargc1a	ENSMUSG00000029167	peroxisome proliferative activated receptor, gamma, coactivator 1 alpha	19017	5	51454249	04152, 04910, 04920, 05016	AMPK signaling pathway, Insulin signaling pathway, Adipocytokine signaling pathway, Huntington's disease	-1.557	1e-10	1e-10	Adrenal_gland	DEG	DEG
1419667_at	Sgcb	ENSMUSG00000029156	sarcoglycan, beta (dystrophin-associated glycoprotein)	24051	5	73632749	05410, 05412, 05414, 05416	Hypertrophic cardiomyopathy (HCM), Arrhythmogenic right ventricular cardiomyopathy (ARVC), Dilated cardiomyopathy, Viral myocarditis	1.11	1e-10	1e-10	Liver	FALSE	FALSE
1419667_at	Sgcb	ENSMUSG00000029156	sarcoglycan, beta (dystrophin-associated glycoprotein)	24051	5	73632749	05410, 05412, 05414, 05416	Hypertrophic cardiomyopathy (HCM), Arrhythmogenic right ventricular cardiomyopathy (ARVC), Dilated cardiomyopathy, Viral myocarditis	1.023	1e-10	1e-10	sWAT	FALSE	FALSE
1419667_at	Sgcb	ENSMUSG00000029156	sarcoglycan, beta (dystrophin-associated glycoprotein)	24051	5	73632749	05410, 05412, 05414, 05416	Hypertrophic cardiomyopathy (HCM), Arrhythmogenic right ventricular cardiomyopathy (ARVC), Dilated cardiomyopathy, Viral myocarditis	-1.007	1e-10	1e-10	Muscle	FALSE	FALSE
1419667_at	Sgcb	ENSMUSG00000029156	sarcoglycan, beta (dystrophin-associated glycoprotein)	24051	5	73632749	05410, 05412, 05414, 05416	Hypertrophic cardiomyopathy (HCM), Arrhythmogenic right ventricular cardiomyopathy (ARVC), Dilated cardiomyopathy, Viral myocarditis	-1.044	1e-10	1e-10	mWAT	FALSE	FALSE
1419667_at	Sgcb	ENSMUSG00000029156	sarcoglycan, beta (dystrophin-associated glycoprotein)	24051	5	73632749	05410, 05412, 05414, 05416	Hypertrophic cardiomyopathy (HCM), Arrhythmogenic right ventricular cardiomyopathy (ARVC), Dilated cardiomyopathy, Viral myocarditis	-1.048	1e-10	1e-10	eWAT	FALSE	FALSE
1419667_at	Sgcb	ENSMUSG00000029156	sarcoglycan, beta (dystrophin-associated glycoprotein)	24051	5	73632749	05410, 05412, 05414, 05416	Hypertrophic cardiomyopathy (HCM), Arrhythmogenic right ventricular cardiomyopathy (ARVC), Dilated cardiomyopathy, Viral myocarditis	-1.094	1e-10	1e-10	BAT	FALSE	FALSE
1419667_at	Sgcb	ENSMUSG00000029156	sarcoglycan, beta (dystrophin-associated glycoprotein)	24051	5	73632749	05410, 05412, 05414, 05416	Hypertrophic cardiomyopathy (HCM), Arrhythmogenic right ventricular cardiomyopathy (ARVC), Dilated cardiomyopathy, Viral myocarditis	-1.109	1e-10	1e-10	Thymus	FALSE	FALSE
1419667_at	Sgcb	ENSMUSG00000029156	sarcoglycan, beta (dystrophin-associated glycoprotein)	24051	5	73632749	05410, 05412, 05414, 05416	Hypertrophic cardiomyopathy (HCM), Arrhythmogenic right ventricular cardiomyopathy (ARVC), Dilated cardiomyopathy, Viral myocarditis	-1.11	0.3055	0.6578	WAT	FALSE	FALSE
1419667_at	Sgcb	ENSMUSG00000029156	sarcoglycan, beta (dystrophin-associated glycoprotein)	24051	5	73632749	05410, 05412, 05414, 05416	Hypertrophic cardiomyopathy (HCM), Arrhythmogenic right ventricular cardiomyopathy (ARVC), Dilated cardiomyopathy, Viral myocarditis	-1.201	1e-10	1e-10	Adrenal_gland	FALSE	FALSE
1419667_at	Sgcb	ENSMUSG00000029156	sarcoglycan, beta (dystrophin-associated glycoprotein)	24051	5	73632749	05410, 05412, 05414, 05416	Hypertrophic cardiomyopathy (HCM), Arrhythmogenic right ventricular cardiomyopathy (ARVC), Dilated cardiomyopathy, Viral myocarditis	-1.255	1e-10	1e-10	Kidney	FALSE	FALSE
1419668_at	Sgcb	ENSMUSG00000029156	sarcoglycan, beta (dystrophin-associated glycoprotein)	24051	5	73632749	05410, 05412, 05414, 05416	Hypertrophic cardiomyopathy (HCM), Arrhythmogenic right ventricular cardiomyopathy (ARVC), Dilated cardiomyopathy, Viral myocarditis	1.313	0.008807	0.1634	WAT	FALSE	FALSE
1419668_at	Sgcb	ENSMUSG00000029156	sarcoglycan, beta (dystrophin-associated glycoprotein)	24051	5	73632749	05410, 05412, 05414, 05416	Hypertrophic cardiomyopathy (HCM), Arrhythmogenic right ventricular cardiomyopathy (ARVC), Dilated cardiomyopathy, Viral myocarditis	1.267	1e-10	1e-10	Liver	FALSE	FALSE
1419668_at	Sgcb	ENSMUSG00000029156	sarcoglycan, beta (dystrophin-associated glycoprotein)	24051	5	73632749	05410, 05412, 05414, 05416	Hypertrophic cardiomyopathy (HCM), Arrhythmogenic right ventricular cardiomyopathy (ARVC), Dilated cardiomyopathy, Viral myocarditis	1.08	1e-10	1e-10	eWAT	FALSE	FALSE
1419668_at	Sgcb	ENSMUSG00000029156	sarcoglycan, beta (dystrophin-associated glycoprotein)	24051	5	73632749	05410, 05412, 05414, 05416	Hypertrophic cardiomyopathy (HCM), Arrhythmogenic right ventricular cardiomyopathy (ARVC), Dilated cardiomyopathy, Viral myocarditis	1.079	1e-10	1e-10	sWAT	FALSE	FALSE
1419668_at	Sgcb	ENSMUSG00000029156	sarcoglycan, beta (dystrophin-associated glycoprotein)	24051	5	73632749	05410, 05412, 05414, 05416	Hypertrophic cardiomyopathy (HCM), Arrhythmogenic right ventricular cardiomyopathy (ARVC), Dilated cardiomyopathy, Viral myocarditis	1.066	1e-10	1e-10	Muscle	FALSE	FALSE
1419668_at	Sgcb	ENSMUSG00000029156	sarcoglycan, beta (dystrophin-associated glycoprotein)	24051	5	73632749	05410, 05412, 05414, 05416	Hypertrophic cardiomyopathy (HCM), Arrhythmogenic right ventricular cardiomyopathy (ARVC), Dilated cardiomyopathy, Viral myocarditis	1.065	1e-10	1e-10	mWAT	FALSE	FALSE
1419668_at	Sgcb	ENSMUSG00000029156	sarcoglycan, beta (dystrophin-associated glycoprotein)	24051	5	73632749	05410, 05412, 05414, 05416	Hypertrophic cardiomyopathy (HCM), Arrhythmogenic right ventricular cardiomyopathy (ARVC), Dilated cardiomyopathy, Viral myocarditis	1.039	1e-10	1e-10	Adrenal_gland	FALSE	FALSE
1419668_at	Sgcb	ENSMUSG00000029156	sarcoglycan, beta (dystrophin-associated glycoprotein)	24051	5	73632749	05410, 05412, 05414, 05416	Hypertrophic cardiomyopathy (HCM), Arrhythmogenic right ventricular cardiomyopathy (ARVC), Dilated cardiomyopathy, Viral myocarditis	1.032	1e-10	1e-10	BAT	FALSE	FALSE
1419668_at	Sgcb	ENSMUSG00000029156	sarcoglycan, beta (dystrophin-associated glycoprotein)	24051	5	73632749	05410, 05412, 05414, 05416	Hypertrophic cardiomyopathy (HCM), Arrhythmogenic right ventricular cardiomyopathy (ARVC), Dilated cardiomyopathy, Viral myocarditis	1.009	1e-10	1e-10	Thymus	FALSE	FALSE
1419668_at	Sgcb	ENSMUSG00000029156	sarcoglycan, beta (dystrophin-associated glycoprotein)	24051	5	73632749	05410, 05412, 05414, 05416	Hypertrophic cardiomyopathy (HCM), Arrhythmogenic right ventricular cardiomyopathy (ARVC), Dilated cardiomyopathy, Viral myocarditis	-1.197	1e-10	1e-10	Kidney	FALSE	FALSE
1436678_at	Sgcb	ENSMUSG00000029156	sarcoglycan, beta (dystrophin-associated glycoprotein)	24051	5	73632749	05410, 05412, 05414, 05416	Hypertrophic cardiomyopathy (HCM), Arrhythmogenic right ventricular cardiomyopathy (ARVC), Dilated cardiomyopathy, Viral myocarditis	1.142	1e-10	1e-10	Liver	FALSE	FALSE
1436678_at	Sgcb	ENSMUSG00000029156	sarcoglycan, beta (dystrophin-associated glycoprotein)	24051	5	73632749	05410, 05412, 05414, 05416	Hypertrophic cardiomyopathy (HCM), Arrhythmogenic right ventricular cardiomyopathy (ARVC), Dilated cardiomyopathy, Viral myocarditis	-1.068	1e-10	1e-10	eWAT	FALSE	FALSE
1436678_at	Sgcb	ENSMUSG00000029156	sarcoglycan, beta (dystrophin-associated glycoprotein)	24051	5	73632749	05410, 05412, 05414, 05416	Hypertrophic cardiomyopathy (HCM), Arrhythmogenic right ventricular cardiomyopathy (ARVC), Dilated cardiomyopathy, Viral myocarditis	-1.093	1e-10	1e-10	sWAT	FALSE	FALSE
1436678_at	Sgcb	ENSMUSG00000029156	sarcoglycan, beta (dystrophin-associated glycoprotein)	24051	5	73632749	05410, 05412, 05414, 05416	Hypertrophic cardiomyopathy (HCM), Arrhythmogenic right ventricular cardiomyopathy (ARVC), Dilated cardiomyopathy, Viral myocarditis	-1.126	1e-10	1e-10	Muscle	FALSE	FALSE
1436678_at	Sgcb	ENSMUSG00000029156	sarcoglycan, beta (dystrophin-associated glycoprotein)	24051	5	73632749	05410, 05412, 05414, 05416	Hypertrophic cardiomyopathy (HCM), Arrhythmogenic right ventricular cardiomyopathy (ARVC), Dilated cardiomyopathy, Viral myocarditis	-1.272	1e-10	1e-10	mWAT	FALSE	FALSE
1436678_at	Sgcb	ENSMUSG00000029156	sarcoglycan, beta (dystrophin-associated glycoprotein)	24051	5	73632749	05410, 05412, 05414, 05416	Hypertrophic cardiomyopathy (HCM), Arrhythmogenic right ventricular cardiomyopathy (ARVC), Dilated cardiomyopathy, Viral myocarditis	-1.315	1e-10	1e-10	Thymus	FALSE	FALSE
1436678_at	Sgcb	ENSMUSG00000029156	sarcoglycan, beta (dystrophin-associated glycoprotein)	24051	5	73632749	05410, 05412, 05414, 05416	Hypertrophic cardiomyopathy (HCM), Arrhythmogenic right ventricular cardiomyopathy (ARVC), Dilated cardiomyopathy, Viral myocarditis	-1.364	1e-10	1e-10	Adrenal_gland	FALSE	FALSE
1436678_at	Sgcb	ENSMUSG00000029156	sarcoglycan, beta (dystrophin-associated glycoprotein)	24051	5	73632749	05410, 05412, 05414, 05416	Hypertrophic cardiomyopathy (HCM), Arrhythmogenic right ventricular cardiomyopathy (ARVC), Dilated cardiomyopathy, Viral myocarditis	-1.384	0.02288	0.2378	WAT	FALSE	FALSE
1436678_at	Sgcb	ENSMUSG00000029156	sarcoglycan, beta (dystrophin-associated glycoprotein)	24051	5	73632749	05410, 05412, 05414, 05416	Hypertrophic cardiomyopathy (HCM), Arrhythmogenic right ventricular cardiomyopathy (ARVC), Dilated cardiomyopathy, Viral myocarditis	-1.69	1e-10	1e-10	BAT	DEG	DEG
1436678_at	Sgcb	ENSMUSG00000029156	sarcoglycan, beta (dystrophin-associated glycoprotein)	24051	5	73632749	05410, 05412, 05414, 05416	Hypertrophic cardiomyopathy (HCM), Arrhythmogenic right ventricular cardiomyopathy (ARVC), Dilated cardiomyopathy, Viral myocarditis	-1.79	1e-10	1e-10	Kidney	DEG	DEG
1433719_at	Slc9a9	ENSMUSG00000031129	solute carrier family 9 (sodium/hydrogen exchanger), member 9	331004	9	94669892	-	-	1.094	1e-10	1e-10	Kidney	FALSE	FALSE
1433719_at	Slc9a9	ENSMUSG00000031129	solute carrier family 9 (sodium/hydrogen exchanger), member 9	331004	9	94669892	-	-	1.069	1e-10	1e-10	Muscle	FALSE	FALSE
1433719_at	Slc9a9	ENSMUSG00000031129	solute carrier family 9 (sodium/hydrogen exchanger), member 9	331004	9	94669892	-	-	1.005	1e-10	1e-10	Liver	FALSE	FALSE
1433719_at	Slc9a9	ENSMUSG00000031129	solute carrier family 9 (sodium/hydrogen exchanger), member 9	331004	9	94669892	-	-	-1.053	1e-10	1e-10	Thymus	FALSE	FALSE
1433719_at	Slc9a9	ENSMUSG00000031129	solute carrier family 9 (sodium/hydrogen exchanger), member 9	331004	9	94669892	-	-	-1.064	1e-10	1e-10	eWAT	FALSE	FALSE
1433719_at	Slc9a9	ENSMUSG00000031129	solute carrier family 9 (sodium/hydrogen exchanger), member 9	331004	9	94669892	-	-	-1.077	1e-10	1e-10	BAT	FALSE	FALSE
1433719_at	Slc9a9	ENSMUSG00000031129	solute carrier family 9 (sodium/hydrogen exchanger), member 9	331004	9	94669892	-	-	-1.19	1e-10	1e-10	Adrenal_gland	FALSE	FALSE
1433719_at	Slc9a9	ENSMUSG00000031129	solute carrier family 9 (sodium/hydrogen exchanger), member 9	331004	9	94669892	-	-	-1.192	1e-10	1e-10	sWAT	FALSE	FALSE
1433719_at	Slc9a9	ENSMUSG00000031129	solute carrier family 9 (sodium/hydrogen exchanger), member 9	331004	9	94669892	-	-	-1.235	1e-10	1e-10	mWAT	FALSE	FALSE
1433719_at	Slc9a9	ENSMUSG00000031129	solute carrier family 9 (sodium/hydrogen exchanger), member 9	331004	9	94669892	-	-	-1.725	0.005575	0.135	WAT	DEG	FALSE
1437488_at	Slc9a9	ENSMUSG00000031129	solute carrier family 9 (sodium/hydrogen exchanger), member 9	331004	9	94669892	-	-	1.057	1e-10	1e-10	BAT	FALSE	FALSE
1437488_at	Slc9a9	ENSMUSG00000031129	solute carrier family 9 (sodium/hydrogen exchanger), member 9	331004	9	94669892	-	-	1.049	1e-10	1e-10	Liver	FALSE	FALSE
1437488_at	Slc9a9	ENSMUSG00000031129	solute carrier family 9 (sodium/hydrogen exchanger), member 9	331004	9	94669892	-	-	1.021	1e-10	1e-10	Adrenal_gland	FALSE	FALSE
1437488_at	Slc9a9	ENSMUSG00000031129	solute carrier family 9 (sodium/hydrogen exchanger), member 9	331004	9	94669892	-	-	-1.046	1e-10	1e-10	Kidney	FALSE	FALSE
1437488_at	Slc9a9	ENSMUSG00000031129	solute carrier family 9 (sodium/hydrogen exchanger), member 9	331004	9	94669892	-	-	-1.048	1e-10	1e-10	Muscle	FALSE	FALSE
1437488_at	Slc9a9	ENSMUSG00000031129	solute carrier family 9 (sodium/hydrogen exchanger), member 9	331004	9	94669892	-	-	-1.064	1e-10	1e-10	sWAT	FALSE	FALSE
1437488_at	Slc9a9	ENSMUSG00000031129	solute carrier family 9 (sodium/hydrogen exchanger), member 9	331004	9	94669892	-	-	-1.085	1e-10	1e-10	mWAT	FALSE	FALSE
1437488_at	Slc9a9	ENSMUSG00000031129	solute carrier family 9 (sodium/hydrogen exchanger), member 9	331004	9	94669892	-	-	-1.112	1e-10	1e-10	eWAT	FALSE	FALSE
1437488_at	Slc9a9	ENSMUSG00000031129	solute carrier family 9 (sodium/hydrogen exchanger), member 9	331004	9	94669892	-	-	-1.148	1e-10	1e-10	Thymus	FALSE	FALSE
1437488_at	Slc9a9	ENSMUSG00000031129	solute carrier family 9 (sodium/hydrogen exchanger), member 9	331004	9	94669892	-	-	-1.236	0.02828	0.2563	WAT	FALSE	FALSE
1447149_at	Slc9a9	ENSMUSG00000031129	solute carrier family 9 (sodium/hydrogen exchanger), member 9	331004	9	94669892	-	-	1.144	1e-10	1e-10	Liver	FALSE	FALSE
1447149_at	Slc9a9	ENSMUSG00000031129	solute carrier family 9 (sodium/hydrogen exchanger), member 9	331004	9	94669892	-	-	1.121	1e-10	1e-10	Thymus	FALSE	FALSE
1447149_at	Slc9a9	ENSMUSG00000031129	solute carrier family 9 (sodium/hydrogen exchanger), member 9	331004	9	94669892	-	-	1.046	1e-10	1e-10	mWAT	FALSE	FALSE
1447149_at	Slc9a9	ENSMUSG00000031129	solute carrier family 9 (sodium/hydrogen exchanger), member 9	331004	9	94669892	-	-	1.032	1e-10	1e-10	Kidney	FALSE	FALSE
1447149_at	Slc9a9	ENSMUSG00000031129	solute carrier family 9 (sodium/hydrogen exchanger), member 9	331004	9	94669892	-	-	-1.021	1e-10	1e-10	eWAT	FALSE	FALSE
1447149_at	Slc9a9	ENSMUSG00000031129	solute carrier family 9 (sodium/hydrogen exchanger), member 9	331004	9	94669892	-	-	-1.033	1e-10	1e-10	BAT	FALSE	FALSE
1447149_at	Slc9a9	ENSMUSG00000031129	solute carrier family 9 (sodium/hydrogen exchanger), member 9	331004	9	94669892	-	-	-1.063	1e-10	1e-10	Muscle	FALSE	FALSE
1447149_at	Slc9a9	ENSMUSG00000031129	solute carrier family 9 (sodium/hydrogen exchanger), member 9	331004	9	94669892	-	-	-1.095	0.3754	0.7133	WAT	FALSE	FALSE
1447149_at	Slc9a9	ENSMUSG00000031129	solute carrier family 9 (sodium/hydrogen exchanger), member 9	331004	9	94669892	-	-	-1.095	1e-10	1e-10	Adrenal_gland	FALSE	FALSE
1447149_at	Slc9a9	ENSMUSG00000031129	solute carrier family 9 (sodium/hydrogen exchanger), member 9	331004	9	94669892	-	-	-1.248	1e-10	1e-10	sWAT	FALSE	FALSE
1454053_at	Slc9a9	ENSMUSG00000031129	solute carrier family 9 (sodium/hydrogen exchanger), member 9	331004	9	94669892	-	-	1.089	1e-10	1e-10	Muscle	FALSE	FALSE
1454053_at	Slc9a9	ENSMUSG00000031129	solute carrier family 9 (sodium/hydrogen exchanger), member 9	331004	9	94669892	-	-	-1.022	1e-10	1e-10	Adrenal_gland	FALSE	FALSE
1454053_at	Slc9a9	ENSMUSG00000031129	solute carrier family 9 (sodium/hydrogen exchanger), member 9	331004	9	94669892	-	-	-1.035	1e-10	1e-10	BAT	FALSE	FALSE
1454053_at	Slc9a9	ENSMUSG00000031129	solute carrier family 9 (sodium/hydrogen exchanger), member 9	331004	9	94669892	-	-	-1.039	1e-10	1e-10	Liver	FALSE	FALSE
1454053_at	Slc9a9	ENSMUSG00000031129	solute carrier family 9 (sodium/hydrogen exchanger), member 9	331004	9	94669892	-	-	-1.095	1e-10	1e-10	Kidney	FALSE	FALSE
1454053_at	Slc9a9	ENSMUSG00000031129	solute carrier family 9 (sodium/hydrogen exchanger), member 9	331004	9	94669892	-	-	-1.103	1e-10	1e-10	sWAT	FALSE	FALSE
1454053_at	Slc9a9	ENSMUSG00000031129	solute carrier family 9 (sodium/hydrogen exchanger), member 9	331004	9	94669892	-	-	-1.114	1e-10	1e-10	eWAT	FALSE	FALSE
1454053_at	Slc9a9	ENSMUSG00000031129	solute carrier family 9 (sodium/hydrogen exchanger), member 9	331004	9	94669892	-	-	-1.22	0.04932	0.3142	WAT	FALSE	FALSE
1454053_at	Slc9a9	ENSMUSG00000031129	solute carrier family 9 (sodium/hydrogen exchanger), member 9	331004	9	94669892	-	-	-1.269	1e-10	1e-10	mWAT	FALSE	FALSE
1454053_at	Slc9a9	ENSMUSG00000031129	solute carrier family 9 (sodium/hydrogen exchanger), member 9	331004	9	94669892	-	-	-1.367	1e-10	1e-10	Thymus	FALSE	FALSE
1419255_at	Sptbn1	ENSMUSG00000020315	spectrin beta, non-erythrocytic 1	20742	11	30099395; 30106843	4530	Tight junction	5.185	8.028e-05	0.02232	WAT	DEG	DEG
1419255_at	Sptbn1	ENSMUSG00000020315	spectrin beta, non-erythrocytic 1	20742	11	30099395; 30106843	4530	Tight junction	1.674	1e-10	1e-10	mWAT	DEG	DEG
1419255_at	Sptbn1	ENSMUSG00000020315	spectrin beta, non-erythrocytic 1	20742	11	30099395; 30106843	4530	Tight junction	1.432	1e-10	1e-10	sWAT	FALSE	FALSE
1419255_at	Sptbn1	ENSMUSG00000020315	spectrin beta, non-erythrocytic 1	20742	11	30099395; 30106843	4530	Tight junction	1.31	1e-10	1e-10	eWAT	FALSE	FALSE
1419255_at	Sptbn1	ENSMUSG00000020315	spectrin beta, non-erythrocytic 1	20742	11	30099395; 30106843	4530	Tight junction	1.236	1e-10	1e-10	BAT	FALSE	FALSE
1419255_at	Sptbn1	ENSMUSG00000020315	spectrin beta, non-erythrocytic 1	20742	11	30099395; 30106843	4530	Tight junction	1.096	1e-10	1e-10	Thymus	FALSE	FALSE
1419255_at	Sptbn1	ENSMUSG00000020315	spectrin beta, non-erythrocytic 1	20742	11	30099395; 30106843	4530	Tight junction	1.068	1e-10	1e-10	Adrenal_gland	FALSE	FALSE
1419255_at	Sptbn1	ENSMUSG00000020315	spectrin beta, non-erythrocytic 1	20742	11	30099395; 30106843	4530	Tight junction	1.058	1e-10	1e-10	Kidney	FALSE	FALSE
1419255_at	Sptbn1	ENSMUSG00000020315	spectrin beta, non-erythrocytic 1	20742	11	30099395; 30106843	4530	Tight junction	1.022	1e-10	1e-10	Liver	FALSE	FALSE
1419255_at	Sptbn1	ENSMUSG00000020315	spectrin beta, non-erythrocytic 1	20742	11	30099395; 30106843	4530	Tight junction	-1.123	1e-10	1e-10	Muscle	FALSE	FALSE
1419256_at	Sptbn1	ENSMUSG00000020315	spectrin beta, non-erythrocytic 1	20742	11	30099395; 30106843	4530	Tight junction	2.192	0.003789	0.115	WAT	DEG	FALSE
1419256_at	Sptbn1	ENSMUSG00000020315	spectrin beta, non-erythrocytic 1	20742	11	30099395; 30106843	4530	Tight junction	1.195	1e-10	1e-10	mWAT	FALSE	FALSE
1419256_at	Sptbn1	ENSMUSG00000020315	spectrin beta, non-erythrocytic 1	20742	11	30099395; 30106843	4530	Tight junction	1.184	1e-10	1e-10	sWAT	FALSE	FALSE
1419256_at	Sptbn1	ENSMUSG00000020315	spectrin beta, non-erythrocytic 1	20742	11	30099395; 30106843	4530	Tight junction	1.065	1e-10	1e-10	BAT	FALSE	FALSE
1419256_at	Sptbn1	ENSMUSG00000020315	spectrin beta, non-erythrocytic 1	20742	11	30099395; 30106843	4530	Tight junction	1.058	1e-10	1e-10	eWAT	FALSE	FALSE
1419256_at	Sptbn1	ENSMUSG00000020315	spectrin beta, non-erythrocytic 1	20742	11	30099395; 30106843	4530	Tight junction	1.04	1e-10	1e-10	Thymus	FALSE	FALSE
1419256_at	Sptbn1	ENSMUSG00000020315	spectrin beta, non-erythrocytic 1	20742	11	30099395; 30106843	4530	Tight junction	-1.029	1e-10	1e-10	Kidney	FALSE	FALSE
1419256_at	Sptbn1	ENSMUSG00000020315	spectrin beta, non-erythrocytic 1	20742	11	30099395; 30106843	4530	Tight junction	-1.069	1e-10	1e-10	Adrenal_gland	FALSE	FALSE
1419256_at	Sptbn1	ENSMUSG00000020315	spectrin beta, non-erythrocytic 1	20742	11	30099395; 30106843	4530	Tight junction	-1.133	1e-10	1e-10	Muscle	FALSE	FALSE
1419256_at	Sptbn1	ENSMUSG00000020315	spectrin beta, non-erythrocytic 1	20742	11	30099395; 30106843	4530	Tight junction	-1.162	1e-10	1e-10	Liver	FALSE	FALSE
1441507_at	Sptbn1	ENSMUSG00000020315	spectrin beta, non-erythrocytic 1	20742	11	30099395; 30106843	4530	Tight junction	-1.051	1e-10	1e-10	Adrenal_gland	FALSE	FALSE
1441507_at	Sptbn1	ENSMUSG00000020315	spectrin beta, non-erythrocytic 1	20742	11	30099395; 30106843	4530	Tight junction	-1.062	1e-10	1e-10	eWAT	FALSE	FALSE
1441507_at	Sptbn1	ENSMUSG00000020315	spectrin beta, non-erythrocytic 1	20742	11	30099395; 30106843	4530	Tight junction	-1.247	1e-10	1e-10	Liver	FALSE	FALSE
1441507_at	Sptbn1	ENSMUSG00000020315	spectrin beta, non-erythrocytic 1	20742	11	30099395; 30106843	4530	Tight junction	-1.279	1e-10	1e-10	Thymus	FALSE	FALSE
1441507_at	Sptbn1	ENSMUSG00000020315	spectrin beta, non-erythrocytic 1	20742	11	30099395; 30106843	4530	Tight junction	-1.288	1e-10	1e-10	mWAT	FALSE	FALSE
1441507_at	Sptbn1	ENSMUSG00000020315	spectrin beta, non-erythrocytic 1	20742	11	30099395; 30106843	4530	Tight junction	-1.345	1e-10	1e-10	sWAT	FALSE	FALSE
1441507_at	Sptbn1	ENSMUSG00000020315	spectrin beta, non-erythrocytic 1	20742	11	30099395; 30106843	4530	Tight junction	-1.361	1e-10	1e-10	BAT	FALSE	FALSE
1441507_at	Sptbn1	ENSMUSG00000020315	spectrin beta, non-erythrocytic 1	20742	11	30099395; 30106843	4530	Tight junction	-1.418	1e-10	1e-10	Muscle	FALSE	FALSE
1441507_at	Sptbn1	ENSMUSG00000020315	spectrin beta, non-erythrocytic 1	20742	11	30099395; 30106843	4530	Tight junction	-1.892	1e-10	1e-10	Kidney	DEG	DEG
1441507_at	Sptbn1	ENSMUSG00000020315	spectrin beta, non-erythrocytic 1	20742	11	30099395; 30106843	4530	Tight junction	-1.9	0.01002	0.1709	WAT	DEG	FALSE
1444089_at	Sptbn1	ENSMUSG00000020315	spectrin beta, non-erythrocytic 1	20742	11	30099395; 30106843	4530	Tight junction	4.419	0.0003669	0.04379	WAT	DEG	DEG
1444089_at	Sptbn1	ENSMUSG00000020315	spectrin beta, non-erythrocytic 1	20742	11	30099395; 30106843	4530	Tight junction	1.631	1e-10	1e-10	sWAT	DEG	DEG
1444089_at	Sptbn1	ENSMUSG00000020315	spectrin beta, non-erythrocytic 1	20742	11	30099395; 30106843	4530	Tight junction	1.473	1e-10	1e-10	BAT	FALSE	FALSE
1444089_at	Sptbn1	ENSMUSG00000020315	spectrin beta, non-erythrocytic 1	20742	11	30099395; 30106843	4530	Tight junction	1.397	1e-10	1e-10	mWAT	FALSE	FALSE
1444089_at	Sptbn1	ENSMUSG00000020315	spectrin beta, non-erythrocytic 1	20742	11	30099395; 30106843	4530	Tight junction	1.373	1e-10	1e-10	eWAT	FALSE	FALSE
1444089_at	Sptbn1	ENSMUSG00000020315	spectrin beta, non-erythrocytic 1	20742	11	30099395; 30106843	4530	Tight junction	1.017	1e-10	1e-10	Thymus	FALSE	FALSE
1444089_at	Sptbn1	ENSMUSG00000020315	spectrin beta, non-erythrocytic 1	20742	11	30099395; 30106843	4530	Tight junction	-1.023	1e-10	1e-10	Adrenal_gland	FALSE	FALSE
1444089_at	Sptbn1	ENSMUSG00000020315	spectrin beta, non-erythrocytic 1	20742	11	30099395; 30106843	4530	Tight junction	-1.033	1e-10	1e-10	Liver	FALSE	FALSE
1444089_at	Sptbn1	ENSMUSG00000020315	spectrin beta, non-erythrocytic 1	20742	11	30099395; 30106843	4530	Tight junction	-1.181	1e-10	1e-10	Kidney	FALSE	FALSE
1444089_at	Sptbn1	ENSMUSG00000020315	spectrin beta, non-erythrocytic 1	20742	11	30099395; 30106843	4530	Tight junction	-1.24	1e-10	1e-10	Muscle	FALSE	FALSE
1451830_a_at	Sptbn1	ENSMUSG00000020315	spectrin beta, non-erythrocytic 1	20742	11	30099395; 30106843	4530	Tight junction	3.73	3.673e-05	0.01572	WAT	DEG	DEG
1451830_a_at	Sptbn1	ENSMUSG00000020315	spectrin beta, non-erythrocytic 1	20742	11	30099395; 30106843	4530	Tight junction	1.641	1e-10	1e-10	mWAT	DEG	DEG
1451830_a_at	Sptbn1	ENSMUSG00000020315	spectrin beta, non-erythrocytic 1	20742	11	30099395; 30106843	4530	Tight junction	1.597	1e-10	1e-10	sWAT	DEG	DEG
1451830_a_at	Sptbn1	ENSMUSG00000020315	spectrin beta, non-erythrocytic 1	20742	11	30099395; 30106843	4530	Tight junction	1.376	1e-10	1e-10	eWAT	FALSE	FALSE
1451830_a_at	Sptbn1	ENSMUSG00000020315	spectrin beta, non-erythrocytic 1	20742	11	30099395; 30106843	4530	Tight junction	1.206	1e-10	1e-10	Kidney	FALSE	FALSE
1451830_a_at	Sptbn1	ENSMUSG00000020315	spectrin beta, non-erythrocytic 1	20742	11	30099395; 30106843	4530	Tight junction	1.205	1e-10	1e-10	BAT	FALSE	FALSE
1451830_a_at	Sptbn1	ENSMUSG00000020315	spectrin beta, non-erythrocytic 1	20742	11	30099395; 30106843	4530	Tight junction	1.171	1e-10	1e-10	Thymus	FALSE	FALSE
1451830_a_at	Sptbn1	ENSMUSG00000020315	spectrin beta, non-erythrocytic 1	20742	11	30099395; 30106843	4530	Tight junction	1.014	1e-10	1e-10	Adrenal_gland	FALSE	FALSE
1451830_a_at	Sptbn1	ENSMUSG00000020315	spectrin beta, non-erythrocytic 1	20742	11	30099395; 30106843	4530	Tight junction	1.001	1e-10	1e-10	Muscle	FALSE	FALSE
1451830_a_at	Sptbn1	ENSMUSG00000020315	spectrin beta, non-erythrocytic 1	20742	11	30099395; 30106843	4530	Tight junction	-1.344	1e-10	1e-10	Liver	FALSE	FALSE
1452143_at	Sptbn1	ENSMUSG00000020315	spectrin beta, non-erythrocytic 1	20742	11	30099395; 30106843	4530	Tight junction	1.509	0.01023	0.1722	WAT	DEG	FALSE
1452143_at	Sptbn1	ENSMUSG00000020315	spectrin beta, non-erythrocytic 1	20742	11	30099395; 30106843	4530	Tight junction	1.072	1e-10	1e-10	sWAT	FALSE	FALSE
1452143_at	Sptbn1	ENSMUSG00000020315	spectrin beta, non-erythrocytic 1	20742	11	30099395; 30106843	4530	Tight junction	1.069	1e-10	1e-10	mWAT	FALSE	FALSE
1452143_at	Sptbn1	ENSMUSG00000020315	spectrin beta, non-erythrocytic 1	20742	11	30099395; 30106843	4530	Tight junction	1.048	1e-10	1e-10	BAT	FALSE	FALSE
1452143_at	Sptbn1	ENSMUSG00000020315	spectrin beta, non-erythrocytic 1	20742	11	30099395; 30106843	4530	Tight junction	1.025	1e-10	1e-10	Thymus	FALSE	FALSE
1452143_at	Sptbn1	ENSMUSG00000020315	spectrin beta, non-erythrocytic 1	20742	11	30099395; 30106843	4530	Tight junction	1.024	1e-10	1e-10	eWAT	FALSE	FALSE
1452143_at	Sptbn1	ENSMUSG00000020315	spectrin beta, non-erythrocytic 1	20742	11	30099395; 30106843	4530	Tight junction	-1.002	1e-10	1e-10	Muscle	FALSE	FALSE
1452143_at	Sptbn1	ENSMUSG00000020315	spectrin beta, non-erythrocytic 1	20742	11	30099395; 30106843	4530	Tight junction	-1.002	1e-10	1e-10	Kidney	FALSE	FALSE
1452143_at	Sptbn1	ENSMUSG00000020315	spectrin beta, non-erythrocytic 1	20742	11	30099395; 30106843	4530	Tight junction	-1.004	1e-10	1e-10	Liver	FALSE	FALSE
1452143_at	Sptbn1	ENSMUSG00000020315	spectrin beta, non-erythrocytic 1	20742	11	30099395; 30106843	4530	Tight junction	-1.023	1e-10	1e-10	Adrenal_gland	FALSE	FALSE
1416723_at	Tcf4	ENSMUSG00000053477	transcription factor 4	21413	18	69344492; 69345721	-	-	1.757	0.0009111	0.06378	WAT	DEG	FALSE
1416723_at	Tcf4	ENSMUSG00000053477	transcription factor 4	21413	18	69344492; 69345721	-	-	1.173	1e-10	1e-10	mWAT	FALSE	FALSE
1416723_at	Tcf4	ENSMUSG00000053477	transcription factor 4	21413	18	69344492; 69345721	-	-	1.116	1e-10	1e-10	Thymus	FALSE	FALSE
1416723_at	Tcf4	ENSMUSG00000053477	transcription factor 4	21413	18	69344492; 69345721	-	-	1.114	1e-10	1e-10	eWAT	FALSE	FALSE
1416723_at	Tcf4	ENSMUSG00000053477	transcription factor 4	21413	18	69344492; 69345721	-	-	1.101	1e-10	1e-10	sWAT	FALSE	FALSE
1416723_at	Tcf4	ENSMUSG00000053477	transcription factor 4	21413	18	69344492; 69345721	-	-	1.096	1e-10	1e-10	BAT	FALSE	FALSE
1416723_at	Tcf4	ENSMUSG00000053477	transcription factor 4	21413	18	69344492; 69345721	-	-	1.073	1e-10	1e-10	Kidney	FALSE	FALSE
1416723_at	Tcf4	ENSMUSG00000053477	transcription factor 4	21413	18	69344492; 69345721	-	-	1.051	1e-10	1e-10	Muscle	FALSE	FALSE
1416723_at	Tcf4	ENSMUSG00000053477	transcription factor 4	21413	18	69344492; 69345721	-	-	1.004	1e-10	1e-10	Liver	FALSE	FALSE
1416723_at	Tcf4	ENSMUSG00000053477	transcription factor 4	21413	18	69344492; 69345721	-	-	1.003	1e-10	1e-10	Adrenal_gland	FALSE	FALSE
1416724_x_at	Tcf4	ENSMUSG00000053477	transcription factor 4	21413	18	69344492; 69345721	-	-	1.136	0.1393	0.4826	WAT	FALSE	FALSE
1416724_x_at	Tcf4	ENSMUSG00000053477	transcription factor 4	21413	18	69344492; 69345721	-	-	1.068	1e-10	1e-10	Thymus	FALSE	FALSE
1416724_x_at	Tcf4	ENSMUSG00000053477	transcription factor 4	21413	18	69344492; 69345721	-	-	1.049	1e-10	1e-10	mWAT	FALSE	FALSE
1416724_x_at	Tcf4	ENSMUSG00000053477	transcription factor 4	21413	18	69344492; 69345721	-	-	1.033	1e-10	1e-10	BAT	FALSE	FALSE
1416724_x_at	Tcf4	ENSMUSG00000053477	transcription factor 4	21413	18	69344492; 69345721	-	-	1.018	1e-10	1e-10	sWAT	FALSE	FALSE
1416724_x_at	Tcf4	ENSMUSG00000053477	transcription factor 4	21413	18	69344492; 69345721	-	-	1.015	1e-10	1e-10	eWAT	FALSE	FALSE
1416724_x_at	Tcf4	ENSMUSG00000053477	transcription factor 4	21413	18	69344492; 69345721	-	-	-1.005	1e-10	1e-10	Kidney	FALSE	FALSE
1416724_x_at	Tcf4	ENSMUSG00000053477	transcription factor 4	21413	18	69344492; 69345721	-	-	-1.007	1e-10	1e-10	Adrenal_gland	FALSE	FALSE
1416724_x_at	Tcf4	ENSMUSG00000053477	transcription factor 4	21413	18	69344492; 69345721	-	-	-1.012	1e-10	1e-10	Muscle	FALSE	FALSE
1416724_x_at	Tcf4	ENSMUSG00000053477	transcription factor 4	21413	18	69344492; 69345721	-	-	-1.014	1e-10	1e-10	Liver	FALSE	FALSE
1416725_at	Tcf4	ENSMUSG00000053477	transcription factor 4	21413	18	69344492; 69345721	-	-	1.14	1e-10	1e-10	Adrenal_gland	FALSE	FALSE
1416725_at	Tcf4	ENSMUSG00000053477	transcription factor 4	21413	18	69344492; 69345721	-	-	1.122	0.1362	0.478	WAT	FALSE	FALSE
1416725_at	Tcf4	ENSMUSG00000053477	transcription factor 4	21413	18	69344492; 69345721	-	-	1.098	1e-10	1e-10	sWAT	FALSE	FALSE
1416725_at	Tcf4	ENSMUSG00000053477	transcription factor 4	21413	18	69344492; 69345721	-	-	1.091	1e-10	1e-10	BAT	FALSE	FALSE
1416725_at	Tcf4	ENSMUSG00000053477	transcription factor 4	21413	18	69344492; 69345721	-	-	1.083	1e-10	1e-10	mWAT	FALSE	FALSE
1416725_at	Tcf4	ENSMUSG00000053477	transcription factor 4	21413	18	69344492; 69345721	-	-	1.081	1e-10	1e-10	eWAT	FALSE	FALSE
1416725_at	Tcf4	ENSMUSG00000053477	transcription factor 4	21413	18	69344492; 69345721	-	-	1.047	1e-10	1e-10	Muscle	FALSE	FALSE
1416725_at	Tcf4	ENSMUSG00000053477	transcription factor 4	21413	18	69344492; 69345721	-	-	-1.032	1e-10	1e-10	Liver	FALSE	FALSE
1416725_at	Tcf4	ENSMUSG00000053477	transcription factor 4	21413	18	69344492; 69345721	-	-	-1.067	1e-10	1e-10	Thymus	FALSE	FALSE
1416725_at	Tcf4	ENSMUSG00000053477	transcription factor 4	21413	18	69344492; 69345721	-	-	-1.147	1e-10	1e-10	Kidney	FALSE	FALSE
1424089_a_at	Tcf4	ENSMUSG00000053477	transcription factor 4	21413	18	69344492; 69345721	-	-	1.178	0.05205	0.3222	WAT	FALSE	FALSE
1424089_a_at	Tcf4	ENSMUSG00000053477	transcription factor 4	21413	18	69344492; 69345721	-	-	1.04	1e-10	1e-10	mWAT	FALSE	FALSE
1424089_a_at	Tcf4	ENSMUSG00000053477	transcription factor 4	21413	18	69344492; 69345721	-	-	1.038	1e-10	1e-10	Thymus	FALSE	FALSE
1424089_a_at	Tcf4	ENSMUSG00000053477	transcription factor 4	21413	18	69344492; 69345721	-	-	1.037	1e-10	1e-10	eWAT	FALSE	FALSE
1424089_a_at	Tcf4	ENSMUSG00000053477	transcription factor 4	21413	18	69344492; 69345721	-	-	1.037	1e-10	1e-10	BAT	FALSE	FALSE
1424089_a_at	Tcf4	ENSMUSG00000053477	transcription factor 4	21413	18	69344492; 69345721	-	-	1.032	1e-10	1e-10	sWAT	FALSE	FALSE
1424089_a_at	Tcf4	ENSMUSG00000053477	transcription factor 4	21413	18	69344492; 69345721	-	-	1.027	1e-10	1e-10	Liver	FALSE	FALSE
1424089_a_at	Tcf4	ENSMUSG00000053477	transcription factor 4	21413	18	69344492; 69345721	-	-	-1.04	1e-10	1e-10	Muscle	FALSE	FALSE
1424089_a_at	Tcf4	ENSMUSG00000053477	transcription factor 4	21413	18	69344492; 69345721	-	-	-1.05	1e-10	1e-10	Adrenal_gland	FALSE	FALSE
1424089_a_at	Tcf4	ENSMUSG00000053477	transcription factor 4	21413	18	69344492; 69345721	-	-	-1.068	1e-10	1e-10	Kidney	FALSE	FALSE
1434148_at	Tcf4	ENSMUSG00000053477	transcription factor 4	21413	18	69344492; 69345721	-	-	1.062	0.4391	0.7569	WAT	FALSE	FALSE
1434148_at	Tcf4	ENSMUSG00000053477	transcription factor 4	21413	18	69344492; 69345721	-	-	1.042	1e-10	1e-10	Liver	FALSE	FALSE
1434148_at	Tcf4	ENSMUSG00000053477	transcription factor 4	21413	18	69344492; 69345721	-	-	1.039	1e-10	1e-10	eWAT	FALSE	FALSE
1434148_at	Tcf4	ENSMUSG00000053477	transcription factor 4	21413	18	69344492; 69345721	-	-	1.025	1e-10	1e-10	BAT	FALSE	FALSE
1434148_at	Tcf4	ENSMUSG00000053477	transcription factor 4	21413	18	69344492; 69345721	-	-	1.02	1e-10	1e-10	Thymus	FALSE	FALSE
1434148_at	Tcf4	ENSMUSG00000053477	transcription factor 4	21413	18	69344492; 69345721	-	-	1.008	1e-10	1e-10	mWAT	FALSE	FALSE
1434148_at	Tcf4	ENSMUSG00000053477	transcription factor 4	21413	18	69344492; 69345721	-	-	-1.002	1e-10	1e-10	sWAT	FALSE	FALSE
1434148_at	Tcf4	ENSMUSG00000053477	transcription factor 4	21413	18	69344492; 69345721	-	-	-1.015	1e-10	1e-10	Adrenal_gland	FALSE	FALSE
1434148_at	Tcf4	ENSMUSG00000053477	transcription factor 4	21413	18	69344492; 69345721	-	-	-1.029	1e-10	1e-10	Muscle	FALSE	FALSE
1434148_at	Tcf4	ENSMUSG00000053477	transcription factor 4	21413	18	69344492; 69345721	-	-	-1.052	1e-10	1e-10	Kidney	FALSE	FALSE
1434149_at	Tcf4	ENSMUSG00000053477	transcription factor 4	21413	18	69344492; 69345721	-	-	1.045	0.5477	0.8214	WAT	FALSE	FALSE
1434149_at	Tcf4	ENSMUSG00000053477	transcription factor 4	21413	18	69344492; 69345721	-	-	1.031	1e-10	1e-10	mWAT	FALSE	FALSE
1434149_at	Tcf4	ENSMUSG00000053477	transcription factor 4	21413	18	69344492; 69345721	-	-	1.014	1e-10	1e-10	Thymus	FALSE	FALSE
1434149_at	Tcf4	ENSMUSG00000053477	transcription factor 4	21413	18	69344492; 69345721	-	-	1.014	1e-10	1e-10	Kidney	FALSE	FALSE
1434149_at	Tcf4	ENSMUSG00000053477	transcription factor 4	21413	18	69344492; 69345721	-	-	1.008	1e-10	1e-10	sWAT	FALSE	FALSE
1434149_at	Tcf4	ENSMUSG00000053477	transcription factor 4	21413	18	69344492; 69345721	-	-	1.002	1e-10	1e-10	eWAT	FALSE	FALSE
1434149_at	Tcf4	ENSMUSG00000053477	transcription factor 4	21413	18	69344492; 69345721	-	-	-1.011	1e-10	1e-10	BAT	FALSE	FALSE
1434149_at	Tcf4	ENSMUSG00000053477	transcription factor 4	21413	18	69344492; 69345721	-	-	-1.015	1e-10	1e-10	Adrenal_gland	FALSE	FALSE
1434149_at	Tcf4	ENSMUSG00000053477	transcription factor 4	21413	18	69344492; 69345721	-	-	-1.072	1e-10	1e-10	Muscle	FALSE	FALSE
1434149_at	Tcf4	ENSMUSG00000053477	transcription factor 4	21413	18	69344492; 69345721	-	-	-1.23	1e-10	1e-10	Liver	FALSE	FALSE
1434530_at	Tenm4	ENSMUSG00000048078	teneurin transmembrane protein 4	23966	7	96210637	-	-	2.709	0.0001543	0.02999	WAT	DEG	DEG
1434530_at	Tenm4	ENSMUSG00000048078	teneurin transmembrane protein 4	23966	7	96210637	-	-	1.303	1e-10	1e-10	mWAT	FALSE	FALSE
1434530_at	Tenm4	ENSMUSG00000048078	teneurin transmembrane protein 4	23966	7	96210637	-	-	1.203	1e-10	1e-10	sWAT	FALSE	FALSE
1434530_at	Tenm4	ENSMUSG00000048078	teneurin transmembrane protein 4	23966	7	96210637	-	-	1.157	1e-10	1e-10	eWAT	FALSE	FALSE
1434530_at	Tenm4	ENSMUSG00000048078	teneurin transmembrane protein 4	23966	7	96210637	-	-	1.116	1e-10	1e-10	BAT	FALSE	FALSE
1434530_at	Tenm4	ENSMUSG00000048078	teneurin transmembrane protein 4	23966	7	96210637	-	-	1.105	1e-10	1e-10	Thymus	FALSE	FALSE
1434530_at	Tenm4	ENSMUSG00000048078	teneurin transmembrane protein 4	23966	7	96210637	-	-	1.091	1e-10	1e-10	Liver	FALSE	FALSE
1434530_at	Tenm4	ENSMUSG00000048078	teneurin transmembrane protein 4	23966	7	96210637	-	-	1.056	1e-10	1e-10	Kidney	FALSE	FALSE
1434530_at	Tenm4	ENSMUSG00000048078	teneurin transmembrane protein 4	23966	7	96210637	-	-	-1.032	1e-10	1e-10	Muscle	FALSE	FALSE
1434530_at	Tenm4	ENSMUSG00000048078	teneurin transmembrane protein 4	23966	7	96210637	-	-	-1.115	1e-10	1e-10	Adrenal_gland	FALSE	FALSE
1451888_a_at	Tenm4	ENSMUSG00000048078	teneurin transmembrane protein 4	23966	7	96210637	-	-	4.406	0.003877	0.116	WAT	DEG	FALSE
1451888_a_at	Tenm4	ENSMUSG00000048078	teneurin transmembrane protein 4	23966	7	96210637	-	-	2.123	1e-10	1e-10	mWAT	DEG	DEG
1451888_a_at	Tenm4	ENSMUSG00000048078	teneurin transmembrane protein 4	23966	7	96210637	-	-	1.427	1e-10	1e-10	sWAT	FALSE	FALSE
1451888_a_at	Tenm4	ENSMUSG00000048078	teneurin transmembrane protein 4	23966	7	96210637	-	-	1.17	1e-10	1e-10	BAT	FALSE	FALSE
1451888_a_at	Tenm4	ENSMUSG00000048078	teneurin transmembrane protein 4	23966	7	96210637	-	-	1.162	1e-10	1e-10	eWAT	FALSE	FALSE
1451888_a_at	Tenm4	ENSMUSG00000048078	teneurin transmembrane protein 4	23966	7	96210637	-	-	1.073	1e-10	1e-10	Muscle	FALSE	FALSE
1451888_a_at	Tenm4	ENSMUSG00000048078	teneurin transmembrane protein 4	23966	7	96210637	-	-	1.059	1e-10	1e-10	Thymus	FALSE	FALSE
1451888_a_at	Tenm4	ENSMUSG00000048078	teneurin transmembrane protein 4	23966	7	96210637	-	-	-1.01	1e-10	1e-10	Liver	FALSE	FALSE
1451888_a_at	Tenm4	ENSMUSG00000048078	teneurin transmembrane protein 4	23966	7	96210637	-	-	-1.08	1e-10	1e-10	Kidney	FALSE	FALSE
1451888_a_at	Tenm4	ENSMUSG00000048078	teneurin transmembrane protein 4	23966	7	96210637	-	-	-1.746	1e-10	1e-10	Adrenal_gland	DEG	DEG
1455993_at	Tenm4	ENSMUSG00000048078	teneurin transmembrane protein 4	23966	7	96210637	-	-	1.369	0.03801	0.2854	WAT	FALSE	FALSE
1455993_at	Tenm4	ENSMUSG00000048078	teneurin transmembrane protein 4	23966	7	96210637	-	-	1.176	1e-10	1e-10	mWAT	FALSE	FALSE
1455993_at	Tenm4	ENSMUSG00000048078	teneurin transmembrane protein 4	23966	7	96210637	-	-	1.139	1e-10	1e-10	Kidney	FALSE	FALSE
1455993_at	Tenm4	ENSMUSG00000048078	teneurin transmembrane protein 4	23966	7	96210637	-	-	1.135	1e-10	1e-10	Liver	FALSE	FALSE
1455993_at	Tenm4	ENSMUSG00000048078	teneurin transmembrane protein 4	23966	7	96210637	-	-	1.131	1e-10	1e-10	sWAT	FALSE	FALSE
1455993_at	Tenm4	ENSMUSG00000048078	teneurin transmembrane protein 4	23966	7	96210637	-	-	1.01	1e-10	1e-10	eWAT	FALSE	FALSE
1455993_at	Tenm4	ENSMUSG00000048078	teneurin transmembrane protein 4	23966	7	96210637	-	-	1.003	1e-10	1e-10	Muscle	FALSE	FALSE
1455993_at	Tenm4	ENSMUSG00000048078	teneurin transmembrane protein 4	23966	7	96210637	-	-	-1.038	1e-10	1e-10	Adrenal_gland	FALSE	FALSE
1455993_at	Tenm4	ENSMUSG00000048078	teneurin transmembrane protein 4	23966	7	96210637	-	-	-1.171	1e-10	1e-10	Thymus	FALSE	FALSE
1455993_at	Tenm4	ENSMUSG00000048078	teneurin transmembrane protein 4	23966	7	96210637	-	-	-1.182	1e-10	1e-10	BAT	FALSE	FALSE
1428327_at	Trak1	ENSMUSG00000032536	trafficking protein, kinesin binding 1	67095	9	121366958	-	-	1.419	0.004458	0.1214	WAT	FALSE	FALSE
1428327_at	Trak1	ENSMUSG00000032536	trafficking protein, kinesin binding 1	67095	9	121366958	-	-	1.099	1e-10	1e-10	sWAT	FALSE	FALSE
1428327_at	Trak1	ENSMUSG00000032536	trafficking protein, kinesin binding 1	67095	9	121366958	-	-	1.094	1e-10	1e-10	Thymus	FALSE	FALSE
1428327_at	Trak1	ENSMUSG00000032536	trafficking protein, kinesin binding 1	67095	9	121366958	-	-	1.081	1e-10	1e-10	eWAT	FALSE	FALSE
1428327_at	Trak1	ENSMUSG00000032536	trafficking protein, kinesin binding 1	67095	9	121366958	-	-	1.077	1e-10	1e-10	Liver	FALSE	FALSE
1428327_at	Trak1	ENSMUSG00000032536	trafficking protein, kinesin binding 1	67095	9	121366958	-	-	1.062	1e-10	1e-10	mWAT	FALSE	FALSE
1428327_at	Trak1	ENSMUSG00000032536	trafficking protein, kinesin binding 1	67095	9	121366958	-	-	1.057	1e-10	1e-10	Kidney	FALSE	FALSE
1428327_at	Trak1	ENSMUSG00000032536	trafficking protein, kinesin binding 1	67095	9	121366958	-	-	1.038	1e-10	1e-10	BAT	FALSE	FALSE
1428327_at	Trak1	ENSMUSG00000032536	trafficking protein, kinesin binding 1	67095	9	121366958	-	-	1.014	1e-10	1e-10	Adrenal_gland	FALSE	FALSE
1428327_at	Trak1	ENSMUSG00000032536	trafficking protein, kinesin binding 1	67095	9	121366958	-	-	1.01	1e-10	1e-10	Muscle	FALSE	FALSE
1452742_at	Trak1	ENSMUSG00000032536	trafficking protein, kinesin binding 1	67095	9	121366958	-	-	1.234	1e-10	1e-10	Muscle	FALSE	FALSE
1452742_at	Trak1	ENSMUSG00000032536	trafficking protein, kinesin binding 1	67095	9	121366958	-	-	1.076	0.3168	0.6665	WAT	FALSE	FALSE
1452742_at	Trak1	ENSMUSG00000032536	trafficking protein, kinesin binding 1	67095	9	121366958	-	-	1.04	1e-10	1e-10	Thymus	FALSE	FALSE
1452742_at	Trak1	ENSMUSG00000032536	trafficking protein, kinesin binding 1	67095	9	121366958	-	-	1.032	1e-10	1e-10	eWAT	FALSE	FALSE
1452742_at	Trak1	ENSMUSG00000032536	trafficking protein, kinesin binding 1	67095	9	121366958	-	-	1.03	1e-10	1e-10	BAT	FALSE	FALSE
1452742_at	Trak1	ENSMUSG00000032536	trafficking protein, kinesin binding 1	67095	9	121366958	-	-	1.024	1e-10	1e-10	mWAT	FALSE	FALSE
1452742_at	Trak1	ENSMUSG00000032536	trafficking protein, kinesin binding 1	67095	9	121366958	-	-	1.008	1e-10	1e-10	sWAT	FALSE	FALSE
1452742_at	Trak1	ENSMUSG00000032536	trafficking protein, kinesin binding 1	67095	9	121366958	-	-	-1.057	1e-10	1e-10	Kidney	FALSE	FALSE
1452742_at	Trak1	ENSMUSG00000032536	trafficking protein, kinesin binding 1	67095	9	121366958	-	-	-1.061	1e-10	1e-10	Liver	FALSE	FALSE
1452742_at	Trak1	ENSMUSG00000032536	trafficking protein, kinesin binding 1	67095	9	121366958	-	-	-1.145	1e-10	1e-10	Adrenal_gland	FALSE	FALSE
1456755_at	Trak1	ENSMUSG00000032536	trafficking protein, kinesin binding 1	67095	9	121366958	-	-	1.275	0.01824	0.2175	WAT	FALSE	FALSE
1456755_at	Trak1	ENSMUSG00000032536	trafficking protein, kinesin binding 1	67095	9	121366958	-	-	1.167	1e-10	1e-10	sWAT	FALSE	FALSE
1456755_at	Trak1	ENSMUSG00000032536	trafficking protein, kinesin binding 1	67095	9	121366958	-	-	1.145	1e-10	1e-10	Kidney	FALSE	FALSE
1456755_at	Trak1	ENSMUSG00000032536	trafficking protein, kinesin binding 1	67095	9	121366958	-	-	1.096	1e-10	1e-10	eWAT	FALSE	FALSE
1456755_at	Trak1	ENSMUSG00000032536	trafficking protein, kinesin binding 1	67095	9	121366958	-	-	1.095	1e-10	1e-10	mWAT	FALSE	FALSE
1456755_at	Trak1	ENSMUSG00000032536	trafficking protein, kinesin binding 1	67095	9	121366958	-	-	1.085	1e-10	1e-10	BAT	FALSE	FALSE
1456755_at	Trak1	ENSMUSG00000032536	trafficking protein, kinesin binding 1	67095	9	121366958	-	-	1.071	1e-10	1e-10	Adrenal_gland	FALSE	FALSE
1456755_at	Trak1	ENSMUSG00000032536	trafficking protein, kinesin binding 1	67095	9	121366958	-	-	-1.005	1e-10	1e-10	Muscle	FALSE	FALSE
1456755_at	Trak1	ENSMUSG00000032536	trafficking protein, kinesin binding 1	67095	9	121366958	-	-	-1.037	1e-10	1e-10	Liver	FALSE	FALSE
1456755_at	Trak1	ENSMUSG00000032536	trafficking protein, kinesin binding 1	67095	9	121366958	-	-	-1.231	1e-10	1e-10	Thymus	FALSE	FALSE
1459666_at	Trak1	ENSMUSG00000032536	trafficking protein, kinesin binding 1	67095	9	121366958	-	-	2.32	5.253e-05	0.01819	WAT	DEG	DEG
1459666_at	Trak1	ENSMUSG00000032536	trafficking protein, kinesin binding 1	67095	9	121366958	-	-	1.287	1e-10	1e-10	mWAT	FALSE	FALSE
1459666_at	Trak1	ENSMUSG00000032536	trafficking protein, kinesin binding 1	67095	9	121366958	-	-	1.246	1e-10	1e-10	sWAT	FALSE	FALSE
1459666_at	Trak1	ENSMUSG00000032536	trafficking protein, kinesin binding 1	67095	9	121366958	-	-	1.235	1e-10	1e-10	eWAT	FALSE	FALSE
1459666_at	Trak1	ENSMUSG00000032536	trafficking protein, kinesin binding 1	67095	9	121366958	-	-	1.22	1e-10	1e-10	Muscle	FALSE	FALSE
1459666_at	Trak1	ENSMUSG00000032536	trafficking protein, kinesin binding 1	67095	9	121366958	-	-	1.161	1e-10	1e-10	Kidney	FALSE	FALSE
1459666_at	Trak1	ENSMUSG00000032536	trafficking protein, kinesin binding 1	67095	9	121366958	-	-	1.14	1e-10	1e-10	BAT	FALSE	FALSE
1459666_at	Trak1	ENSMUSG00000032536	trafficking protein, kinesin binding 1	67095	9	121366958	-	-	1.121	1e-10	1e-10	Liver	FALSE	FALSE
1459666_at	Trak1	ENSMUSG00000032536	trafficking protein, kinesin binding 1	67095	9	121366958	-	-	1.112	1e-10	1e-10	Adrenal_gland	FALSE	FALSE
1459666_at	Trak1	ENSMUSG00000032536	trafficking protein, kinesin binding 1	67095	9	121366958	-	-	1.06	1e-10	1e-10	Thymus	FALSE	FALSE
