# Supplementary material for: Genome-wide screening for genetic variants in polyadenylation signal (PAS) sites in mouse selection lines for fatness and leanness
Source: Mamm Genome. 2022 Nov 21;34(1):12–31. doi: 10.1007/s00335-022-09967-8 (PMC9684942; doi:10.1007/s00335-022-09967-8)
Supplement: Supplementary file 14 — Supplementary file14 (XLSX 473 kb)—PAS-SNPs identified in Fat and Lean mouse selection lines [file 335_2022_9967_MOESM14_ESM.xlsx]

## Sheet: Sheet1
Supplementary Table S5 PAS-SNPs identified in Fat and Lean mouse selection lines
Line	Uploaded_variation	Location	Allele	REF_ALLELE	Gene	Feature	Consequence	cDNA_position	CDS_position	Protein_position	Amino_acids	Codons	IMPACT	STRAND	FLAGS	SYMBOL	SYMBOL_SOURCE	BIOTYPE	SIFT	EXON	INTRON	DOMAINS	GERP	APA.Site	PAS.Site
fat	rs46264811	1:7729114	C	T	ENSMUSG00000103557	ENSMUST00000194872	non_coding_transcript_exon_variant	961/1214	-	-	-	-	MODIFIER	-1	-	Gm38216	MGI	processed_pseudogene	-	2/2	-	-	-	1:7729104:-	1:7729104:-AAGAAA-TE
fat	1_9774111_T/A	1:9774111	A	T	ENSMUSG00000097893	ENSMUST00000181358	intron_variant,non_coding_transcript_variant	-	-	-	-	-	MODIFIER	1	-	1700034P13Rik	MGI	antisense	-	-	2/6	-	-	1:9774149:+	1:9774149:+AATAAT-IN,1:9774149:+AATAAA-IN
fat	1_9774111_T/A	1:9774111	A	T	ENSMUSG00000097893	ENSMUST00000181821	intron_variant,non_coding_transcript_variant	-	-	-	-	-	MODIFIER	1	-	1700034P13Rik	MGI	antisense	-	-	2/3	-	-	1:9774149:+	1:9774149:+AATAAT-IN,1:9774149:+AATAAA-IN
fat	1_9774111_T/A	1:9774111	A	T	ENSMUSG00000097893	ENSMUST00000207445	intron_variant,non_coding_transcript_variant	-	-	-	-	-	MODIFIER	1	-	1700034P13Rik	MGI	antisense	-	-	3/4	-	-	1:9774149:+	1:9774149:+AATAAT-IN,1:9774149:+AATAAA-IN
fat	rs31334695	1:9942765	G	A	ENSMUSG00000098234	ENSMUST00000182043	non_coding_transcript_exon_variant	133/655	-	-	-	-	MODIFIER	-1	-	Snhg6	MGI	lincRNA	-	1/2	-	-	-	1:9942736:-	1:9942736:-ATTAAA-IN
fat	rs31334695	1:9942765	G	A	ENSMUSG00000098234	ENSMUST00000182498	intron_variant,non_coding_transcript_variant	-	-	-	-	-	MODIFIER	-1	-	Snhg6	MGI	lincRNA	-	-	1/2	-	-	1:9942736:-	1:9942736:-ATTAAA-IN
fat	rs31334695	1:9942765	G	A	ENSMUSG00000098234	ENSMUST00000182580	intron_variant,non_coding_transcript_variant	-	-	-	-	-	MODIFIER	-1	-	Snhg6	MGI	lincRNA	-	-	1/3	-	-	1:9942736:-	1:9942736:-ATTAAA-IN
fat	rs31334695	1:9942765	G	A	ENSMUSG00000098234	ENSMUST00000182742	intron_variant,non_coding_transcript_variant	-	-	-	-	-	MODIFIER	-1	-	Snhg6	MGI	lincRNA	-	-	1/3	-	-	1:9942736:-	1:9942736:-ATTAAA-IN
fat	rs31334695	1:9942765	G	A	ENSMUSG00000098234	ENSMUST00000182819	non_coding_transcript_exon_variant	459/816	-	-	-	-	MODIFIER	-1	-	Snhg6	MGI	lincRNA	-	1/3	-	-	-	1:9942736:-	1:9942736:-ATTAAA-IN
fat	1_11598778_A/G	1:11598778	G	A	ENSMUSG00000057715	ENSMUST00000048613	intron_variant	-	-	-	-	-	MODIFIER	1	-	A830018L16Rik	MGI	protein_coding	-	-	7/13	-	-	1:11598804:+	1:11598804:+AATACA-TE
fat	1_11598778_A/G	1:11598778	G	A	ENSMUSG00000057715	ENSMUST00000135014	3_prime_UTR_variant	3608/6451	-	-	-	-	MODIFIER	1	-	A830018L16Rik	MGI	protein_coding	-	7/7	-	-	-	1:11598804:+	1:11598804:+AATACA-TE
fat	1_11598778_A/G	1:11598778	G	A	ENSMUSG00000057715	ENSMUST00000137824	intron_variant	-	-	-	-	-	MODIFIER	1	-	A830018L16Rik	MGI	protein_coding	-	-	7/13	-	-	1:11598804:+	1:11598804:+AATACA-TE
fat	1_11598778_A/G	1:11598778	G	A	ENSMUSG00000057715	ENSMUST00000141339	3_prime_UTR_variant	2351/3566	-	-	-	-	MODIFIER	1	cds_start_NF	A830018L16Rik	MGI	protein_coding	-	6/6	-	-	-	1:11598804:+	1:11598804:+AATACA-TE
fat	1_11598778_A/G	1:11598778	G	A	ENSMUSG00000057715	ENSMUST00000141512	intron_variant,NMD_transcript_variant	-	-	-	-	-	MODIFIER	1	-	A830018L16Rik	MGI	nonsense_mediated_decay	-	-	7/10	-	-	1:11598804:+	1:11598804:+AATACA-TE
fat	1_11598778_A/G	1:11598778	G	A	ENSMUSG00000057715	ENSMUST00000171690	3_prime_UTR_variant	3125/6158	-	-	-	-	MODIFIER	1	-	A830018L16Rik	MGI	protein_coding	-	8/8	-	-	-	1:11598804:+	1:11598804:+AATACA-TE
fat	1_11598778_A/G	1:11598778	G	A	ENSMUSG00000057715	ENSMUST00000179089	intron_variant	-	-	-	-	-	MODIFIER	1	-	A830018L16Rik	MGI	protein_coding	-	-	7/12	-	-	1:11598804:+	1:11598804:+AATACA-TE
fat	1_11598881_A/T	1:11598881	T	A	ENSMUSG00000057715	ENSMUST00000048613	intron_variant	-	-	-	-	-	MODIFIER	1	-	A830018L16Rik	MGI	protein_coding	-	-	7/13	-	-	1:11598896:+	1:11598896:+ATTAAA-TE
fat	1_11598881_A/T	1:11598881	T	A	ENSMUSG00000057715	ENSMUST00000135014	3_prime_UTR_variant	3711/6451	-	-	-	-	MODIFIER	1	-	A830018L16Rik	MGI	protein_coding	-	7/7	-	-	-	1:11598896:+	1:11598896:+ATTAAA-TE
fat	1_11598881_A/T	1:11598881	T	A	ENSMUSG00000057715	ENSMUST00000137824	intron_variant	-	-	-	-	-	MODIFIER	1	-	A830018L16Rik	MGI	protein_coding	-	-	7/13	-	-	1:11598896:+	1:11598896:+ATTAAA-TE
fat	1_11598881_A/T	1:11598881	T	A	ENSMUSG00000057715	ENSMUST00000141339	3_prime_UTR_variant	2454/3566	-	-	-	-	MODIFIER	1	cds_start_NF	A830018L16Rik	MGI	protein_coding	-	6/6	-	-	-	1:11598896:+	1:11598896:+ATTAAA-TE
fat	1_11598881_A/T	1:11598881	T	A	ENSMUSG00000057715	ENSMUST00000141512	intron_variant,NMD_transcript_variant	-	-	-	-	-	MODIFIER	1	-	A830018L16Rik	MGI	nonsense_mediated_decay	-	-	7/10	-	-	1:11598896:+	1:11598896:+ATTAAA-TE
fat	1_11598881_A/T	1:11598881	T	A	ENSMUSG00000057715	ENSMUST00000171690	3_prime_UTR_variant	3228/6158	-	-	-	-	MODIFIER	1	-	A830018L16Rik	MGI	protein_coding	-	8/8	-	-	-	1:11598896:+	1:11598896:+ATTAAA-TE
fat	1_11598881_A/T	1:11598881	T	A	ENSMUSG00000057715	ENSMUST00000179089	intron_variant	-	-	-	-	-	MODIFIER	1	-	A830018L16Rik	MGI	protein_coding	-	-	7/12	-	-	1:11598896:+	1:11598896:+ATTAAA-TE
fat	rs45946061	1:15641098	A	T	ENSMUSG00000092083	ENSMUST00000170146	intron_variant	-	-	-	-	-	MODIFIER	1	-	Kcnb2	MGI	protein_coding	-	-	1/1	-	-0.398999989032745	1:15641109:+	1:15641109:+AATGAA-IN
fat	rs45946061	1:15641098	A	T	ENSMUSG00000092083	ENSMUST00000175681	intron_variant	-	-	-	-	-	MODIFIER	1	-	Kcnb2	MGI	protein_coding	-	-	2/2	-	-0.398999989032745	1:15641109:+	1:15641109:+AATGAA-IN
fat	rs47213403	1:16597670	C	T	ENSMUSG00000025939	ENSMUST00000117146	intron_variant	-	-	-	-	-	MODIFIER	-1	-	Ube2w	MGI	protein_coding	-	-	3/5	-	-1.12999999523163	1:16597647:-	1:16597647:-AATAAA-IN
fat	rs47213403	1:16597670	C	T	ENSMUSG00000025939	ENSMUST00000133639	intron_variant,NMD_transcript_variant	-	-	-	-	-	MODIFIER	-1	cds_start_NF	Ube2w	MGI	nonsense_mediated_decay	-	-	3/5	-	-1.12999999523163	1:16597647:-	1:16597647:-AATAAA-IN
fat	rs47213403	1:16597670	C	T	ENSMUSG00000025939	ENSMUST00000136455	intron_variant,non_coding_transcript_variant	-	-	-	-	-	MODIFIER	-1	-	Ube2w	MGI	retained_intron	-	-	3/3	-	-1.12999999523163	1:16597647:-	1:16597647:-AATAAA-IN
fat	rs47213403	1:16597670	C	T	ENSMUSG00000025939	ENSMUST00000182554	intron_variant	-	-	-	-	-	MODIFIER	-1	-	Ube2w	MGI	protein_coding	-	-	3/6	-	-1.12999999523163	1:16597647:-	1:16597647:-AATAAA-IN
fat	rs13463713	1:20938495	C	T	ENSMUSG00000025931	ENSMUST00000068880	3_prime_UTR_variant	4144/4704	-	-	-	-	MODIFIER	1	-	Paqr8	MGI	protein_coding	-	3/3	-	-	-0.751999974250793	1:20938517:+	1:20938517:+ATTAAA-TE
fat	rs13463713	1:20938495	C	T	ENSMUSG00000025931	ENSMUST00000189400	3_prime_UTR_variant	4175/5330	-	-	-	-	MODIFIER	1	-	Paqr8	MGI	protein_coding	-	3/3	-	-	-0.751999974250793	1:20938517:+	1:20938517:+ATTAAA-TE
fat	1_34469614_A/T	1:34469614	T	A	ENSMUSG00000026126	ENSMUST00000027302	intron_variant	-	-	-	-	-	MODIFIER	1	-	Ptpn18	MGI	protein_coding	-	-	6/14	-	-	1:34469626:+	1:34469626:+ATTAAA-IN
fat	1_34469614_A/T	1:34469614	T	A	ENSMUSG00000026126	ENSMUST00000188884	intron_variant,non_coding_transcript_variant	-	-	-	-	-	MODIFIER	1	-	Ptpn18	MGI	retained_intron	-	-	4/8	-	-	1:34469626:+	1:34469626:+ATTAAA-IN
fat	1_34469614_A/T	1:34469614	T	A	ENSMUSG00000026126	ENSMUST00000190122	intron_variant	-	-	-	-	-	MODIFIER	1	cds_end_NF	Ptpn18	MGI	protein_coding	-	-	6/10	-	-	1:34469626:+	1:34469626:+ATTAAA-IN
fat	rs212252132	1:34469615	T	A	ENSMUSG00000026126	ENSMUST00000027302	intron_variant	-	-	-	-	-	MODIFIER	1	-	Ptpn18	MGI	protein_coding	-	-	6/14	-	-	1:34469626:+	1:34469626:+ATTAAA-IN
fat	rs212252132	1:34469615	T	A	ENSMUSG00000026126	ENSMUST00000188884	intron_variant,non_coding_transcript_variant	-	-	-	-	-	MODIFIER	1	-	Ptpn18	MGI	retained_intron	-	-	4/8	-	-	1:34469626:+	1:34469626:+ATTAAA-IN
fat	rs212252132	1:34469615	T	A	ENSMUSG00000026126	ENSMUST00000190122	intron_variant	-	-	-	-	-	MODIFIER	1	cds_end_NF	Ptpn18	MGI	protein_coding	-	-	6/10	-	-	1:34469626:+	1:34469626:+ATTAAA-IN
fat	rs581302908	1:34809203	G	A	ENSMUSG00000037509	ENSMUST00000047664	intron_variant	-	-	-	-	-	MODIFIER	1	-	Arhgef4	MGI	protein_coding	-	-	6/9	-	-	1:34809218:+	1:34809218:+AATAAA-TE
fat	rs581302908	1:34809203	G	A	ENSMUSG00000037509	ENSMUST00000159747	intron_variant	-	-	-	-	-	MODIFIER	1	-	Arhgef4	MGI	protein_coding	-	-	10/13	-	-	1:34809218:+	1:34809218:+AATAAA-TE
fat	rs581302908	1:34809203	G	A	ENSMUSG00000037509	ENSMUST00000162599	intron_variant	-	-	-	-	-	MODIFIER	1	cds_start_NF	Arhgef4	MGI	protein_coding	-	-	7/10	-	-	1:34809218:+	1:34809218:+AATAAA-TE
fat	rs581302908	1:34809203	G	A	ENSMUSG00000037509	ENSMUST00000162760	non_coding_transcript_exon_variant	2966/2981	-	-	-	-	MODIFIER	1	-	Arhgef4	MGI	retained_intron	-	5/5	-	-	-	1:34809218:+	1:34809218:+AATAAA-TE
fat	rs32967435	1:37987135	G	A	ENSMUSG00000058407	ENSMUST00000162031	3_prime_UTR_variant	1435/3381	-	-	-	-	MODIFIER	-1	-	Txndc9	MGI	protein_coding	-	5/5	-	-	-1.44000005722046	1:37987111:-	1:37987111:-AATATA-TE
fat	1_78667182_A/T	1:78667182	T	A	ENSMUSG00000032883	ENSMUST00000035779	intron_variant	-	-	-	-	-	MODIFIER	1	-	Acsl3	MGI	protein_coding	-	-	2/15	-	-0.612999975681305	1:78667200:+	1:78667200:+AACAAG-TE
fat	1_78667182_A/T	1:78667182	T	A	ENSMUSG00000079470	ENSMUST00000053760	3_prime_UTR_variant	3063/7393	-	-	-	-	MODIFIER	1	-	Utp14b	MGI	protein_coding	-	3/3	-	-	-0.612999975681305	1:78667200:+	1:78667200:+AACAAG-TE
fat	1_78667182_A/T	1:78667182	T	A	ENSMUSG00000032883	ENSMUST00000134566	intron_variant	-	-	-	-	-	MODIFIER	1	-	Acsl3	MGI	protein_coding	-	-	1/13	-	-0.612999975681305	1:78667200:+	1:78667200:+AACAAG-TE
fat	1_78667182_A/T	1:78667182	T	A	ENSMUSG00000032883	ENSMUST00000142704	intron_variant	-	-	-	-	-	MODIFIER	1	-	Acsl3	MGI	protein_coding	-	-	1/14	-	-0.612999975681305	1:78667200:+	1:78667200:+AACAAG-TE
fat	1_78667182_A/T	1:78667182	T	A	ENSMUSG00000079470	ENSMUST00000151622	3_prime_UTR_variant	3283/3685	-	-	-	-	MODIFIER	1	-	Utp14b	MGI	protein_coding	-	4/4	-	-	-0.612999975681305	1:78667200:+	1:78667200:+AACAAG-TE
fat	rs31357275	1:80501123	A	G	ENSMUSG00000038608	ENSMUST00000077946	3_prime_UTR_variant	7148/7198	-	-	-	-	MODIFIER	-1	-	Dock10	MGI	protein_coding	-	56/56	-	-	-0.744000017642975	1:80501074:-	1:80501074:-ATTACA-TE,1:80501107:-ATTACA-TE
fat	1_81742006_T/C	1:81742006	C	T	ENSMUSG00000087008	ENSMUST00000117185	non_coding_transcript_exon_variant	964/985	-	-	-	-	MODIFIER	-1	-	Gm5530	MGI	processed_pseudogene	-	1/1	-	-	-0.592999994754791	1:81741995:-	1:81741995:-AACAAA-TE
fat	1_87440130_C/T	1:87440130	T	C	ENSMUSG00000048000	ENSMUST00000027475	intron_variant	-	-	-	-	-	MODIFIER	1	-	Gigyf2	MGI	protein_coding	-	-	23/28	-	-0.377000004053116	1:87440151:+	1:87440151:+AACAAA-IN
fat	1_87440130_C/T	1:87440130	T	C	ENSMUSG00000048000	ENSMUST00000172794	intron_variant	-	-	-	-	-	MODIFIER	1	-	Gigyf2	MGI	protein_coding	-	-	23/28	-	-0.377000004053116	1:87440151:+	1:87440151:+AACAAA-IN
fat	1_87440130_C/T	1:87440130	T	C	ENSMUSG00000048000	ENSMUST00000172964	intron_variant,NMD_transcript_variant	-	-	-	-	-	MODIFIER	1	-	Gigyf2	MGI	nonsense_mediated_decay	-	-	21/25	-	-0.377000004053116	1:87440151:+	1:87440151:+AACAAA-IN
fat	1_87440130_C/T	1:87440130	T	C	ENSMUSG00000048000	ENSMUST00000173235	intron_variant,NMD_transcript_variant	-	-	-	-	-	MODIFIER	1	cds_start_NF	Gigyf2	MGI	nonsense_mediated_decay	-	-	15/17	-	-0.377000004053116	1:87440151:+	1:87440151:+AACAAA-IN
fat	1_87440130_C/T	1:87440130	T	C	ENSMUSG00000048000	ENSMUST00000174501	intron_variant	-	-	-	-	-	MODIFIER	1	-	Gigyf2	MGI	protein_coding	-	-	21/26	-	-0.377000004053116	1:87440151:+	1:87440151:+AACAAA-IN
fat	1_87440130_C/T	1:87440130	T	C	ENSMUSG00000048000	ENSMUST00000174671	intron_variant,non_coding_transcript_variant	-	-	-	-	-	MODIFIER	1	-	Gigyf2	MGI	processed_transcript	-	-	3/8	-	-0.377000004053116	1:87440151:+	1:87440151:+AACAAA-IN
fat	rs32091135	1:121139161	G	A	ENSMUSG00000097881	ENSMUST00000185678	intron_variant,non_coding_transcript_variant	-	-	-	-	-	MODIFIER	1	-	Celrr	MGI	lincRNA	-	-	2/2	-	-1.08000004291534	1:121139180:+	1:121139180:+ATTAAA-IN
fat	1_125582004_G/A	1:125582004	A	G	ENSMUSG00000026342	ENSMUST00000027580	intron_variant	-	-	-	-	-	MODIFIER	1	-	Slc35f5	MGI	protein_coding	-	-	10/15	-	-0.700999975204468	1:125582014:+	1:125582014:+AATAGA-IN
fat	rs39472937	1:125582249	G	A	ENSMUSG00000026342	ENSMUST00000027580	intron_variant	-	-	-	-	-	MODIFIER	1	-	Slc35f5	MGI	protein_coding	-	-	10/15	-	0.458999991416931	1:125582297:+	1:125582297:+AATAAA-IN
fat	rs50893728	1:125582274	T	A	ENSMUSG00000026342	ENSMUST00000027580	intron_variant	-	-	-	-	-	MODIFIER	1	-	Slc35f5	MGI	protein_coding	-	-	10/15	-	-0.777999997138977	1:125582297:+	1:125582297:+ATTAAA-IN
fat	1_135445688_T/C	1:135445688	C	T	ENSMUSG00000009418	ENSMUST00000040599	intron_variant	-	-	-	-	-	MODIFIER	-1	-	Nav1	MGI	protein_coding	-	-	28/29	-	-	1:135445665:-	1:135445665:-ATTAAA-IN
fat	1_135445688_T/C	1:135445688	C	T	ENSMUSG00000009418	ENSMUST00000067414	intron_variant	-	-	-	-	-	MODIFIER	-1	-	Nav1	MGI	protein_coding	-	-	28/29	-	-	1:135445665:-	1:135445665:-ATTAAA-IN
fat	1_135445688_T/C	1:135445688	C	T	ENSMUSG00000009418	ENSMUST00000190298	intron_variant	-	-	-	-	-	MODIFIER	-1	-	Nav1	MGI	protein_coding	-	-	29/30	-	-	1:135445665:-	1:135445665:-ATTAAA-IN
fat	rs263558890	1:136426112	G	A	ENSMUSG00000026404	ENSMUST00000027655	intron_variant	-	-	-	-	-	MODIFIER	1	-	Ddx59	MGI	protein_coding	-	-	4/7	-	-0.592999994754791	1:136426144:+	1:136426144:+AATAAT-IN
fat	rs33593553	1:136500336	G	A	ENSMUSG00000041498	ENSMUST00000047817	intron_variant	-	-	-	-	-	MODIFIER	1	-	Kif14	MGI	protein_coding	-	-	19/29	-	-	1:136500351:+	1:136500351:+AATAAA-IN
fat	rs33593553	1:136500336	G	A	ENSMUSG00000041498	ENSMUST00000189413	intron_variant	-	-	-	-	-	MODIFIER	1	-	Kif14	MGI	protein_coding	-	-	18/28	-	-	1:136500351:+	1:136500351:+AATAAA-IN
fat	rs33593553	1:136500336	G	A	ENSMUSG00000041498	ENSMUST00000201676	intron_variant,NMD_transcript_variant	-	-	-	-	-	MODIFIER	1	-	Kif14	MGI	nonsense_mediated_decay	-	-	17/27	-	-	1:136500351:+	1:136500351:+AATAAA-IN
fat	rs220155151	1:178956075	A	G	ENSMUSG00000055067	ENSMUST00000068437	non_coding_transcript_exon_variant	2331/3360	-	-	-	-	MODIFIER	-1	-	Smyd3	MGI	processed_transcript	-	9/9	-	-	-	1:178956062:-	1:178956062:-AATACA-TE
fat	rs220155151	1:178956075	A	G	ENSMUSG00000055067	ENSMUST00000128302	3_prime_UTR_variant	2756/6871	-	-	-	-	MODIFIER	-1	-	Smyd3	MGI	protein_coding	-	12/12	-	-	-	1:178956062:-	1:178956062:-AATACA-TE
fat	rs220155151	1:178956075	A	G	ENSMUSG00000055067	ENSMUST00000131684	non_coding_transcript_exon_variant	2286/3210	-	-	-	-	MODIFIER	-1	-	Smyd3	MGI	processed_transcript	-	8/8	-	-	-	1:178956062:-	1:178956062:-AATACA-TE
fat	rs241932144	1:178957273	T	A	ENSMUSG00000055067	ENSMUST00000068437	non_coding_transcript_exon_variant	1133/3360	-	-	-	-	MODIFIER	-1	-	Smyd3	MGI	processed_transcript	-	9/9	-	-	-0.386000007390976	1:178957259:-	1:178957259:-ATTAAA-TE
fat	rs241932144	1:178957273	T	A	ENSMUSG00000055067	ENSMUST00000128302	3_prime_UTR_variant	1558/6871	-	-	-	-	MODIFIER	-1	-	Smyd3	MGI	protein_coding	-	12/12	-	-	-0.386000007390976	1:178957259:-	1:178957259:-ATTAAA-TE
fat	rs241932144	1:178957273	T	A	ENSMUSG00000055067	ENSMUST00000129393	non_coding_transcript_exon_variant	670/693	-	-	-	-	MODIFIER	-1	-	Smyd3	MGI	processed_transcript	-	3/3	-	-	-0.386000007390976	1:178957259:-	1:178957259:-ATTAAA-TE
fat	rs241932144	1:178957273	T	A	ENSMUSG00000055067	ENSMUST00000131684	non_coding_transcript_exon_variant	1088/3210	-	-	-	-	MODIFIER	-1	-	Smyd3	MGI	processed_transcript	-	8/8	-	-	-0.386000007390976	1:178957259:-	1:178957259:-ATTAAA-TE
fat	rs236503723	1:179168920	A	T	ENSMUSG00000055067	ENSMUST00000068437	intron_variant,non_coding_transcript_variant	-	-	-	-	-	MODIFIER	-1	-	Smyd3	MGI	processed_transcript	-	-	2/8	-	-0.725000023841858	1:179168907:-	1:179168907:-ATTAAA-IN
fat	rs236503723	1:179168920	A	T	ENSMUSG00000055067	ENSMUST00000128302	intron_variant	-	-	-	-	-	MODIFIER	-1	-	Smyd3	MGI	protein_coding	-	-	5/11	-	-0.725000023841858	1:179168907:-	1:179168907:-ATTAAA-IN
fat	rs236503723	1:179168920	A	T	ENSMUSG00000055067	ENSMUST00000131684	intron_variant,non_coding_transcript_variant	-	-	-	-	-	MODIFIER	-1	-	Smyd3	MGI	processed_transcript	-	-	1/7	-	-0.725000023841858	1:179168907:-	1:179168907:-ATTAAA-IN
fat	rs235763389	1:179508325	A	T	ENSMUSG00000055067	ENSMUST00000111134	intron_variant	-	-	-	-	-	MODIFIER	-1	-	Smyd3	MGI	protein_coding	-	-	1/5	-	-1.04999995231628	1:179508286:-	1:179508286:-ATTAAA-TE
fat	rs235763389	1:179508325	A	T	ENSMUSG00000055067	ENSMUST00000128302	intron_variant	-	-	-	-	-	MODIFIER	-1	-	Smyd3	MGI	protein_coding	-	-	1/11	-	-1.04999995231628	1:179508286:-	1:179508286:-ATTAAA-TE
fat	rs235763389	1:179508325	A	T	ENSMUSG00000055067	ENSMUST00000194237	3_prime_UTR_variant	1029/1047	-	-	-	-	MODIFIER	-1	-	Smyd3	MGI	protein_coding	-	2/2	-	-	-1.04999995231628	1:179508286:-	1:179508286:-ATTAAA-TE
fat	rs218957174	10:4056889	C	T	ENSMUSG00000040675	ENSMUST00000043735	intron_variant	-	-	-	-	-	MODIFIER	1	-	Mthfd1l	MGI	protein_coding	-	-	20/27	-	0.620000004768372	10:4056917:+	10:4056917:+ATTATA-IN
fat	rs218957174	10:4056889	C	T	ENSMUSG00000040675	ENSMUST00000117291	intron_variant	-	-	-	-	-	MODIFIER	1	-	Mthfd1l	MGI	protein_coding	-	-	20/27	-	0.620000004768372	10:4056917:+	10:4056917:+ATTATA-IN
fat	rs218957174	10:4056889	C	T	ENSMUSG00000040675	ENSMUST00000120585	intron_variant	-	-	-	-	-	MODIFIER	1	-	Mthfd1l	MGI	protein_coding	-	-	20/27	-	0.620000004768372	10:4056917:+	10:4056917:+ATTATA-IN
fat	rs51270845	10:23104148	C	T	ENSMUSG00000010461	ENSMUST00000092665	3_prime_UTR_variant	4119/5304	-	-	-	-	MODIFIER	-1	-	Eya4	MGI	protein_coding	-	19/19	-	-	-0.29899999499321	10:23104131:-	10:23104131:-ATTAAA-TE
fat	rs29364689	10:27249901	C	T	ENSMUSG00000019899	ENSMUST00000092639	intron_variant	-	-	-	-	-	MODIFIER	-1	-	Lama2	MGI	protein_coding	-	-	14/64	-	-0.879000008106232	10:27249868:-	10:27249868:-AGTAAA-IN
fat	rs29364689	10:27249901	C	T	ENSMUSG00000019899	ENSMUST00000189575	intron_variant	-	-	-	-	-	MODIFIER	-1	-	Lama2	MGI	protein_coding	-	-	14/26	-	-0.879000008106232	10:27249868:-	10:27249868:-AGTAAA-IN
fat	10_40001730_T/A	10:40001730	A	T	ENSMUSG00000038522	ENSMUST00000163705	3_prime_UTR_variant	2522/2677	-	-	-	-	MODIFIER	-1	-	Mfsd4b1	MGI	protein_coding	-	4/4	-	-	-	10:40001692:-	10:40001692:-GATAAA-TE,10:40001722:-GATAAA-TE
fat	rs30937553	10:117409842	A	G	ENSMUSG00000112796	ENSMUST00000220040	non_coding_transcript_exon_variant	532/1502	-	-	-	-	MODIFIER	-1	-	Gm40770	MGI	lincRNA	-	2/2	-	-	-	10:117409824:-	10:117409824:-AATACA-TE
fat	rs228583849	10:122447338	C	T	ENSMUSG00000112873	ENSMUST00000218285	intron_variant,non_coding_transcript_variant	-	-	-	-	-	MODIFIER	-1	-	Gm48877	MGI	antisense	-	-	1/2	-	-1.72000002861023	10:122447322:-	10:122447322:-AATACA-IN
fat	rs260613028	10:128327462	G	A	ENSMUSG00000025381	ENSMUST00000219037	3_prime_UTR_variant	1292/1383	-	-	-	-	MODIFIER	1	-	Cnpy2	MGI	protein_coding	-	6/6	-	-	-	10:128327515:+	10:128327515:+AATGAA-TE
fat	rs260246262	10:128937608	G	A	ENSMUSG00000025348	ENSMUST00000099112	intron_variant	-	-	-	-	-	MODIFIER	1	-	Itga7	MGI	protein_coding	-	-	1/24	-	-0.386000007390976	10:128937661:+	10:128937661:+ATTACA-IN
fat	rs260246262	10:128937608	G	A	ENSMUSG00000025348	ENSMUST00000218290	intron_variant	-	-	-	-	-	MODIFIER	1	-	Itga7	MGI	protein_coding	-	-	1/24	-	-0.386000007390976	10:128937661:+	10:128937661:+ATTACA-IN
fat	rs260246262	10:128937608	G	A	ENSMUSG00000025348	ENSMUST00000218387	intron_variant,non_coding_transcript_variant	-	-	-	-	-	MODIFIER	1	-	Itga7	MGI	retained_intron	-	-	1/3	-	-0.386000007390976	10:128937661:+	10:128937661:+ATTACA-IN
fat	rs241011124	11:17954979	A	G	ENSMUSG00000086468	ENSMUST00000140161	intron_variant,non_coding_transcript_variant	-	-	-	-	-	MODIFIER	1	-	Etaa1os	MGI	antisense	-	-	1/2	-	-0.600000023841858	11:17955007:+	11:17955007:+AATAGA-TE
fat	rs241011124	11:17954979	A	G	ENSMUSG00000086468	ENSMUST00000148496	non_coding_transcript_exon_variant	269/388	-	-	-	-	MODIFIER	1	-	Etaa1os	MGI	antisense	-	2/2	-	-	-0.600000023841858	11:17955007:+	11:17955007:+AATAGA-TE
fat	11_26186911_T/C	11:26186911	C	T	ENSMUSG00000032985	ENSMUST00000109511	intron_variant	-	-	-	-	-	MODIFIER	-1	-	5730522E02Rik	MGI	protein_coding	-	-	1/6	-	-0.550999999046326	11:26186896:-	11:26186896:-ACTAAA-IN
fat	11_26186911_T/C	11:26186911	C	T	ENSMUSG00000032985	ENSMUST00000125773	intron_variant,non_coding_transcript_variant	-	-	-	-	-	MODIFIER	-1	-	5730522E02Rik	MGI	processed_transcript	-	-	1/5	-	-0.550999999046326	11:26186896:-	11:26186896:-ACTAAA-IN
fat	11_26186911_T/C	11:26186911	C	T	ENSMUSG00000032985	ENSMUST00000125987	intron_variant,non_coding_transcript_variant	-	-	-	-	-	MODIFIER	-1	-	5730522E02Rik	MGI	processed_transcript	-	-	1/1	-	-0.550999999046326	11:26186896:-	11:26186896:-ACTAAA-IN
fat	rs13473736	11:30099566	C	T	ENSMUSG00000020315	ENSMUST00000006629	3_prime_UTR_variant	8290/8461	-	-	-	-	MODIFIER	-1	-	Sptbn1	MGI	protein_coding	-	36/36	-	-	-0.940999984741211	11:30099540:-	11:30099540:-AACAAA-TE
fat	rs13473736	11:30099566	C	T	ENSMUSG00000020315	ENSMUST00000011877	3_prime_UTR_variant	8068/8238	-	-	-	-	MODIFIER	-1	-	Sptbn1	MGI	protein_coding	-	35/35	-	-	-0.940999984741211	11:30099540:-	11:30099540:-AACAAA-TE
fat	rs13473736	11:30099566	C	T	ENSMUSG00000020315	ENSMUST00000145315	non_coding_transcript_exon_variant	2786/2956	-	-	-	-	MODIFIER	-1	-	Sptbn1	MGI	retained_intron	-	2/2	-	-	-0.940999984741211	11:30099540:-	11:30099540:-AACAAA-TE
fat	rs262769988	11:30244712	C	T	ENSMUSG00000020315	ENSMUST00000006629	intron_variant	-	-	-	-	-	MODIFIER	-1	-	Sptbn1	MGI	protein_coding	-	-	1/35	-	-	11:30244694:-	11:30244694:-ATTAAA-IN
fat	rs262769988	11:30244712	C	T	ENSMUSG00000020315	ENSMUST00000124231	intron_variant	-	-	-	-	-	MODIFIER	-1	cds_end_NF	Sptbn1	MGI	protein_coding	-	-	1/30	-	-	11:30244694:-	11:30244694:-ATTAAA-IN
fat	rs262769988	11:30244712	C	T	ENSMUSG00000020315	ENSMUST00000149117	intron_variant,non_coding_transcript_variant	-	-	-	-	-	MODIFIER	-1	-	Sptbn1	MGI	retained_intron	-	-	1/1	-	-	11:30244694:-	11:30244694:-ATTAAA-IN
fat	11_49167309_G/T	11:49167309	T	G	ENSMUSG00000040283	ENSMUST00000046522	3_prime_UTR_variant	3549/5273	-	-	-	-	MODIFIER	-1	-	Btnl9	MGI	protein_coding	-	10/10	-	-	-0.583999991416931	11:49167292:-	11:49167292:-AATACA-TE
fat	rs252244088	11:58980172	C	A	ENSMUSG00000020455	ENSMUST00000093061	intron_variant	-	-	-	-	-	MODIFIER	1	-	Trim11	MGI	protein_coding	-	-	1/5	-	0.43299999833107	11:58980198:+	11:58980198:+AATAAA-IN
fat	rs252244088	11:58980172	C	A	ENSMUSG00000020455	ENSMUST00000108809	intron_variant	-	-	-	-	-	MODIFIER	1	-	Trim11	MGI	protein_coding	-	-	1/4	-	0.43299999833107	11:58980198:+	11:58980198:+AATAAA-IN
fat	rs252244088	11:58980172	C	A	ENSMUSG00000020455	ENSMUST00000108810	intron_variant	-	-	-	-	-	MODIFIER	1	-	Trim11	MGI	protein_coding	-	-	1/6	-	0.43299999833107	11:58980198:+	11:58980198:+AATAAA-IN
fat	rs3687100	11:76491247	G	T	ENSMUSG00000017631	ENSMUST00000072740	intron_variant	-	-	-	-	-	MODIFIER	-1	-	Abr	MGI	protein_coding	-	-	2/22	-	-	11:76491226:-	11:76491226:-AATAAA-IN
fat	rs3687100	11:76491247	G	T	ENSMUSG00000017631	ENSMUST00000094012	intron_variant	-	-	-	-	-	MODIFIER	-1	-	Abr	MGI	protein_coding	-	-	1/21	-	-	11:76491226:-	11:76491226:-AATAAA-IN
fat	rs3687100	11:76491247	G	T	ENSMUSG00000017631	ENSMUST00000108407	intron_variant	-	-	-	-	-	MODIFIER	-1	-	Abr	MGI	protein_coding	-	-	1/21	-	-	11:76491226:-	11:76491226:-AATAAA-IN
fat	rs3687100	11:76491247	G	T	ENSMUSG00000017631	ENSMUST00000108408	intron_variant	-	-	-	-	-	MODIFIER	-1	-	Abr	MGI	protein_coding	-	-	1/21	-	-	11:76491226:-	11:76491226:-AATAAA-IN
fat	rs3687100	11:76491247	G	T	ENSMUSG00000017631	ENSMUST00000137261	intron_variant,non_coding_transcript_variant	-	-	-	-	-	MODIFIER	-1	-	Abr	MGI	processed_transcript	-	-	1/2	-	-	11:76491226:-	11:76491226:-AATAAA-IN
fat	rs3687100	11:76491247	G	T	ENSMUSG00000017631	ENSMUST00000141442	intron_variant,non_coding_transcript_variant	-	-	-	-	-	MODIFIER	-1	-	Abr	MGI	retained_intron	-	-	1/8	-	-	11:76491226:-	11:76491226:-AATAAA-IN
fat	rs3687100	11:76491247	G	T	ENSMUSG00000017631	ENSMUST00000151526	intron_variant	-	-	-	-	-	MODIFIER	-1	cds_end_NF	Abr	MGI	protein_coding	-	-	1/5	-	-	11:76491226:-	11:76491226:-AATAAA-IN
fat	rs3687100	11:76491247	G	T	ENSMUSG00000017631	ENSMUST00000176024	intron_variant	-	-	-	-	-	MODIFIER	-1	cds_end_NF	Abr	MGI	protein_coding	-	-	2/3	-	-	11:76491226:-	11:76491226:-AATAAA-IN
fat	rs3687100	11:76491247	G	T	ENSMUSG00000017631	ENSMUST00000176179	intron_variant	-	-	-	-	-	MODIFIER	-1	cds_end_NF	Abr	MGI	protein_coding	-	-	2/3	-	-	11:76491226:-	11:76491226:-AATAAA-IN
fat	rs3687100	11:76491247	G	T	ENSMUSG00000017631	ENSMUST00000238684	intron_variant	-	-	-	-	-	MODIFIER	-1	-	Abr	MGI	protein_coding	-	-	2/22	-	-	11:76491226:-	11:76491226:-AATAAA-IN
fat	rs224932127	11:80882203	C	T	ENSMUSG00000020704	ENSMUST00000021045	intron_variant	-	-	-	-	-	MODIFIER	-1	-	Asic2	MGI	protein_coding	-	-	8/9	-	-0.40200001001358	11:80882192:-	11:80882192:-AACAAG-IN
fat	rs224932127	11:80882203	C	T	ENSMUSG00000020704	ENSMUST00000066197	intron_variant	-	-	-	-	-	MODIFIER	-1	-	Asic2	MGI	protein_coding	-	-	8/9	-	-0.40200001001358	11:80882192:-	11:80882192:-AACAAG-IN
fat	rs48386684	11:94235979	C	T	ENSMUSG00000044177	ENSMUST00000061469	3_prime_UTR_variant	3493/3516	-	-	-	-	MODIFIER	-1	-	Wfikkn2	MGI	protein_coding	-	2/2	-	-	-2.26999998092651	11:94235958:-	11:94235958:-AATAAA-TE
fat	rs49949873	11:96641006	A	T	ENSMUSG00000057058	ENSMUST00000071510	intron_variant	-	-	-	-	-	MODIFIER	1	-	Skap1	MGI	protein_coding	-	-	4/11	-	0.38400000333786	11:96641017:+	11:96641017:+AATAAA-IN
fat	rs49949873	11:96641006	A	T	ENSMUSG00000057058	ENSMUST00000100521	intron_variant	-	-	-	-	-	MODIFIER	1	-	Skap1	MGI	protein_coding	-	-	4/10	-	0.38400000333786	11:96641017:+	11:96641017:+AATAAA-IN
fat	rs49949873	11:96641006	A	T	ENSMUSG00000057058	ENSMUST00000103154	intron_variant	-	-	-	-	-	MODIFIER	1	-	Skap1	MGI	protein_coding	-	-	4/12	-	0.38400000333786	11:96641017:+	11:96641017:+AATAAA-IN
fat	rs49949873	11:96641006	A	T	ENSMUSG00000057058	ENSMUST00000107663	intron_variant	-	-	-	-	-	MODIFIER	1	-	Skap1	MGI	protein_coding	-	-	4/4	-	0.38400000333786	11:96641017:+	11:96641017:+AATAAA-IN
fat	rs49949873	11:96641006	A	T	ENSMUSG00000057058	ENSMUST00000127639	intron_variant,non_coding_transcript_variant	-	-	-	-	-	MODIFIER	1	-	Skap1	MGI	retained_intron	-	-	3/4	-	0.38400000333786	11:96641017:+	11:96641017:+AATAAA-IN
fat	rs49949873	11:96641006	A	T	ENSMUSG00000057058	ENSMUST00000136836	intron_variant,non_coding_transcript_variant	-	-	-	-	-	MODIFIER	1	-	Skap1	MGI	retained_intron	-	-	4/7	-	0.38400000333786	11:96641017:+	11:96641017:+AATAAA-IN
fat	11_96868191_G/T	11:96868191	T	G	ENSMUSG00000087117	ENSMUST00000143569	intron_variant,non_coding_transcript_variant	-	-	-	-	-	MODIFIER	-1	-	Gm11523	MGI	lincRNA	-	-	1/2	-	-	11:96868174:-	11:96868174:-AATACA-IN
fat	11_96868191_G/T	11:96868191	T	G	ENSMUSG00000087117	ENSMUST00000183967	intron_variant,non_coding_transcript_variant	-	-	-	-	-	MODIFIER	-1	-	Gm11523	MGI	antisense	-	-	1/2	-	-	11:96868174:-	11:96868174:-AATACA-IN
fat	11_96868191_G/T	11:96868191	T	G	ENSMUSG00000087117	ENSMUST00000184482	intron_variant,non_coding_transcript_variant	-	-	-	-	-	MODIFIER	-1	-	Gm11523	MGI	lincRNA	-	-	2/3	-	-	11:96868174:-	11:96868174:-AATACA-IN
fat	rs13473830	11:103331580	C	T	ENSMUSG00000034255	ENSMUST00000041385	3_prime_UTR_variant	3432/3512	-	-	-	-	MODIFIER	-1	-	Arhgap27	MGI	protein_coding	-	16/16	-	-	-	11:103331547:-	11:103331547:-AATAGA-TE
fat	rs13473830	11:103331580	C	T	ENSMUSG00000034255	ENSMUST00000107024	3_prime_UTR_variant	3893/3976	-	-	-	-	MODIFIER	-1	-	Arhgap27	MGI	protein_coding	-	16/16	-	-	-	11:103331547:-	11:103331547:-AATAGA-TE
fat	rs13473830	11:103331580	C	T	ENSMUSG00000034255	ENSMUST00000116102	non_coding_transcript_exon_variant	4753/4835	-	-	-	-	MODIFIER	-1	-	Arhgap27	MGI	retained_intron	-	17/17	-	-	-	11:103331547:-	11:103331547:-AATAGA-TE
fat	11_110272338_T/A	11:110272338	A	T	ENSMUSG00000018800	ENSMUST00000043961	3_prime_UTR_variant	5262/8231	-	-	-	-	MODIFIER	-1	-	Abca5	MGI	protein_coding	-	39/39	-	-	-0.625	11:110272295:-	11:110272295:-AATGAA-TE
fat	rs27029734	11:114669274	A	G	ENSMUSG00000057322	ENSMUST00000077915	intron_variant	-	-	-	-	-	MODIFIER	1	-	Rpl38	MGI	protein_coding	-	-	3/4	-	-	11:114669294:+	11:114669294:+AATAAG-IN
fat	rs27029734	11:114669274	A	G	ENSMUSG00000057322	ENSMUST00000082092	intron_variant	-	-	-	-	-	MODIFIER	1	-	Rpl38	MGI	protein_coding	-	-	3/4	-	-	11:114669294:+	11:114669294:+AATAAG-IN
fat	rs27029734	11:114669274	A	G	ENSMUSG00000057322	ENSMUST00000106599	intron_variant	-	-	-	-	-	MODIFIER	1	-	Rpl38	MGI	protein_coding	-	-	2/3	-	-	11:114669294:+	11:114669294:+AATAAG-IN
fat	rs27029734	11:114669274	A	G	ENSMUSG00000057322	ENSMUST00000106602	intron_variant	-	-	-	-	-	MODIFIER	1	-	Rpl38	MGI	protein_coding	-	-	3/4	-	-	11:114669294:+	11:114669294:+AATAAG-IN
fat	rs235192450	11:114713671	G	A	ENSMUSG00000034714	ENSMUST00000045779	intron_variant	-	-	-	-	-	MODIFIER	1	-	Ttyh2	MGI	protein_coding	-	-	13/13	-	-	11:114713688:+	11:114713688:+ACTAAA-IN
fat	rs29167465	12:36478796	C	T	ENSMUSG00000043153	ENSMUST00000062041	intron_variant	-	-	-	-	-	MODIFIER	1	-	Crppa	MGI	protein_coding	-	-	5/9	-	-	12:36478810:+	12:36478810:+ATTAAA-TE,12:36478838:+ATTAAA-TE
fat	rs29167465	12:36478796	C	T	ENSMUSG00000043153	ENSMUST00000220519	3_prime_UTR_variant	3100/3122	-	-	-	-	MODIFIER	1	-	Crppa	MGI	protein_coding	-	5/5	-	-	-	12:36478810:+	12:36478810:+ATTAAA-TE,12:36478838:+ATTAAA-TE
fat	rs29167465	12:36478796	C	T	ENSMUSG00000043153	ENSMUST00000221177	intron_variant	-	-	-	-	-	MODIFIER	1	-	Crppa	MGI	protein_coding	-	-	5/9	-	-	12:36478810:+	12:36478810:+ATTAAA-TE,12:36478838:+ATTAAA-TE
fat	rs29167465	12:36478796	C	T	ENSMUSG00000043153	ENSMUST00000221452	intron_variant	-	-	-	-	-	MODIFIER	1	-	Crppa	MGI	protein_coding	-	-	5/9	-	-	12:36478810:+	12:36478810:+ATTAAA-TE,12:36478838:+ATTAAA-TE
fat	rs29167465	12:36478796	C	T	ENSMUSG00000043153	ENSMUST00000221895	intron_variant	-	-	-	-	-	MODIFIER	1	-	Crppa	MGI	protein_coding	-	-	5/5	-	-	12:36478810:+	12:36478810:+ATTAAA-TE,12:36478838:+ATTAAA-TE
fat	rs29167465	12:36478796	C	T	ENSMUSG00000043153	ENSMUST00000223068	3_prime_UTR_variant	2786/2808	-	-	-	-	MODIFIER	1	-	Crppa	MGI	protein_coding	-	5/5	-	-	-	12:36478810:+	12:36478810:+ATTAAA-TE,12:36478838:+ATTAAA-TE
fat	rs29167465	12:36478796	C	T	ENSMUSG00000043153	ENSMUST00000223205	intron_variant	-	-	-	-	-	MODIFIER	1	-	Crppa	MGI	protein_coding	-	-	4/8	-	-	12:36478810:+	12:36478810:+ATTAAA-TE,12:36478838:+ATTAAA-TE
fat	12_37247318_C/T	12:37247318	T	C	ENSMUSG00000050103	ENSMUST00000049874	intron_variant	-	-	-	-	-	MODIFIER	1	-	Agmo	MGI	protein_coding	-	-	2/12	-	-	12:37247348:+	12:37247348:+ACTAAA-IN
fat	12_37247318_C/T	12:37247318	T	C	ENSMUSG00000050103	ENSMUST00000159998	intron_variant,NMD_transcript_variant	-	-	-	-	-	MODIFIER	1	-	Agmo	MGI	nonsense_mediated_decay	-	-	2/13	-	-	12:37247348:+	12:37247348:+ACTAAA-IN
fat	12_37247318_C/T	12:37247318	T	C	ENSMUSG00000050103	ENSMUST00000160158	intron_variant,non_coding_transcript_variant	-	-	-	-	-	MODIFIER	1	-	Agmo	MGI	retained_intron	-	-	2/7	-	-	12:37247348:+	12:37247348:+ACTAAA-IN
fat	12_37247318_C/T	12:37247318	T	C	ENSMUSG00000050103	ENSMUST00000160390	intron_variant	-	-	-	-	-	MODIFIER	1	-	Agmo	MGI	protein_coding	-	-	2/12	-	-	12:37247348:+	12:37247348:+ACTAAA-IN
fat	12_45113665_A/G	12:45113665	G	A	ENSMUSG00000112112	ENSMUST00000219735	intron_variant,non_coding_transcript_variant	-	-	-	-	-	MODIFIER	1	-	Gm48508	MGI	lincRNA	-	-	1/1	-	-0.614000022411346	12:45113709:+	12:45113709:+ATTAAA-IN
fat	rs45818055	12:52808911	G	A	ENSMUSG00000061603	ENSMUST00000095737	intron_variant	-	-	-	-	-	MODIFIER	1	-	Akap6	MGI	protein_coding	-	-	2/13	-	-0.698000013828278	12:52808941:+	12:52808941:+AATACA-IN
fat	rs45818055	12:52808911	G	A	ENSMUSG00000061603	ENSMUST00000219786	intron_variant	-	-	-	-	-	MODIFIER	1	-	Akap6	MGI	protein_coding	-	-	1/11	-	-0.698000013828278	12:52808941:+	12:52808941:+AATACA-IN
fat	rs45869244	12:54079305	A	T	ENSMUSG00000099407	ENSMUST00000185390	splice_region_variant,intron_variant,non_coding_transcript_variant	-	-	-	-	-	LOW	-1	-	1700060O08Rik	MGI	antisense	-	-	1/1	-	-1.25999999046326	12:54079288:-	12:54079288:-AATAAG-IN
fat	rs46821187	12:54768028	A	G	ENSMUSG00000005656	ENSMUST00000005798	synonymous_variant	557/1928	507/1221	169/406	Y	taC/taT	LOW	-1	-	Snx6	MGI	protein_coding	-	6/14	-	PROSITE_profiles:PS50195,CDD:cd07292,PANTHER:PTHR45850,PANTHER:PTHR45850:SF4,Gene3D:3.30.1520.10,PIRSF:PIRSF036924,Pfam:PF00787,Superfamily:SSF64268	-0.86599999666214	12:54768013:-	12:54768013:-AATACA-TE
fat	rs46821187	12:54768028	A	G	ENSMUSG00000005656	ENSMUST00000218337	non_coding_transcript_exon_variant	379/404	-	-	-	-	MODIFIER	-1	-	Snx6	MGI	retained_intron	-	2/2	-	-	-0.86599999666214	12:54768013:-	12:54768013:-AATACA-TE
fat	rs46821187	12:54768028	A	G	ENSMUSG00000005656	ENSMUST00000218934	synonymous_variant	371/1441	159/873	53/290	Y	taC/taT	LOW	-1	-	Snx6	MGI	protein_coding	-	4/12	-	PANTHER:PTHR45850,PANTHER:PTHR45850:SF4,Gene3D:3.30.1520.10	-0.86599999666214	12:54768013:-	12:54768013:-AATACA-TE
fat	rs46821187	12:54768028	A	G	ENSMUSG00000005656	ENSMUST00000219781	3_prime_UTR_variant,NMD_transcript_variant	396/436	-	-	-	-	MODIFIER	-1	-	Snx6	MGI	nonsense_mediated_decay	-	5/6	-	-	-0.86599999666214	12:54768013:-	12:54768013:-AATACA-TE
fat	rs29140210	12:66651236	G	T	ENSMUSG00000034912	ENSMUST00000037181	intron_variant	-	-	-	-	-	MODIFIER	-1	-	Mdga2	MGI	protein_coding	-	-	7/16	-	-0.947000026702881	12:66651221:-	12:66651221:-AATAAA-IN
fat	rs29140210	12:66651236	G	T	ENSMUSG00000034912	ENSMUST00000101379	intron_variant,NMD_transcript_variant	-	-	-	-	-	MODIFIER	-1	cds_start_NF	Mdga2	MGI	nonsense_mediated_decay	-	-	7/16	-	-0.947000026702881	12:66651221:-	12:66651221:-AATAAA-IN
fat	rs29140210	12:66651236	G	T	ENSMUSG00000034912	ENSMUST00000178814	intron_variant	-	-	-	-	-	MODIFIER	-1	cds_start_NF	Mdga2	MGI	protein_coding	-	-	7/15	-	-0.947000026702881	12:66651221:-	12:66651221:-AATAAA-IN
fat	rs29140210	12:66651236	G	T	ENSMUSG00000034912	ENSMUST00000223141	intron_variant	-	-	-	-	-	MODIFIER	-1	-	Mdga2	MGI	protein_coding	-	-	7/15	-	-0.947000026702881	12:66651221:-	12:66651221:-AATAAA-IN
fat	rs29140210	12:66651236	G	T	ENSMUSG00000034912	ENSMUST00000223289	intron_variant,non_coding_transcript_variant	-	-	-	-	-	MODIFIER	-1	-	Mdga2	MGI	retained_intron	-	-	1/6	-	-0.947000026702881	12:66651221:-	12:66651221:-AATAAA-IN
fat	rs29182020	12:73176649	T	A	ENSMUSG00000021103	ENSMUST00000021523	intron_variant	-	-	-	-	-	MODIFIER	1	-	Mnat1	MGI	protein_coding	-	-	3/7	-	-	12:73176668:+	12:73176668:+AATAAA-IN
fat	rs29182020	12:73176649	T	A	ENSMUSG00000021103	ENSMUST00000187549	intron_variant	-	-	-	-	-	MODIFIER	1	-	Mnat1	MGI	protein_coding	-	-	3/6	-	-	12:73176668:+	12:73176668:+AATAAA-IN
fat	rs29182020	12:73176649	T	A	ENSMUSG00000021103	ENSMUST00000189644	intron_variant,NMD_transcript_variant	-	-	-	-	-	MODIFIER	1	-	Mnat1	MGI	nonsense_mediated_decay	-	-	2/6	-	-	12:73176668:+	12:73176668:+AATAAA-IN
fat	rs51883715	12:73549971	T	C	ENSMUSG00000113800	ENSMUST00000222490	intron_variant,non_coding_transcript_variant	-	-	-	-	-	MODIFIER	1	-	2210039B01Rik	MGI	lincRNA	-	-	2/3	-	-0.398999989032745	12:73549992:+	12:73549992:+AACAAA-IN
fat	rs47064071	12:73952629	A	G	ENSMUSG00000114046	ENSMUST00000221833	intron_variant	-	-	-	-	-	MODIFIER	1	cds_start_NF,cds_end_NF	Snapc1l	MGI	protein_coding	-	-	1/2	-	-0.700999975204468	12:73952634:+	12:73952634:+AATAAG-IN,12:73952634:+AGTAAA-IN
fat	12_87142902_A/G	12:87142902	G	A	ENSMUSG00000034126	ENSMUST00000037788	intron_variant	-	-	-	-	-	MODIFIER	-1	-	Pomt2	MGI	protein_coding	-	-	1/20	-	-	12:87142881:-	12:87142881:-AATAAA-IN
fat	12_87142902_A/G	12:87142902	G	A	ENSMUSG00000034126	ENSMUST00000222147	intron_variant,non_coding_transcript_variant	-	-	-	-	-	MODIFIER	-1	-	Pomt2	MGI	retained_intron	-	-	1/8	-	-	12:87142881:-	12:87142881:-AATAAA-IN
fat	12_87142902_A/G	12:87142902	G	A	ENSMUSG00000034126	ENSMUST00000222634	intron_variant,NMD_transcript_variant	-	-	-	-	-	MODIFIER	-1	-	Pomt2	MGI	nonsense_mediated_decay	-	-	1/19	-	-	12:87142881:-	12:87142881:-AATAAA-IN
fat	12_104121879_T/C	12:104121879	C	T	ENSMUSG00000041536	ENSMUST00000109965	3_prime_UTR_variant	1187/1204	-	-	-	-	MODIFIER	1	-	Serpina3a	MGI	protein_coding	-	4/4	-	-	-0.76800000667572	12:104121896:+	12:104121896:+ATTAAA-TE
fat	rs239450199	12:106058939	C	A	ENSMUSG00000021115	ENSMUST00000021539	intron_variant	-	-	-	-	-	MODIFIER	1	-	Vrk1	MGI	protein_coding	-	-	9/14	-	-	12:106058969:+	12:106058969:+AATAAA-IN
fat	rs239450199	12:106058939	C	A	ENSMUSG00000021115	ENSMUST00000072040	intron_variant	-	-	-	-	-	MODIFIER	1	-	Vrk1	MGI	protein_coding	-	-	9/12	-	-	12:106058969:+	12:106058969:+AATAAA-IN
fat	rs239450199	12:106058939	C	A	ENSMUSG00000021115	ENSMUST00000085026	intron_variant	-	-	-	-	-	MODIFIER	1	-	Vrk1	MGI	protein_coding	-	-	9/13	-	-	12:106058969:+	12:106058969:+AATAAA-IN
fat	rs239450199	12:106058939	C	A	ENSMUSG00000021115	ENSMUST00000220629	intron_variant	-	-	-	-	-	MODIFIER	1	-	Vrk1	MGI	protein_coding	-	-	9/14	-	-	12:106058969:+	12:106058969:+AATAAA-IN
fat	rs239450199	12:106058939	C	A	ENSMUSG00000021115	ENSMUST00000221312	intron_variant,NMD_transcript_variant	-	-	-	-	-	MODIFIER	1	-	Vrk1	MGI	nonsense_mediated_decay	-	-	9/13	-	-	12:106058969:+	12:106058969:+AATAAA-IN
fat	rs215888728	12:110479251	A	T	ENSMUSG00000017843	ENSMUST00000220509	intron_variant	-	-	-	-	-	MODIFIER	1	cds_end_NF	Ppp2r5c	MGI	protein_coding	-	-	3/7	-	1.38999998569489	12:110479274:+	12:110479274:+ATTAAA-IN
fat	rs215888728	12:110479251	A	T	ENSMUSG00000017843	ENSMUST00000223168	intron_variant,non_coding_transcript_variant	-	-	-	-	-	MODIFIER	1	-	Ppp2r5c	MGI	retained_intron	-	-	3/12	-	1.38999998569489	12:110479274:+	12:110479274:+ATTAAA-IN
fat	rs38895811	13:38043609	G	A	ENSMUSG00000021428	ENSMUST00000021866	intron_variant	-	-	-	-	-	MODIFIER	1	-	Riok1	MGI	protein_coding	-	-	3/16	-	-0.712999999523163	13:38043645:+	13:38043645:+AAGAAA-TE
fat	rs38895811	13:38043609	G	A	ENSMUSG00000021428	ENSMUST00000223656	intron_variant,NMD_transcript_variant	-	-	-	-	-	MODIFIER	1	-	Riok1	MGI	nonsense_mediated_decay	-	-	4/17	-	-0.712999999523163	13:38043645:+	13:38043645:+AAGAAA-TE
fat	rs38895811	13:38043609	G	A	ENSMUSG00000021428	ENSMUST00000223910	non_coding_transcript_exon_variant	1048/2509	-	-	-	-	MODIFIER	1	-	Riok1	MGI	retained_intron	-	3/3	-	-	-0.712999999523163	13:38043645:+	13:38043645:+AAGAAA-TE
fat	rs38895811	13:38043609	G	A	ENSMUSG00000021428	ENSMUST00000224477	intron_variant,NMD_transcript_variant	-	-	-	-	-	MODIFIER	1	-	Riok1	MGI	nonsense_mediated_decay	-	-	3/6	-	-0.712999999523163	13:38043645:+	13:38043645:+AAGAAA-TE
fat	rs38895811	13:38043609	G	A	ENSMUSG00000021428	ENSMUST00000224683	intron_variant,non_coding_transcript_variant	-	-	-	-	-	MODIFIER	1	-	Riok1	MGI	retained_intron	-	-	2/4	-	-0.712999999523163	13:38043645:+	13:38043645:+AAGAAA-TE
fat	rs38895811	13:38043609	G	A	ENSMUSG00000021428	ENSMUST00000224956	intron_variant	-	-	-	-	-	MODIFIER	1	cds_start_NF,cds_end_NF	Riok1	MGI	protein_coding	-	-	2/8	-	-0.712999999523163	13:38043645:+	13:38043645:+AAGAAA-TE
fat	rs38895811	13:38043609	G	A	ENSMUSG00000021428	ENSMUST00000226006	intron_variant,non_coding_transcript_variant	-	-	-	-	-	MODIFIER	1	-	Riok1	MGI	retained_intron	-	-	3/4	-	-0.712999999523163	13:38043645:+	13:38043645:+AAGAAA-TE
fat	rs38895811	13:38043609	G	A	ENSMUSG00000021428	ENSMUST00000226110	intron_variant	-	-	-	-	-	MODIFIER	1	cds_end_NF	Riok1	MGI	protein_coding	-	-	3/3	-	-0.712999999523163	13:38043645:+	13:38043645:+AAGAAA-TE
fat	13_47107519_A/G	13:47107519	G	A	ENSMUSG00000114681	ENSMUST00000224610	intron_variant,non_coding_transcript_variant	-	-	-	-	-	MODIFIER	1	-	1700026N04Rik	MGI	bidirectional_promoter_lncRNA	-	-	1/1	-	-	13:47107540:+	13:47107540:+AATGAA-IN
fat	rs50150805	13:66900625	C	T	ENSMUSG00000021520	ENSMUST00000021993	3_prime_UTR_variant	527/535	-	-	-	-	MODIFIER	-1	-	Uqcrb	MGI	protein_coding	-	4/4	-	-	-0.611000001430511	13:66900599:-	13:66900599:-ATTATA-TE
fat	13_67510677_G/T	13:67510677	T	G	ENSMUSG00000097565	ENSMUST00000167914	intron_variant,NMD_transcript_variant	-	-	-	-	-	MODIFIER	-1	-	Gm26965	MGI	nonsense_mediated_decay	-	-	3/5	-	-	13:67510652:-	13:67510652:-AACAAA-IN
fat	13_67514293_T/C	13:67514293	C	T	ENSMUSG00000097565	ENSMUST00000167914	intron_variant,NMD_transcript_variant	-	-	-	-	-	MODIFIER	-1	-	Gm26965	MGI	nonsense_mediated_decay	-	-	3/5	-	-	13:67514274:-	13:67514274:-ATTAAA-IN
fat	rs107931836	13:67538800	C	T	ENSMUSG00000095432	ENSMUST00000181892	3_prime_UTR_variant	5134/5293	-	-	-	-	MODIFIER	-1	-	Zfp748	MGI	protein_coding	-	4/4	-	-	-	13:67538783:-	13:67538783:-AATACA-TE
fat	rs29755961	13:67538952	T	A	ENSMUSG00000095432	ENSMUST00000181892	3_prime_UTR_variant	4982/5293	-	-	-	-	MODIFIER	-1	-	Zfp748	MGI	protein_coding	-	4/4	-	-	-	13:67538933:-	13:67538933:-TATAAA-TE
fat	rs29550633	13:67756492	T	G	ENSMUSG00000044081	ENSMUST00000049518	non_coding_transcript_exon_variant	2278/2624	-	-	-	-	MODIFIER	1	-	Zfp85os	MGI	antisense	-	3/3	-	-	-	13:67756514:+	13:67756514:+AAGAAA-TE
fat	rs46958058	13:68720204	A	T	ENSMUSG00000021536	ENSMUST00000022013	intron_variant	-	-	-	-	-	MODIFIER	-1	-	Adcy2	MGI	protein_coding	-	-	12/24	-	-1.25999999046326	13:68720185:-	13:68720185:-ATTAAA-IN
fat	rs48919047	13:75872032	G	A	ENSMUSG00000021589	ENSMUST00000022078	3_prime_UTR_variant	2485/4980	-	-	-	-	MODIFIER	-1	-	Rhobtb3	MGI	protein_coding	-	12/12	-	-	-	13:75872020:-	13:75872020:-TATAAA-TE,13:75872020:-AATATA-TE
fat	rs48919047	13:75872032	G	A	ENSMUSG00000021589	ENSMUST00000123353	non_coding_transcript_exon_variant	918/937	-	-	-	-	MODIFIER	-1	-	Rhobtb3	MGI	processed_transcript	-	5/5	-	-	-	13:75872020:-	13:75872020:-TATAAA-TE,13:75872020:-AATATA-TE
fat	rs51127716	13:75872039	A	T	ENSMUSG00000021589	ENSMUST00000022078	3_prime_UTR_variant	2478/4980	-	-	-	-	MODIFIER	-1	-	Rhobtb3	MGI	protein_coding	-	12/12	-	-	-	13:75872020:-	13:75872020:-GATAAA-TE
fat	rs51127716	13:75872039	A	T	ENSMUSG00000021589	ENSMUST00000123353	non_coding_transcript_exon_variant	911/937	-	-	-	-	MODIFIER	-1	-	Rhobtb3	MGI	processed_transcript	-	5/5	-	-	-	13:75872020:-	13:75872020:-GATAAA-TE
fat	rs51235946	13:77613545	C	A	ENSMUSG00000071252	ENSMUST00000168779	3_prime_UTR_variant	4812/5051	-	-	-	-	MODIFIER	1	-	2210408I21Rik	MGI	protein_coding	-	20/20	-	-	-	13:77613589:+	13:77613589:+AAGAAA-TE
fat	13_77835797_A/T	13:77835797	T	A	ENSMUSG00000064138	ENSMUST00000091459	intron_variant	-	-	-	-	-	MODIFIER	1	-	Fam172a	MGI	protein_coding	-	-	5/9	-	-0.853999972343445	13:77835811:+	13:77835811:+AATATA-IN
fat	13_77835797_A/T	13:77835797	T	A	ENSMUSG00000064138	ENSMUST00000099358	intron_variant	-	-	-	-	-	MODIFIER	1	-	Fam172a	MGI	protein_coding	-	-	4/8	-	-0.853999972343445	13:77835811:+	13:77835811:+AATATA-IN
fat	13_77835797_A/T	13:77835797	T	A	ENSMUSG00000064138	ENSMUST00000163257	intron_variant	-	-	-	-	-	MODIFIER	1	-	Fam172a	MGI	protein_coding	-	-	6/10	-	-0.853999972343445	13:77835811:+	13:77835811:+AATATA-IN
fat	13_77835797_A/T	13:77835797	T	A	ENSMUSG00000064138	ENSMUST00000224217	intron_variant,NMD_transcript_variant	-	-	-	-	-	MODIFIER	1	-	Fam172a	MGI	nonsense_mediated_decay	-	-	6/10	-	-0.853999972343445	13:77835811:+	13:77835811:+AATATA-IN
fat	13_77835797_A/T	13:77835797	T	A	ENSMUSG00000064138	ENSMUST00000224888	intron_variant,non_coding_transcript_variant	-	-	-	-	-	MODIFIER	1	-	Fam172a	MGI	retained_intron	-	-	5/5	-	-0.853999972343445	13:77835811:+	13:77835811:+AATATA-IN
fat	13_77835797_A/T	13:77835797	T	A	ENSMUSG00000064138	ENSMUST00000224889	intron_variant,non_coding_transcript_variant	-	-	-	-	-	MODIFIER	1	-	Fam172a	MGI	processed_transcript	-	-	3/4	-	-0.853999972343445	13:77835811:+	13:77835811:+AATATA-IN
fat	13_77835797_A/T	13:77835797	T	A	ENSMUSG00000064138	ENSMUST00000224908	intron_variant	-	-	-	-	-	MODIFIER	1	cds_end_NF	Fam172a	MGI	protein_coding	-	-	3/4	-	-0.853999972343445	13:77835811:+	13:77835811:+AATATA-IN
fat	13_77835797_A/T	13:77835797	T	A	ENSMUSG00000064138	ENSMUST00000225623	intron_variant	-	-	-	-	-	MODIFIER	1	cds_end_NF	Fam172a	MGI	protein_coding	-	-	4/5	-	-0.853999972343445	13:77835811:+	13:77835811:+AATATA-IN
fat	rs235581571	13:78129837	G	A	ENSMUSG00000064138	ENSMUST00000091459	intron_variant	-	-	-	-	-	MODIFIER	1	-	Fam172a	MGI	protein_coding	-	-	9/9	-	-0.119999997317791	13:78129844:+	13:78129844:+AATAAA-IN
fat	rs235581571	13:78129837	G	A	ENSMUSG00000064138	ENSMUST00000099358	intron_variant	-	-	-	-	-	MODIFIER	1	-	Fam172a	MGI	protein_coding	-	-	8/8	-	-0.119999997317791	13:78129844:+	13:78129844:+AATAAA-IN
fat	rs235581571	13:78129837	G	A	ENSMUSG00000064138	ENSMUST00000163257	intron_variant	-	-	-	-	-	MODIFIER	1	-	Fam172a	MGI	protein_coding	-	-	10/10	-	-0.119999997317791	13:78129844:+	13:78129844:+AATAAA-IN
fat	rs235581571	13:78129837	G	A	ENSMUSG00000064138	ENSMUST00000224217	intron_variant,NMD_transcript_variant	-	-	-	-	-	MODIFIER	1	-	Fam172a	MGI	nonsense_mediated_decay	-	-	10/10	-	-0.119999997317791	13:78129844:+	13:78129844:+AATAAA-IN
fat	rs46096416	13:80958258	C	T	ENSMUSG00000097146	ENSMUST00000181103	non_coding_transcript_exon_variant	1627/2220	-	-	-	-	MODIFIER	-1	-	Gm4211	MGI	lincRNA	-	2/2	-	-	5.19000005722046	13:80958239:-	13:80958239:-AATAAA-TE
fat	13_85222046_T/A	13:85222046	A	T	ENSMUSG00000021549	ENSMUST00000109552	intron_variant	-	-	-	-	-	MODIFIER	-1	-	Rasa1	MGI	protein_coding	-	-	20/24	-	-	13:85222022:-	13:85222022:-AATAAA-IN
fat	13_85222046_T/A	13:85222046	A	T	ENSMUSG00000021549	ENSMUST00000148014	intron_variant,non_coding_transcript_variant	-	-	-	-	-	MODIFIER	-1	-	Rasa1	MGI	retained_intron	-	-	4/4	-	-	13:85222022:-	13:85222022:-AATAAA-IN
fat	13_85222046_T/A	13:85222046	A	T	ENSMUSG00000021549	ENSMUST00000223598	intron_variant	-	-	-	-	-	MODIFIER	-1	cds_start_NF	Rasa1	MGI	protein_coding	-	-	10/14	-	-	13:85222022:-	13:85222022:-AATAAA-IN
fat	13_85222048_A/T	13:85222048	T	A	ENSMUSG00000021549	ENSMUST00000109552	intron_variant	-	-	-	-	-	MODIFIER	-1	-	Rasa1	MGI	protein_coding	-	-	20/24	-	-	13:85222022:-	13:85222022:-AATAAA-IN
fat	13_85222048_A/T	13:85222048	T	A	ENSMUSG00000021549	ENSMUST00000148014	intron_variant,non_coding_transcript_variant	-	-	-	-	-	MODIFIER	-1	-	Rasa1	MGI	retained_intron	-	-	4/4	-	-	13:85222022:-	13:85222022:-AATAAA-IN
fat	13_85222048_A/T	13:85222048	T	A	ENSMUSG00000021549	ENSMUST00000223598	intron_variant	-	-	-	-	-	MODIFIER	-1	cds_start_NF	Rasa1	MGI	protein_coding	-	-	10/14	-	-	13:85222022:-	13:85222022:-AATAAA-IN
fat	rs29528484	13:91022722	C	T	ENSMUSG00000021619	ENSMUST00000022119	intron_variant	-	-	-	-	-	MODIFIER	-1	-	Atg10	MGI	protein_coding	-	-	4/7	-	-1.1599999666214	13:91022667:-	13:91022667:-AACAAG-EX
fat	rs29528484	13:91022722	C	T	ENSMUSG00000021619	ENSMUST00000223729	intron_variant,non_coding_transcript_variant	-	-	-	-	-	MODIFIER	-1	-	Atg10	MGI	processed_transcript	-	-	2/5	-	-1.1599999666214	13:91022667:-	13:91022667:-AACAAG-EX
fat	rs29528484	13:91022722	C	T	ENSMUSG00000021619	ENSMUST00000224449	intron_variant,NMD_transcript_variant	-	-	-	-	-	MODIFIER	-1	-	Atg10	MGI	nonsense_mediated_decay	-	-	3/6	-	-1.1599999666214	13:91022667:-	13:91022667:-AACAAG-EX
fat	rs36574228	13:104797159	C	T	ENSMUSG00000021715	ENSMUST00000022228	intron_variant	-	-	-	-	-	MODIFIER	-1	-	Cwc27	MGI	protein_coding	-	-	8/13	-	-1.16999995708466	13:104797125:-	13:104797125:-AACAAA-IN
fat	rs228104092	13:104845850	C	T	ENSMUSG00000042655	ENSMUST00000043061	3_prime_UTR_variant	743/1310	-	-	-	-	MODIFIER	-1	-	Shisal2b	MGI	protein_coding	-	3/3	-	-	-	13:104845827:-	13:104845827:-AATAAA-TE
fat	rs228104092	13:104845850	C	T	ENSMUSG00000042655	ENSMUST00000223913	non_coding_transcript_exon_variant	483/507	-	-	-	-	MODIFIER	-1	-	Shisal2b	MGI	processed_transcript	-	3/3	-	-	-	13:104845827:-	13:104845827:-AATAAA-TE
fat	rs228104092	13:104845850	C	T	ENSMUSG00000042655	ENSMUST00000225969	non_coding_transcript_exon_variant	432/443	-	-	-	-	MODIFIER	-1	-	Shisal2b	MGI	processed_transcript	-	2/2	-	-	-	13:104845827:-	13:104845827:-AATAAA-TE
fat	rs584646489	13:106012473	C	T	ENSMUSG00000114564	ENSMUST00000223900	intron_variant,non_coding_transcript_variant	-	-	-	-	-	MODIFIER	1	-	Gm10739	MGI	lincRNA	-	-	1/1	-	-	13:106012483:+	13:106012483:+AATAAA-IN
fat	rs29806284	13:117950628	T	A	ENSMUSG00000021730	ENSMUST00000006991	intron_variant	-	-	-	-	-	MODIFIER	1	-	Hcn1	MGI	protein_coding	-	-	6/7	-	-0.398999989032745	13:117950644:+	13:117950644:+CATAAA-IN
fat	13_118712444_A/C	13:118712444	C	A	ENSMUSG00000086709	ENSMUST00000144680	intron_variant,non_coding_transcript_variant	-	-	-	-	-	MODIFIER	-1	-	Gm16263	MGI	antisense	-	-	1/4	-	-0.361999988555908	13:118712431:-	13:118712431:-ATTAAA-IN
fat	14_29377813_T/A	14:29377813	A	T	ENSMUSG00000021991	ENSMUST00000022567	intron_variant	-	-	-	-	-	MODIFIER	-1	-	Cacna2d3	MGI	protein_coding	-	-	5/37	-	0.0513000003993511	14:29377786:-	14:29377786:-AATATA-IN
fat	rs31237747	14:30908596	C	T	ENSMUSG00000006522	ENSMUST00000006697	3_prime_UTR_variant	2968/2992	-	-	-	-	MODIFIER	-1	-	Itih3	MGI	protein_coding	-	22/22	-	-	-0.555999994277954	14:30908576:-	14:30908576:-AATAAA-TE
fat	rs31237747	14:30908596	C	T	ENSMUSG00000006522	ENSMUST00000227181	non_coding_transcript_exon_variant	3282/3302	-	-	-	-	MODIFIER	-1	-	Itih3	MGI	retained_intron	-	21/21	-	-	-0.555999994277954	14:30908576:-	14:30908576:-AATAAA-TE
fat	rs31325854	14:69701530	G	A	ENSMUSG00000034194	ENSMUST00000118374	intron_variant	-	-	-	-	-	MODIFIER	-1	-	R3hcc1	MGI	protein_coding	-	-	5/7	-	-0.226999998092651	14:69701505:-	14:69701505:-AATAAA-IN
fat	rs31325854	14:69701530	G	A	ENSMUSG00000034194	ENSMUST00000121142	intron_variant	-	-	-	-	-	MODIFIER	-1	-	R3hcc1	MGI	protein_coding	-	-	4/6	-	-0.226999998092651	14:69701505:-	14:69701505:-AATAAA-IN
fat	rs224995125	14:70008210	G	T	ENSMUSG00000022085	ENSMUST00000022678	intron_variant	-	-	-	-	-	MODIFIER	1	-	Pebp4	MGI	protein_coding	-	-	4/6	-	-0.414000004529953	14:70008225:+	14:70008225:+ATTAAA-IN
fat	rs257690382	14:72426049	A	T	ENSMUSG00000109446	ENSMUST00000208955	3_prime_UTR_variant	8834/8870	-	-	-	-	MODIFIER	-1	-	Gm9195	MGI	protein_coding	-	55/55	-	-	-0.978999972343445	14:72425996:-	14:72425996:-AATAAG-TE
fat	rs46962113	14:124150494	T	C	ENSMUSG00000025551	ENSMUST00000026631	intron_variant	-	-	-	-	-	MODIFIER	-1	-	Fgf14	MGI	protein_coding	-	-	1/4	-	-	14:124150454:-	14:124150454:-AGTAAA-IN
fat	rs46962113	14:124150494	T	C	ENSMUSG00000025551	ENSMUST00000095529	intron_variant	-	-	-	-	-	MODIFIER	-1	-	Fgf14	MGI	protein_coding	-	-	1/4	-	-	14:124150454:-	14:124150454:-AGTAAA-IN
fat	rs234950047	14:124166245	C	T	ENSMUSG00000025551	ENSMUST00000026631	intron_variant	-	-	-	-	-	MODIFIER	-1	-	Fgf14	MGI	protein_coding	-	-	1/4	-	-	14:124166235:-	14:124166235:-AACAAA-IN
fat	rs234950047	14:124166245	C	T	ENSMUSG00000025551	ENSMUST00000095529	intron_variant	-	-	-	-	-	MODIFIER	-1	-	Fgf14	MGI	protein_coding	-	-	1/4	-	-	14:124166235:-	14:124166235:-AACAAA-IN
fat	14_124175608_T/A	14:124175608	A	T	ENSMUSG00000025551	ENSMUST00000026631	intron_variant	-	-	-	-	-	MODIFIER	-1	-	Fgf14	MGI	protein_coding	-	-	1/4	-	-0.236000001430511	14:124175585:-	14:124175585:-AATAAA-IN
fat	14_124175608_T/A	14:124175608	A	T	ENSMUSG00000025551	ENSMUST00000095529	intron_variant	-	-	-	-	-	MODIFIER	-1	-	Fgf14	MGI	protein_coding	-	-	1/4	-	-0.236000001430511	14:124175585:-	14:124175585:-AATAAA-IN
fat	rs32689504	15:7960120	T	A	ENSMUSG00000039828	ENSMUST00000045766	intron_variant	-	-	-	-	-	MODIFIER	-1	-	Wdr70	MGI	protein_coding	-	-	10/17	-	-0.517000019550323	15:7960068:-	15:7960068:-ATTAAA-IN
fat	rs222003306	15:33529280	G	A	ENSMUSG00000039007	ENSMUST00000042167	intron_variant	-	-	-	-	-	MODIFIER	1	-	Cpq	MGI	protein_coding	-	-	7/7	-	-	15:33529306:+	15:33529306:+AATATA-IN
fat	rs222003306	15:33529280	G	A	ENSMUSG00000039007	ENSMUST00000228916	intron_variant	-	-	-	-	-	MODIFIER	1	-	Cpq	MGI	protein_coding	-	-	8/8	-	-	15:33529306:+	15:33529306:+AATATA-IN
fat	rs36411657	15:59496848	G	A	ENSMUSG00000059586	ENSMUST00000079703	intron_variant	-	-	-	-	-	MODIFIER	1	-	Nsmce2	MGI	protein_coding	-	-	4/6	-	-1.04999995231628	15:59496875:+	15:59496875:+AATAAA-IN
fat	rs36411657	15:59496848	G	A	ENSMUSG00000059586	ENSMUST00000168722	intron_variant	-	-	-	-	-	MODIFIER	1	-	Nsmce2	MGI	protein_coding	-	-	4/4	-	-1.04999995231628	15:59496875:+	15:59496875:+AATAAA-IN
fat	rs36411657	15:59496848	G	A	ENSMUSG00000059586	ENSMUST00000227173	missense_variant	575/1122	490/822	164/273	K/E	Aaa/Gaa	MODERATE	1	-	Nsmce2	MGI	protein_coding	tolerated	5/8	-	PANTHER:PTHR21330,MobiDB_lite:mobidb-lite,MobiDB_lite:mobidb-lite	-1.04999995231628	15:59496875:+	15:59496875:+AATAAA-IN
fat	rs244582889	15:60927676	G	A	ENSMUSG00000115231	ENSMUST00000228929	intron_variant,non_coding_transcript_variant	-	-	-	-	-	MODIFIER	1	-	4930402D18Rik	MGI	antisense	-	-	8/11	-	-0.119999997317791	15:60927712:+	15:60927712:+TATAAA-IN
fat	rs31973913	15:84756009	A	G	ENSMUSG00000078954	ENSMUST00000006029	intron_variant	-	-	-	-	-	MODIFIER	1	-	Arhgap8	MGI	protein_coding	-	-	6/12	-	-	15:84756022:+	15:84756022:+AATAAG-IN
fat	rs31973913	15:84756009	A	G	ENSMUSG00000078954	ENSMUST00000100464	intron_variant,non_coding_transcript_variant	-	-	-	-	-	MODIFIER	1	-	Arhgap8	MGI	processed_transcript	-	-	1/2	-	-	15:84756022:+	15:84756022:+AATAAG-IN
fat	rs31973913	15:84756009	A	G	ENSMUSG00000078954	ENSMUST00000163312	intron_variant,non_coding_transcript_variant	-	-	-	-	-	MODIFIER	1	-	Arhgap8	MGI	processed_transcript	-	-	2/5	-	-	15:84756022:+	15:84756022:+AATAAG-IN
fat	rs31973913	15:84756009	A	G	ENSMUSG00000078954	ENSMUST00000167499	intron_variant,non_coding_transcript_variant	-	-	-	-	-	MODIFIER	1	-	Arhgap8	MGI	retained_intron	-	-	5/6	-	-	15:84756022:+	15:84756022:+AATAAG-IN
fat	rs31973913	15:84756009	A	G	ENSMUSG00000078954	ENSMUST00000168811	intron_variant	-	-	-	-	-	MODIFIER	1	-	Arhgap8	MGI	protein_coding	-	-	4/10	-	-	15:84756022:+	15:84756022:+AATAAG-IN
fat	rs31973913	15:84756009	A	G	ENSMUSG00000078954	ENSMUST00000172307	intron_variant	-	-	-	-	-	MODIFIER	1	-	Arhgap8	MGI	protein_coding	-	-	5/11	-	-	15:84756022:+	15:84756022:+AATAAG-IN
fat	rs4180432	16:45142017	C	T	ENSMUSG00000022664	ENSMUST00000023344	3_prime_UTR_variant	1789/4233	-	-	-	-	MODIFIER	-1	-	Slc35a5	MGI	protein_coding	-	7/7	-	-	0.885999977588654	16:45141998:-	16:45141998:-AATAAA-TE
fat	rs4180432	16:45142017	C	T	ENSMUSG00000022664	ENSMUST00000181177	3_prime_UTR_variant	794/865	-	-	-	-	MODIFIER	-1	-	Slc35a5	MGI	protein_coding	-	4/4	-	-	0.885999977588654	16:45141998:-	16:45141998:-AATAAA-TE
fat	rs32747060	16:45251007	C	T	ENSMUSG00000052013	ENSMUST00000063654	3_prime_UTR_variant	1347/1598	-	-	-	-	MODIFIER	1	-	Btla	MGI	protein_coding	-	6/6	-	-	-0.925999999046326	16:45251027:+	16:45251027:+AATATA-TE
fat	rs32747060	16:45251007	C	T	ENSMUSG00000052013	ENSMUST00000102802	3_prime_UTR_variant	1366/3251	-	-	-	-	MODIFIER	1	-	Btla	MGI	protein_coding	-	6/6	-	-	-0.925999999046326	16:45251027:+	16:45251027:+AATATA-TE
fat	rs32747060	16:45251007	C	T	ENSMUSG00000052013	ENSMUST00000231703	intron_variant,non_coding_transcript_variant	-	-	-	-	-	MODIFIER	1	-	Btla	MGI	processed_transcript	-	-	1/1	-	-0.925999999046326	16:45251027:+	16:45251027:+AATATA-TE
fat	rs32749675	16:45252058	G	A	ENSMUSG00000052013	ENSMUST00000102802	3_prime_UTR_variant	2417/3251	-	-	-	-	MODIFIER	1	-	Btla	MGI	protein_coding	-	6/6	-	-	-	16:45252075:+	16:45252075:+AATAAA-TE
fat	rs32749675	16:45252058	G	A	ENSMUSG00000052013	ENSMUST00000231703	intron_variant,non_coding_transcript_variant	-	-	-	-	-	MODIFIER	1	-	Btla	MGI	processed_transcript	-	-	1/1	-	-	16:45252075:+	16:45252075:+AATAAA-TE
fat	rs4181064	16:45407226	C	T	ENSMUSG00000022661	ENSMUST00000023341	intron_variant	-	-	-	-	-	MODIFIER	-1	-	Cd200	MGI	protein_coding	-	-	1/5	-	-0.483999997377396	16:45407194:-	16:45407194:-ACTAAA-TE
fat	rs4181064	16:45407226	C	T	ENSMUSG00000022661	ENSMUST00000163230	intron_variant	-	-	-	-	-	MODIFIER	-1	-	Cd200	MGI	protein_coding	-	-	1/5	-	-0.483999997377396	16:45407194:-	16:45407194:-ACTAAA-TE
fat	rs4181064	16:45407226	C	T	ENSMUSG00000022661	ENSMUST00000165910	intron_variant,non_coding_transcript_variant	-	-	-	-	-	MODIFIER	-1	-	Cd200	MGI	processed_transcript	-	-	1/2	-	-0.483999997377396	16:45407194:-	16:45407194:-ACTAAA-TE
fat	rs4181064	16:45407226	C	T	ENSMUSG00000022661	ENSMUST00000166512	intron_variant,NMD_transcript_variant	-	-	-	-	-	MODIFIER	-1	-	Cd200	MGI	nonsense_mediated_decay	-	-	1/4	-	-0.483999997377396	16:45407194:-	16:45407194:-ACTAAA-TE
fat	rs4181064	16:45407226	C	T	ENSMUSG00000022661	ENSMUST00000166630	intron_variant,non_coding_transcript_variant	-	-	-	-	-	MODIFIER	-1	-	Cd200	MGI	processed_transcript	-	-	1/1	-	-0.483999997377396	16:45407194:-	16:45407194:-ACTAAA-TE
fat	rs4181064	16:45407226	C	T	ENSMUSG00000022661	ENSMUST00000167552	intron_variant,non_coding_transcript_variant	-	-	-	-	-	MODIFIER	-1	-	Cd200	MGI	retained_intron	-	-	1/1	-	-0.483999997377396	16:45407194:-	16:45407194:-ACTAAA-TE
fat	rs4181064	16:45407226	C	T	ENSMUSG00000022661	ENSMUST00000171328	intron_variant,non_coding_transcript_variant	-	-	-	-	-	MODIFIER	-1	-	Cd200	MGI	processed_transcript	-	-	1/3	-	-0.483999997377396	16:45407194:-	16:45407194:-ACTAAA-TE
fat	rs4181064	16:45407226	C	T	ENSMUSG00000022661	ENSMUST00000171855	intron_variant,non_coding_transcript_variant	-	-	-	-	-	MODIFIER	-1	-	Cd200	MGI	processed_transcript	-	-	1/2	-	-0.483999997377396	16:45407194:-	16:45407194:-ACTAAA-TE
fat	rs4181064	16:45407226	C	T	ENSMUSG00000022661	ENSMUST00000172091	non_coding_transcript_exon_variant	249/281	-	-	-	-	MODIFIER	-1	-	Cd200	MGI	processed_transcript	-	2/2	-	-	-0.483999997377396	16:45407194:-	16:45407194:-ACTAAA-TE
fat	rs4181064	16:45407226	C	T	ENSMUSG00000022661	ENSMUST00000172297	intron_variant,non_coding_transcript_variant	-	-	-	-	-	MODIFIER	-1	-	Cd200	MGI	processed_transcript	-	-	1/1	-	-0.483999997377396	16:45407194:-	16:45407194:-ACTAAA-TE
fat	rs226437709	16:84781031	A	C	ENSMUSG00000053062	ENSMUST00000098407	intron_variant	-	-	-	-	-	MODIFIER	1	-	Jam2	MGI	protein_coding	-	-	1/3	-	-0.660000026226044	16:84781045:+	16:84781045:+AATACA-IN
fat	rs226437709	16:84781031	A	C	ENSMUSG00000053062	ENSMUST00000114195	intron_variant	-	-	-	-	-	MODIFIER	1	-	Jam2	MGI	protein_coding	-	-	1/9	-	-0.660000026226044	16:84781045:+	16:84781045:+AATACA-IN
fat	rs51363327	16:84810993	G	T	ENSMUSG00000053062	ENSMUST00000098407	3_prime_UTR_variant	1995/1998	-	-	-	-	MODIFIER	1	-	Jam2	MGI	protein_coding	-	4/4	-	-	-0.435000002384186	16:84811025:+	16:84811025:+AATAAT-IN
fat	rs51363327	16:84810993	G	T	ENSMUSG00000053062	ENSMUST00000114195	intron_variant	-	-	-	-	-	MODIFIER	1	-	Jam2	MGI	protein_coding	-	-	4/9	-	-0.435000002384186	16:84811025:+	16:84811025:+AATAAT-IN
fat	rs51363327	16:84810993	G	T	ENSMUSG00000053062	ENSMUST00000138054	intron_variant,non_coding_transcript_variant	-	-	-	-	-	MODIFIER	1	-	Jam2	MGI	processed_transcript	-	-	1/6	-	-0.435000002384186	16:84811025:+	16:84811025:+AATAAT-IN
fat	rs51363327	16:84810993	G	T	ENSMUSG00000053062	ENSMUST00000231910	intron_variant	-	-	-	-	-	MODIFIER	1	-	Jam2	MGI	protein_coding	-	-	4/9	-	-0.435000002384186	16:84811025:+	16:84811025:+AATAAT-IN
fat	rs229221230	16:90875779	C	T	ENSMUSG00000039903	ENSMUST00000037539	intron_variant	-	-	-	-	-	MODIFIER	1	-	Eva1c	MGI	protein_coding	-	-	3/7	-	-0.907000005245209	16:90875831:+	16:90875831:+ATTATA-IN
fat	rs229221230	16:90875779	C	T	ENSMUSG00000039903	ENSMUST00000099543	intron_variant	-	-	-	-	-	MODIFIER	1	-	Eva1c	MGI	protein_coding	-	-	3/6	-	-0.907000005245209	16:90875831:+	16:90875831:+ATTATA-IN
fat	rs229221230	16:90875779	C	T	ENSMUSG00000039903	ENSMUST00000099548	intron_variant	-	-	-	-	-	MODIFIER	1	-	Eva1c	MGI	protein_coding	-	-	3/7	-	-0.907000005245209	16:90875831:+	16:90875831:+ATTATA-IN
fat	rs229221230	16:90875779	C	T	ENSMUSG00000039903	ENSMUST00000130868	intron_variant,NMD_transcript_variant	-	-	-	-	-	MODIFIER	1	-	Eva1c	MGI	nonsense_mediated_decay	-	-	2/5	-	-0.907000005245209	16:90875831:+	16:90875831:+ATTATA-IN
fat	rs229221230	16:90875779	C	T	ENSMUSG00000039903	ENSMUST00000152223	intron_variant,NMD_transcript_variant	-	-	-	-	-	MODIFIER	1	-	Eva1c	MGI	nonsense_mediated_decay	-	-	2/6	-	-0.907000005245209	16:90875831:+	16:90875831:+ATTATA-IN
fat	rs229221230	16:90875779	C	T	ENSMUSG00000039903	ENSMUST00000154180	intron_variant	-	-	-	-	-	MODIFIER	1	cds_end_NF	Eva1c	MGI	protein_coding	-	-	3/4	-	-0.907000005245209	16:90875831:+	16:90875831:+ATTATA-IN
fat	rs229221230	16:90875779	C	T	ENSMUSG00000039903	ENSMUST00000231280	intron_variant	-	-	-	-	-	MODIFIER	1	-	Eva1c	MGI	protein_coding	-	-	1/5	-	-0.907000005245209	16:90875831:+	16:90875831:+ATTATA-IN
fat	rs229221230	16:90875779	C	T	ENSMUSG00000039903	ENSMUST00000232274	intron_variant,non_coding_transcript_variant	-	-	-	-	-	MODIFIER	1	-	Eva1c	MGI	processed_transcript	-	-	4/8	-	-0.907000005245209	16:90875831:+	16:90875831:+ATTATA-IN
fat	rs229221230	16:90875779	C	T	ENSMUSG00000039903	ENSMUST00000232665	intron_variant,non_coding_transcript_variant	-	-	-	-	-	MODIFIER	1	-	Eva1c	MGI	processed_transcript	-	-	5/9	-	-0.907000005245209	16:90875831:+	16:90875831:+ATTATA-IN
fat	rs258056280	16:91927667	C	T	ENSMUSG00000022956	ENSMUST00000023677	intron_variant	-	-	-	-	-	MODIFIER	-1	-	Atp5o	MGI	protein_coding	-	-	3/6	-	-0.32600000500679	16:91927639:-	16:91927639:-AATAAA-IN
fat	rs258056280	16:91927667	C	T	ENSMUSG00000022956	ENSMUST00000139277	intron_variant	-	-	-	-	-	MODIFIER	-1	cds_end_NF	Atp5o	MGI	protein_coding	-	-	3/6	-	-0.32600000500679	16:91927639:-	16:91927639:-AATAAA-IN
fat	rs258056280	16:91927667	C	T	ENSMUSG00000022956	ENSMUST00000154661	intron_variant	-	-	-	-	-	MODIFIER	-1	cds_end_NF	Atp5o	MGI	protein_coding	-	-	3/3	-	-0.32600000500679	16:91927639:-	16:91927639:-AATAAA-IN
fat	rs258056280	16:91927667	C	T	ENSMUSG00000022956	ENSMUST00000155452	intron_variant,NMD_transcript_variant	-	-	-	-	-	MODIFIER	-1	cds_start_NF	Atp5o	MGI	nonsense_mediated_decay	-	-	3/5	-	-0.32600000500679	16:91927639:-	16:91927639:-AATAAA-IN
fat	rs255708281	16:92298113	C	T	ENSMUSG00000039672	ENSMUST00000047383	3_prime_UTR_variant	1674/1690	-	-	-	-	MODIFIER	1	-	Kcne2	MGI	protein_coding	-	2/2	-	-	-0.728999972343445	16:92298139:+	16:92298139:+AATAAA-TE
fat	rs255708281	16:92298113	C	T	ENSMUSG00000039672	ENSMUST00000113971	3_prime_UTR_variant	1616/1632	-	-	-	-	MODIFIER	1	-	Kcne2	MGI	protein_coding	-	2/2	-	-	-0.728999972343445	16:92298139:+	16:92298139:+AATAAA-TE
fat	16_94491715_G/A	16:94491715	A	G	ENSMUSG00000116589	ENSMUST00000210205	intron_variant,non_coding_transcript_variant	-	-	-	-	-	MODIFIER	1	-	Gm31323	MGI	antisense	-	-	1/1	-	0.175999999046326	16:94491727:+	16:94491727:+AACAAG-IN
fat	17_11638807_T/A	17:11638807	A	T	ENSMUSG00000023826	ENSMUST00000191124	intron_variant	-	-	-	-	-	MODIFIER	1	-	Prkn	MGI	protein_coding	-	-	7/11	-	-0.375999987125397	17:11638814:+	17:11638814:+AATAAT-IN
fat	17_11638807_T/A	17:11638807	A	T	ENSMUSG00000023826	ENSMUST00000233294	intron_variant,NMD_transcript_variant	-	-	-	-	-	MODIFIER	1	-	Prkn	MGI	nonsense_mediated_decay	-	-	6/10	-	-0.375999987125397	17:11638814:+	17:11638814:+AATAAT-IN
fat	17_11638807_T/A	17:11638807	A	T	ENSMUSG00000023826	ENSMUST00000233411	intron_variant,NMD_transcript_variant	-	-	-	-	-	MODIFIER	1	-	Prkn	MGI	nonsense_mediated_decay	-	-	2/6	-	-0.375999987125397	17:11638814:+	17:11638814:+AATAAT-IN
fat	17_11638807_T/A	17:11638807	A	T	ENSMUSG00000023826	ENSMUST00000233436	intron_variant,NMD_transcript_variant	-	-	-	-	-	MODIFIER	1	-	Prkn	MGI	nonsense_mediated_decay	-	-	3/7	-	-0.375999987125397	17:11638814:+	17:11638814:+AATAAT-IN
fat	17_11638807_T/A	17:11638807	A	T	ENSMUSG00000023826	ENSMUST00000233634	intron_variant,NMD_transcript_variant	-	-	-	-	-	MODIFIER	1	-	Prkn	MGI	nonsense_mediated_decay	-	-	6/10	-	-0.375999987125397	17:11638814:+	17:11638814:+AATAAT-IN
fat	17_11638807_T/A	17:11638807	A	T	ENSMUSG00000023826	ENSMUST00000233706	intron_variant	-	-	-	-	-	MODIFIER	1	-	Prkn	MGI	protein_coding	-	-	6/10	-	-0.375999987125397	17:11638814:+	17:11638814:+AATAAT-IN
fat	17_31240718_A/C	17:31240718	C	A	ENSMUSG00000042345	ENSMUST00000048656	intron_variant	-	-	-	-	-	MODIFIER	1	-	Ubash3a	MGI	protein_coding	-	-	11/11	-	-	17:31240737:+	17:31240737:+AATAAA-IN
fat	17_31240718_A/C	17:31240718	C	A	ENSMUSG00000042345	ENSMUST00000151620	intron_variant,non_coding_transcript_variant	-	-	-	-	-	MODIFIER	1	-	Ubash3a	MGI	processed_transcript	-	-	12/12	-	-	17:31240737:+	17:31240737:+AATAAA-IN
fat	17_31240718_A/C	17:31240718	C	A	ENSMUSG00000042345	ENSMUST00000236745	intron_variant	-	-	-	-	-	MODIFIER	1	-	Ubash3a	MGI	protein_coding	-	-	13/13	-	-	17:31240737:+	17:31240737:+AATAAA-IN
fat	17_31240718_A/C	17:31240718	C	A	ENSMUSG00000042345	ENSMUST00000237216	intron_variant	-	-	-	-	-	MODIFIER	1	cds_start_NF	Ubash3a	MGI	protein_coding	-	-	4/4	-	-	17:31240737:+	17:31240737:+AATAAA-IN
fat	17_34183005_T/C	17:34183005	C	T	ENSMUSG00000096727	ENSMUST00000114230	intron_variant,non_coding_transcript_variant	-	-	-	-	-	MODIFIER	-1	-	Psmb9	MGI	retained_intron	-	-	3/3	-	-	17:34182951:-	17:34182951:-AATACA-IN
fat	17_34183005_T/C	17:34183005	C	T	ENSMUSG00000096727	ENSMUST00000171321	intron_variant	-	-	-	-	-	MODIFIER	-1	cds_start_NF	Psmb9	MGI	protein_coding	-	-	1/1	-	-	17:34182951:-	17:34182951:-AATACA-IN
fat	17_34183005_T/C	17:34183005	C	T	ENSMUSG00000096727	ENSMUST00000174576	intron_variant	-	-	-	-	-	MODIFIER	-1	-	Psmb9	MGI	protein_coding	-	-	5/5	-	-	17:34182951:-	17:34182951:-AATACA-IN
fat	17_34183005_T/C	17:34183005	C	T	ENSMUSG00000096727	ENSMUST00000178857	intron_variant,non_coding_transcript_variant	-	-	-	-	-	MODIFIER	-1	-	Psmb9	MGI	retained_intron	-	-	1/1	-	-	17:34182951:-	17:34182951:-AATACA-IN
fat	17_34183005_T/C	17:34183005	C	T	ENSMUSG00000096727	ENSMUST00000237228	intron_variant,NMD_transcript_variant	-	-	-	-	-	MODIFIER	-1	-	Psmb9	MGI	nonsense_mediated_decay	-	-	5/5	-	-	17:34182951:-	17:34182951:-AATACA-IN
fat	17_35267167_T/G	17:35267167	G	T	ENSMUSG00000073411	ENSMUST00000172503	3_prime_UTR_variant	1558/1744	-	-	-	-	MODIFIER	1	-	H2-D1	MGI	protein_coding	-	7/7	-	-	-0.354999989271164	17:35267217:+	17:35267217:+AATAAT-TE,17:35267217:+AATAAT-TE
fat	17_35267167_T/G	17:35267167	G	T	ENSMUSG00000073411	ENSMUST00000172785	3_prime_UTR_variant	1770/2102	-	-	-	-	MODIFIER	1	-	H2-D1	MGI	protein_coding	-	8/8	-	-	-0.354999989271164	17:35267217:+	17:35267217:+AATAAT-TE,17:35267217:+AATAAT-TE
fat	17_45570589_A/C	17:45570589	C	A	ENSMUSG00000023944	ENSMUST00000024739	intron_variant	-	-	-	-	-	MODIFIER	-1	-	Hsp90ab1	MGI	protein_coding	-	-	5/10	-	0.317999988794327	17:45570536:-	17:45570536:-ATTACA-TE
fat	17_45570589_A/C	17:45570589	C	A	ENSMUSG00000023944	ENSMUST00000146770	non_coding_transcript_exon_variant	541/685	-	-	-	-	MODIFIER	-1	-	Hsp90ab1	MGI	retained_intron	-	3/3	-	-	0.317999988794327	17:45570536:-	17:45570536:-ATTACA-TE
fat	17_45570589_A/C	17:45570589	C	A	ENSMUSG00000023944	ENSMUST00000165127	intron_variant	-	-	-	-	-	MODIFIER	-1	cds_end_NF	Hsp90ab1	MGI	protein_coding	-	-	2/4	-	0.317999988794327	17:45570536:-	17:45570536:-ATTACA-TE
fat	17_45570589_A/C	17:45570589	C	A	ENSMUSG00000023944	ENSMUST00000166469	intron_variant	-	-	-	-	-	MODIFIER	-1	cds_end_NF	Hsp90ab1	MGI	protein_coding	-	-	2/3	-	0.317999988794327	17:45570536:-	17:45570536:-ATTACA-TE
fat	rs3714523	17:78847034	T	A	ENSMUSG00000050668	ENSMUST00000170759	3_prime_UTR_variant	2860/4134	-	-	-	-	MODIFIER	1	-	Gpatch11	MGI	protein_coding	-	10/10	-	-	-	17:78847058:+	17:78847058:+ATTATA-TE
fat	rs46758647	17:81700384	G	T	ENSMUSG00000054640	ENSMUST00000163123	intron_variant	-	-	-	-	-	MODIFIER	-1	-	Slc8a1	MGI	protein_coding	-	-	1/10	-	-0.86599999666214	17:81700338:-	17:81700338:-AAGAAA-IN
fat	rs46758647	17:81700384	G	T	ENSMUSG00000054640	ENSMUST00000235015	intron_variant	-	-	-	-	-	MODIFIER	-1	-	Slc8a1	MGI	protein_coding	-	-	1/11	-	-0.86599999666214	17:81700338:-	17:81700338:-AAGAAA-IN
fat	rs256287771	18:11745207	G	A	ENSMUSG00000041238	ENSMUST00000234984	3_prime_UTR_variant,NMD_transcript_variant	5457/5471	-	-	-	-	MODIFIER	1	-	Rbbp8	MGI	nonsense_mediated_decay	-	18/18	-	-	-	18:11745221:+	18:11745221:+CATAAA-TE
fat	18_11967731_T/C	18:11967731	C	T	ENSMUSG00000049411	ENSMUST00000209628	intron_variant	-	-	-	-	-	MODIFIER	-1	cds_start_NF	Tmem241	MGI	protein_coding	-	-	9/9	-	-0.119999997317791	18:11967708:-	18:11967708:-ATTAAA-IN
fat	rs248672311	18:11975923	C	A	ENSMUSG00000049411	ENSMUST00000209628	intron_variant	-	-	-	-	-	MODIFIER	-1	cds_start_NF	Tmem241	MGI	protein_coding	-	-	9/9	-	-0.551999986171722	18:11975904:-	18:11975904:-ATTAAA-IN
fat	rs222912164	18:12066249	A	T	ENSMUSG00000049411	ENSMUST00000050228	intron_variant,NMD_transcript_variant	-	-	-	-	-	MODIFIER	-1	-	Tmem241	MGI	nonsense_mediated_decay	-	-	7/12	-	0.163000002503395	18:12066231:-	18:12066231:-AATAAA-TE
fat	rs222912164	18:12066249	A	T	ENSMUSG00000049411	ENSMUST00000055447	intron_variant	-	-	-	-	-	MODIFIER	-1	-	Tmem241	MGI	protein_coding	-	-	9/14	-	0.163000002503395	18:12066231:-	18:12066231:-AATAAA-TE
fat	rs222912164	18:12066249	A	T	ENSMUSG00000049411	ENSMUST00000209628	intron_variant	-	-	-	-	-	MODIFIER	-1	cds_start_NF	Tmem241	MGI	protein_coding	-	-	4/9	-	0.163000002503395	18:12066231:-	18:12066231:-AATAAA-TE
fat	rs222912164	18:12066249	A	T	ENSMUSG00000049411	ENSMUST00000209859	intron_variant	-	-	-	-	-	MODIFIER	-1	-	Tmem241	MGI	protein_coding	-	-	9/14	-	0.163000002503395	18:12066231:-	18:12066231:-AATAAA-TE
fat	rs222912164	18:12066249	A	T	ENSMUSG00000049411	ENSMUST00000210051	non_coding_transcript_exon_variant	1576/1641	-	-	-	-	MODIFIER	-1	-	Tmem241	MGI	retained_intron	-	10/10	-	-	0.163000002503395	18:12066231:-	18:12066231:-AATAAA-TE
fat	rs222912164	18:12066249	A	T	ENSMUSG00000049411	ENSMUST00000211298	intron_variant,NMD_transcript_variant	-	-	-	-	-	MODIFIER	-1	-	Tmem241	MGI	nonsense_mediated_decay	-	-	10/15	-	0.163000002503395	18:12066231:-	18:12066231:-AATAAA-TE
fat	rs222912164	18:12066249	A	T	ENSMUSG00000049411	ENSMUST00000211480	intron_variant,non_coding_transcript_variant	-	-	-	-	-	MODIFIER	-1	-	Tmem241	MGI	retained_intron	-	-	7/8	-	0.163000002503395	18:12066231:-	18:12066231:-AATAAA-TE
fat	rs222321991	18:12141346	T	A	ENSMUSG00000024404	ENSMUST00000025270	intron_variant	-	-	-	-	-	MODIFIER	1	-	Riok3	MGI	protein_coding	-	-	6/12	-	-0.619000017642975	18:12141365:+	18:12141365:+AATAAA-IN
fat	rs222321991	18:12141346	T	A	ENSMUSG00000024404	ENSMUST00000234148	intron_variant,NMD_transcript_variant	-	-	-	-	-	MODIFIER	1	-	Riok3	MGI	nonsense_mediated_decay	-	-	6/12	-	-0.619000017642975	18:12141365:+	18:12141365:+AATAAA-IN
fat	rs222321991	18:12141346	T	A	ENSMUSG00000024404	ENSMUST00000234310	intron_variant,NMD_transcript_variant	-	-	-	-	-	MODIFIER	1	cds_start_NF	Riok3	MGI	nonsense_mediated_decay	-	-	4/5	-	-0.619000017642975	18:12141365:+	18:12141365:+AATAAA-IN
fat	rs222321991	18:12141346	T	A	ENSMUSG00000024404	ENSMUST00000234931	intron_variant,non_coding_transcript_variant	-	-	-	-	-	MODIFIER	1	-	Riok3	MGI	retained_intron	-	-	4/4	-	-0.619000017642975	18:12141365:+	18:12141365:+AATAAA-IN
fat	rs222321991	18:12141346	T	A	ENSMUSG00000024404	ENSMUST00000234985	intron_variant	-	-	-	-	-	MODIFIER	1	cds_start_NF	Riok3	MGI	protein_coding	-	-	1/4	-	-0.619000017642975	18:12141365:+	18:12141365:+AATAAA-IN
fat	rs222321991	18:12141346	T	A	ENSMUSG00000024404	ENSMUST00000235084	intron_variant,non_coding_transcript_variant	-	-	-	-	-	MODIFIER	1	-	Riok3	MGI	retained_intron	-	-	1/7	-	-0.619000017642975	18:12141365:+	18:12141365:+AATAAA-IN
fat	18_12163530_A/G	18:12163530	G	A	ENSMUSG00000084748	ENSMUST00000122799	non_coding_transcript_exon_variant	93/119	-	-	-	-	MODIFIER	1	-	Gm25289	MGI	snRNA	-	1/1	-	-	-0.103000000119209	18:12163548:+	18:12163548:+AACAAG-TE
fat	rs264069597	18:12198637	C	A	ENSMUSG00000086935	ENSMUST00000153352	non_coding_transcript_exon_variant	464/502	-	-	-	-	MODIFIER	1	-	Gm15956	MGI	antisense	-	2/2	-	-	-1.19000005722046	18:12198672:+	18:12198672:+AATAAT-TE
fat	rs587469149	18:12210261	A	T	ENSMUSG00000024413	ENSMUST00000025279	intron_variant	-	-	-	-	-	MODIFIER	-1	-	Npc1	MGI	protein_coding	-	-	9/24	-	-0.589999973773956	18:12210214:-	18:12210214:-AATAGA-IN
fat	rs212825691	18:36537390	G	T	ENSMUSG00000024485	ENSMUST00000074298	intron_variant	-	-	-	-	-	MODIFIER	1	-	Slc4a9	MGI	protein_coding	-	-	16/19	-	-1.0900000333786	18:36537414:+	18:36537414:+ATTAAA-IN
fat	rs212825691	18:36537390	G	T	ENSMUSG00000024485	ENSMUST00000115694	intron_variant	-	-	-	-	-	MODIFIER	1	-	Slc4a9	MGI	protein_coding	-	-	17/19	-	-1.0900000333786	18:36537414:+	18:36537414:+ATTAAA-IN
fat	rs212825691	18:36537390	G	T	ENSMUSG00000024485	ENSMUST00000235181	intron_variant	-	-	-	-	-	MODIFIER	1	-	Slc4a9	MGI	protein_coding	-	-	16/20	-	-1.0900000333786	18:36537414:+	18:36537414:+ATTAAA-IN
fat	rs212825691	18:36537390	G	T	ENSMUSG00000024485	ENSMUST00000236124	intron_variant	-	-	-	-	-	MODIFIER	1	-	Slc4a9	MGI	protein_coding	-	-	17/21	-	-1.0900000333786	18:36537414:+	18:36537414:+ATTAAA-IN
fat	rs212825691	18:36537390	G	T	ENSMUSG00000024485	ENSMUST00000236126	intron_variant	-	-	-	-	-	MODIFIER	1	-	Slc4a9	MGI	protein_coding	-	-	17/21	-	-1.0900000333786	18:36537414:+	18:36537414:+ATTAAA-IN
fat	rs212825691	18:36537390	G	T	ENSMUSG00000024485	ENSMUST00000236779	intron_variant	-	-	-	-	-	MODIFIER	1	-	Slc4a9	MGI	protein_coding	-	-	17/19	-	-1.0900000333786	18:36537414:+	18:36537414:+ATTAAA-IN
fat	rs212825691	18:36537390	G	T	ENSMUSG00000024485	ENSMUST00000237174	intron_variant	-	-	-	-	-	MODIFIER	1	-	Slc4a9	MGI	protein_coding	-	-	17/20	-	-1.0900000333786	18:36537414:+	18:36537414:+ATTAAA-IN
fat	rs212825691	18:36537390	G	T	ENSMUSG00000024485	ENSMUST00000237595	intron_variant	-	-	-	-	-	MODIFIER	1	cds_start_NF	Slc4a9	MGI	protein_coding	-	-	15/19	-	-1.0900000333786	18:36537414:+	18:36537414:+ATTAAA-IN
fat	rs212825691	18:36537390	G	T	ENSMUSG00000024485	ENSMUST00000238191	intron_variant,non_coding_transcript_variant	-	-	-	-	-	MODIFIER	1	-	Slc4a9	MGI	retained_intron	-	-	16/20	-	-1.0900000333786	18:36537414:+	18:36537414:+ATTAAA-IN
fat	rs228386481	18:36537391	G	T	ENSMUSG00000024485	ENSMUST00000074298	intron_variant	-	-	-	-	-	MODIFIER	1	-	Slc4a9	MGI	protein_coding	-	-	16/19	-	-	18:36537414:+	18:36537414:+ATTAAA-IN
fat	rs228386481	18:36537391	G	T	ENSMUSG00000024485	ENSMUST00000115694	intron_variant	-	-	-	-	-	MODIFIER	1	-	Slc4a9	MGI	protein_coding	-	-	17/19	-	-	18:36537414:+	18:36537414:+ATTAAA-IN
fat	rs228386481	18:36537391	G	T	ENSMUSG00000024485	ENSMUST00000235181	intron_variant	-	-	-	-	-	MODIFIER	1	-	Slc4a9	MGI	protein_coding	-	-	16/20	-	-	18:36537414:+	18:36537414:+ATTAAA-IN
fat	rs228386481	18:36537391	G	T	ENSMUSG00000024485	ENSMUST00000236124	intron_variant	-	-	-	-	-	MODIFIER	1	-	Slc4a9	MGI	protein_coding	-	-	17/21	-	-	18:36537414:+	18:36537414:+ATTAAA-IN
fat	rs228386481	18:36537391	G	T	ENSMUSG00000024485	ENSMUST00000236126	intron_variant	-	-	-	-	-	MODIFIER	1	-	Slc4a9	MGI	protein_coding	-	-	17/21	-	-	18:36537414:+	18:36537414:+ATTAAA-IN
fat	rs228386481	18:36537391	G	T	ENSMUSG00000024485	ENSMUST00000236779	intron_variant	-	-	-	-	-	MODIFIER	1	-	Slc4a9	MGI	protein_coding	-	-	17/19	-	-	18:36537414:+	18:36537414:+ATTAAA-IN
fat	rs228386481	18:36537391	G	T	ENSMUSG00000024485	ENSMUST00000237174	intron_variant	-	-	-	-	-	MODIFIER	1	-	Slc4a9	MGI	protein_coding	-	-	17/20	-	-	18:36537414:+	18:36537414:+ATTAAA-IN
fat	rs228386481	18:36537391	G	T	ENSMUSG00000024485	ENSMUST00000237595	intron_variant	-	-	-	-	-	MODIFIER	1	cds_start_NF	Slc4a9	MGI	protein_coding	-	-	15/19	-	-	18:36537414:+	18:36537414:+ATTAAA-IN
fat	rs228386481	18:36537391	G	T	ENSMUSG00000024485	ENSMUST00000238191	intron_variant,non_coding_transcript_variant	-	-	-	-	-	MODIFIER	1	-	Slc4a9	MGI	retained_intron	-	-	16/20	-	-	18:36537414:+	18:36537414:+ATTAAA-IN
fat	rs50368128	18:37303954	C	A	ENSMUSG00000045498	ENSMUST00000051754	3_prime_UTR_variant	3156/3787	-	-	-	-	MODIFIER	1	-	Pcdhb3	MGI	protein_coding	-	1/1	-	-	-	18:37303978:+	18:37303978:+AATAAA-TE
fat	rs50368128	18:37303954	C	A	ENSMUSG00000103458	ENSMUST00000115661	intron_variant	-	-	-	-	-	MODIFIER	1	-	Gm42416	MGI	protein_coding	-	-	1/3	-	-	18:37303978:+	18:37303978:+AATAAA-TE
fat	rs50368128	18:37303954	C	A	ENSMUSG00000103125	ENSMUST00000193984	intron_variant	-	-	-	-	-	MODIFIER	1	cds_start_NF,cds_end_NF	Gm37388	MGI	protein_coding	-	-	1/2	-	-	18:37303978:+	18:37303978:+AATAAA-TE
fat	rs50368128	18:37303954	C	A	ENSMUSG00000102836	ENSMUST00000194544	intron_variant	-	-	-	-	-	MODIFIER	1	cds_start_NF,cds_end_NF	Gm37013	MGI	protein_coding	-	-	1/2	-	-	18:37303978:+	18:37303978:+AATAAA-TE
fat	18_37359324_A/T	18:37359324	T	A	ENSMUSG00000103458	ENSMUST00000115661	intron_variant	-	-	-	-	-	MODIFIER	1	-	Gm42416	MGI	protein_coding	-	-	1/3	-	-0.904999971389771	18:37359361:+	18:37359361:+ATTAAA-IN
fat	18_37359324_A/T	18:37359324	T	A	ENSMUSG00000103125	ENSMUST00000193984	intron_variant	-	-	-	-	-	MODIFIER	1	cds_start_NF,cds_end_NF	Gm37388	MGI	protein_coding	-	-	1/2	-	-0.904999971389771	18:37359361:+	18:37359361:+ATTAAA-IN
fat	18_37359324_A/T	18:37359324	T	A	ENSMUSG00000102836	ENSMUST00000194544	intron_variant	-	-	-	-	-	MODIFIER	1	cds_start_NF,cds_end_NF	Gm37013	MGI	protein_coding	-	-	1/2	-	-0.904999971389771	18:37359361:+	18:37359361:+ATTAAA-IN
fat	rs30266289	18:42549583	C	A	ENSMUSG00000024498	ENSMUST00000025375	intron_variant	-	-	-	-	-	MODIFIER	1	-	Tcerg1	MGI	protein_coding	-	-	9/20	-	-	18:42549627:+	18:42549627:+AGTAAA-IN
fat	rs30266289	18:42549583	C	A	ENSMUSG00000024498	ENSMUST00000173642	intron_variant,NMD_transcript_variant	-	-	-	-	-	MODIFIER	1	-	Tcerg1	MGI	nonsense_mediated_decay	-	-	10/22	-	-	18:42549627:+	18:42549627:+AGTAAA-IN
fat	rs30266289	18:42549583	C	A	ENSMUSG00000024498	ENSMUST00000236088	intron_variant	-	-	-	-	-	MODIFIER	1	cds_end_NF	Tcerg1	MGI	protein_coding	-	-	9/15	-	-	18:42549627:+	18:42549627:+AGTAAA-IN
fat	rs30266289	18:42549583	C	A	ENSMUSG00000024498	ENSMUST00000236418	intron_variant	-	-	-	-	-	MODIFIER	1	cds_start_NF,cds_end_NF	Tcerg1	MGI	protein_coding	-	-	4/5	-	-	18:42549627:+	18:42549627:+AGTAAA-IN
fat	rs30266289	18:42549583	C	A	ENSMUSG00000024498	ENSMUST00000236446	intron_variant,non_coding_transcript_variant	-	-	-	-	-	MODIFIER	1	-	Tcerg1	MGI	retained_intron	-	-	4/5	-	-	18:42549627:+	18:42549627:+AGTAAA-IN
fat	rs30266289	18:42549583	C	A	ENSMUSG00000024498	ENSMUST00000237602	intron_variant	-	-	-	-	-	MODIFIER	1	-	Tcerg1	MGI	protein_coding	-	-	10/21	-	-	18:42549627:+	18:42549627:+AGTAAA-IN
fat	18_46273510_T/C	18:46273510	C	T	ENSMUSG00000024477	ENSMUST00000025354	intron_variant,NMD_transcript_variant	-	-	-	-	-	MODIFIER	-1	-	Pggt1b	MGI	nonsense_mediated_decay	-	-	1/7	-	-0.63400000333786	18:46273490:-	18:46273490:-AATAAA-TE
fat	18_46273510_T/C	18:46273510	C	T	ENSMUSG00000024477	ENSMUST00000235465	intron_variant,NMD_transcript_variant	-	-	-	-	-	MODIFIER	-1	-	Pggt1b	MGI	nonsense_mediated_decay	-	-	2/9	-	-0.63400000333786	18:46273490:-	18:46273490:-AATAAA-TE
fat	18_46273510_T/C	18:46273510	C	T	ENSMUSG00000024477	ENSMUST00000235979	non_coding_transcript_exon_variant	2420/2439	-	-	-	-	MODIFIER	-1	-	Pggt1b	MGI	retained_intron	-	1/1	-	-	-0.63400000333786	18:46273490:-	18:46273490:-AATAAA-TE
fat	18_46273510_T/C	18:46273510	C	T	ENSMUSG00000024477	ENSMUST00000236216	intron_variant	-	-	-	-	-	MODIFIER	-1	-	Pggt1b	MGI	protein_coding	-	-	2/8	-	-0.63400000333786	18:46273490:-	18:46273490:-AATAAA-TE
fat	18_46273510_T/C	18:46273510	C	T	ENSMUSG00000024477	ENSMUST00000236999	intron_variant	-	-	-	-	-	MODIFIER	-1	-	Pggt1b	MGI	protein_coding	-	-	2/6	-	-0.63400000333786	18:46273490:-	18:46273490:-AATAAA-TE
fat	18_46273510_T/C	18:46273510	C	T	ENSMUSG00000024477	ENSMUST00000237757	intron_variant,non_coding_transcript_variant	-	-	-	-	-	MODIFIER	-1	-	Pggt1b	MGI	retained_intron	-	-	2/2	-	-0.63400000333786	18:46273490:-	18:46273490:-AATAAA-TE
fat	18_53390916_A/G	18:53390916	G	A	ENSMUSG00000024535	ENSMUST00000165032	3_prime_UTR_variant	1973/1977	-	-	-	-	MODIFIER	1	-	Snx24	MGI	protein_coding	-	7/7	-	-	-4.5	18:53390933:+	18:53390933:+AACAAA-TE
fat	rs584557026	18:53414963	A	T	ENSMUSG00000024538	ENSMUST00000025419	intron_variant	-	-	-	-	-	MODIFIER	-1	-	Ppic	MGI	protein_coding	-	-	1/4	-	-0.861000001430511	18:53414941:-	18:53414941:-AATAGA-IN,18:53414941:-AGTAAA-IN
fat	rs29678692	18:76977168	G	A	ENSMUSG00000025420	ENSMUST00000122984	3_prime_UTR_variant,NMD_transcript_variant	2020/2039	-	-	-	-	MODIFIER	-1	-	Katnal2	MGI	nonsense_mediated_decay	-	17/17	-	-	-	18:76977148:-	18:76977148:-ATTATA-TE
fat	rs29678692	18:76977168	G	A	ENSMUSG00000025420	ENSMUST00000126153	3_prime_UTR_variant	1922/1942	-	-	-	-	MODIFIER	-1	-	Katnal2	MGI	protein_coding	-	16/16	-	-	-	18:76977148:-	18:76977148:-ATTATA-TE
fat	rs29678692	18:76977168	G	A	ENSMUSG00000025420	ENSMUST00000135029	3_prime_UTR_variant,NMD_transcript_variant	1984/2003	-	-	-	-	MODIFIER	-1	-	Katnal2	MGI	nonsense_mediated_decay	-	16/16	-	-	-	18:76977148:-	18:76977148:-ATTATA-TE
fat	rs29678692	18:76977168	G	A	ENSMUSG00000025420	ENSMUST00000137354	3_prime_UTR_variant	1471/1482	-	-	-	-	MODIFIER	-1	-	Katnal2	MGI	protein_coding	-	12/12	-	-	-	18:76977148:-	18:76977148:-ATTATA-TE
fat	rs29678692	18:76977168	G	A	ENSMUSG00000025420	ENSMUST00000137498	3_prime_UTR_variant	1807/1824	-	-	-	-	MODIFIER	-1	-	Katnal2	MGI	protein_coding	-	15/15	-	-	-	18:76977148:-	18:76977148:-ATTATA-TE
fat	rs230555222	18:77010555	C	T	ENSMUSG00000025420	ENSMUST00000026486	intron_variant	-	-	-	-	-	MODIFIER	-1	-	Katnal2	MGI	protein_coding	-	-	6/13	-	-0.666000008583069	18:77010511:-	18:77010511:-AACAAG-TE
fat	rs230555222	18:77010555	C	T	ENSMUSG00000025420	ENSMUST00000122984	intron_variant,NMD_transcript_variant	-	-	-	-	-	MODIFIER	-1	-	Katnal2	MGI	nonsense_mediated_decay	-	-	7/16	-	-0.666000008583069	18:77010511:-	18:77010511:-AACAAG-TE
fat	rs230555222	18:77010555	C	T	ENSMUSG00000025420	ENSMUST00000123650	3_prime_UTR_variant	616/638	-	-	-	-	MODIFIER	-1	-	Katnal2	MGI	protein_coding	-	2/2	-	-	-0.666000008583069	18:77010511:-	18:77010511:-AACAAG-TE
fat	rs230555222	18:77010555	C	T	ENSMUSG00000025420	ENSMUST00000125744	intron_variant,non_coding_transcript_variant	-	-	-	-	-	MODIFIER	-1	-	Katnal2	MGI	processed_transcript	-	-	2/7	-	-0.666000008583069	18:77010511:-	18:77010511:-AACAAG-TE
fat	rs230555222	18:77010555	C	T	ENSMUSG00000025420	ENSMUST00000126153	intron_variant	-	-	-	-	-	MODIFIER	-1	-	Katnal2	MGI	protein_coding	-	-	6/15	-	-0.666000008583069	18:77010511:-	18:77010511:-AACAAG-TE
fat	rs230555222	18:77010555	C	T	ENSMUSG00000025420	ENSMUST00000135029	intron_variant,NMD_transcript_variant	-	-	-	-	-	MODIFIER	-1	-	Katnal2	MGI	nonsense_mediated_decay	-	-	6/15	-	-0.666000008583069	18:77010511:-	18:77010511:-AACAAG-TE
fat	rs230555222	18:77010555	C	T	ENSMUSG00000025420	ENSMUST00000137354	intron_variant	-	-	-	-	-	MODIFIER	-1	-	Katnal2	MGI	protein_coding	-	-	3/11	-	-0.666000008583069	18:77010511:-	18:77010511:-AACAAG-TE
fat	rs230555222	18:77010555	C	T	ENSMUSG00000025420	ENSMUST00000137498	intron_variant	-	-	-	-	-	MODIFIER	-1	-	Katnal2	MGI	protein_coding	-	-	5/14	-	-0.666000008583069	18:77010511:-	18:77010511:-AACAAG-TE
fat	rs230555222	18:77010555	C	T	ENSMUSG00000025420	ENSMUST00000154665	3_prime_UTR_variant	1001/1515	-	-	-	-	MODIFIER	-1	-	Katnal2	MGI	protein_coding	-	6/6	-	-	-0.666000008583069	18:77010511:-	18:77010511:-AACAAG-TE
fat	rs242824797	18:77010557	A	G	ENSMUSG00000025420	ENSMUST00000026486	intron_variant	-	-	-	-	-	MODIFIER	-1	-	Katnal2	MGI	protein_coding	-	-	6/13	-	-0.666000008583069	18:77010511:-	18:77010511:-AACAAG-TE
fat	rs242824797	18:77010557	A	G	ENSMUSG00000025420	ENSMUST00000122984	intron_variant,NMD_transcript_variant	-	-	-	-	-	MODIFIER	-1	-	Katnal2	MGI	nonsense_mediated_decay	-	-	7/16	-	-0.666000008583069	18:77010511:-	18:77010511:-AACAAG-TE
fat	rs242824797	18:77010557	A	G	ENSMUSG00000025420	ENSMUST00000123650	3_prime_UTR_variant	614/638	-	-	-	-	MODIFIER	-1	-	Katnal2	MGI	protein_coding	-	2/2	-	-	-0.666000008583069	18:77010511:-	18:77010511:-AACAAG-TE
fat	rs242824797	18:77010557	A	G	ENSMUSG00000025420	ENSMUST00000125744	intron_variant,non_coding_transcript_variant	-	-	-	-	-	MODIFIER	-1	-	Katnal2	MGI	processed_transcript	-	-	2/7	-	-0.666000008583069	18:77010511:-	18:77010511:-AACAAG-TE
fat	rs242824797	18:77010557	A	G	ENSMUSG00000025420	ENSMUST00000126153	intron_variant	-	-	-	-	-	MODIFIER	-1	-	Katnal2	MGI	protein_coding	-	-	6/15	-	-0.666000008583069	18:77010511:-	18:77010511:-AACAAG-TE
fat	rs242824797	18:77010557	A	G	ENSMUSG00000025420	ENSMUST00000135029	intron_variant,NMD_transcript_variant	-	-	-	-	-	MODIFIER	-1	-	Katnal2	MGI	nonsense_mediated_decay	-	-	6/15	-	-0.666000008583069	18:77010511:-	18:77010511:-AACAAG-TE
fat	rs242824797	18:77010557	A	G	ENSMUSG00000025420	ENSMUST00000137354	intron_variant	-	-	-	-	-	MODIFIER	-1	-	Katnal2	MGI	protein_coding	-	-	3/11	-	-0.666000008583069	18:77010511:-	18:77010511:-AACAAG-TE
fat	rs242824797	18:77010557	A	G	ENSMUSG00000025420	ENSMUST00000137498	intron_variant	-	-	-	-	-	MODIFIER	-1	-	Katnal2	MGI	protein_coding	-	-	5/14	-	-0.666000008583069	18:77010511:-	18:77010511:-AACAAG-TE
fat	rs242824797	18:77010557	A	G	ENSMUSG00000025420	ENSMUST00000154665	3_prime_UTR_variant	999/1515	-	-	-	-	MODIFIER	-1	-	Katnal2	MGI	protein_coding	-	6/6	-	-	-0.666000008583069	18:77010511:-	18:77010511:-AACAAG-TE
fat	rs37326866	18:77729701	C	T	ENSMUSG00000097666	ENSMUST00000180530	non_coding_transcript_exon_variant	1064/1269	-	-	-	-	MODIFIER	-1	-	A330094K24Rik	MGI	lincRNA	-	2/2	-	-	-1.04999995231628	18:77729681:-	18:77729681:-AGTAAA-TE
fat	rs224739291	18:77961335	G	A	ENSMUSG00000039840	ENSMUST00000044622	intron_variant	-	-	-	-	-	MODIFIER	1	-	Epg5	MGI	protein_coding	-	-	10/43	-	-	18:77961379:+	18:77961379:+GATAAA-IN
fat	rs224739291	18:77961335	G	A	ENSMUSG00000039840	ENSMUST00000237997	intron_variant,non_coding_transcript_variant	-	-	-	-	-	MODIFIER	1	-	Epg5	MGI	processed_transcript	-	-	6/20	-	-	18:77961379:+	18:77961379:+GATAAA-IN
fat	rs217637413	18:84464216	C	G	ENSMUSG00000048410	ENSMUST00000125450	intron_variant	-	-	-	-	-	MODIFIER	-1	cds_start_NF	Zfp407	MGI	protein_coding	-	-	2/2	-	-0.226999998092651	18:84464193:-	18:84464193:-AACAAA-IN
fat	rs217637413	18:84464216	C	G	ENSMUSG00000048410	ENSMUST00000125763	intron_variant	-	-	-	-	-	MODIFIER	-1	-	Zfp407	MGI	protein_coding	-	-	3/8	-	-0.226999998092651	18:84464193:-	18:84464193:-AACAAA-IN
fat	rs6228846	19:4347141	A	T	ENSMUSG00000054611	ENSMUST00000047898	intron_variant	-	-	-	-	-	MODIFIER	-1	-	Kdm2a	MGI	protein_coding	-	-	10/20	-	-1.49000000953674	19:4347106:-	19:4347106:-AATAAG-IN
fat	rs6228846	19:4347141	A	T	ENSMUSG00000054611	ENSMUST00000075856	intron_variant	-	-	-	-	-	MODIFIER	-1	-	Kdm2a	MGI	protein_coding	-	-	10/20	-	-1.49000000953674	19:4347106:-	19:4347106:-AATAAG-IN
fat	rs6228846	19:4347141	A	T	ENSMUSG00000054611	ENSMUST00000116571	intron_variant	-	-	-	-	-	MODIFIER	-1	-	Kdm2a	MGI	protein_coding	-	-	10/12	-	-1.49000000953674	19:4347106:-	19:4347106:-AATAAG-IN
fat	rs37844368	19:6300050	G	A	ENSMUSG00000024772	ENSMUST00000025684	3_prime_UTR_variant	3307/3353	-	-	-	-	MODIFIER	1	-	Ehd1	MGI	protein_coding	-	5/5	-	-	-	19:6300088:+	19:6300088:+AATGAA-TE
fat	rs38822063	19:7304346	A	T	ENSMUSG00000091558	ENSMUST00000166590	non_coding_transcript_exon_variant	581/585	-	-	-	-	MODIFIER	1	-	Gm17227	MGI	antisense	-	2/2	-	-	-	19:7304366:+	19:7304366:+AATAAA-TE
fat	rs38822063	19:7304346	A	T	ENSMUSG00000091558	ENSMUST00000170286	non_coding_transcript_exon_variant	834/1016	-	-	-	-	MODIFIER	1	-	Gm17227	MGI	antisense	-	2/2	-	-	-	19:7304366:+	19:7304366:+AATAAA-TE
fat	19_11492100_A/G	19:11492100	G	A	ENSMUSG00000058470	ENSMUST00000079855	5_prime_UTR_variant	63/1374	-	-	-	-	MODIFIER	1	-	Gm8369	MGI	protein_coding	-	1/5	-	-	-	19:11492118:+	19:11492118:+AATAAA-EX
fat	19_11492100_A/G	19:11492100	G	A	ENSMUSG00000058470	ENSMUST00000186423	5_prime_UTR_variant,NMD_transcript_variant	63/638	-	-	-	-	MODIFIER	1	-	Gm8369	MGI	nonsense_mediated_decay	-	1/6	-	-	-	19:11492118:+	19:11492118:+AATAAA-EX
fat	19_11492100_A/G	19:11492100	G	A	ENSMUSG00000058470	ENSMUST00000189635	intron_variant,non_coding_transcript_variant	-	-	-	-	-	MODIFIER	1	-	Gm8369	MGI	processed_transcript	-	-	1/3	-	-	19:11492118:+	19:11492118:+AATAAA-EX
fat	19_11492100_A/G	19:11492100	G	A	ENSMUSG00000058470	ENSMUST00000191475	non_coding_transcript_exon_variant	51/3637	-	-	-	-	MODIFIER	1	-	Gm8369	MGI	retained_intron	-	1/4	-	-	-	19:11492118:+	19:11492118:+AATAAA-EX
fat	rs3674278	19:39568318	G	A	ENSMUSG00000025003	ENSMUST00000025968	3_prime_UTR_variant	1606/1817	-	-	-	-	MODIFIER	1	-	Cyp2c39	MGI	protein_coding	-	9/9	-	-	-	19:39568332:+	19:39568332:+TATAAA-TE
fat	rs48861207	19:40943256	G	T	ENSMUSG00000061132	ENSMUST00000054769	intron_variant	-	-	-	-	-	MODIFIER	-1	-	Blnk	MGI	protein_coding	-	-	11/16	-	-0.517000019550323	19:40943224:-	19:40943224:-AATAAT-IN
fat	rs48861207	19:40943256	G	T	ENSMUSG00000061132	ENSMUST00000117695	intron_variant	-	-	-	-	-	MODIFIER	-1	-	Blnk	MGI	protein_coding	-	-	11/16	-	-0.517000019550323	19:40943224:-	19:40943224:-AATAAT-IN
fat	rs49409538	19:40948864	T	C	ENSMUSG00000061132	ENSMUST00000054769	intron_variant	-	-	-	-	-	MODIFIER	-1	-	Blnk	MGI	protein_coding	-	-	8/16	-	-0.199000000953674	19:40948846:-	19:40948846:-AATGAA-IN
fat	rs49409538	19:40948864	T	C	ENSMUSG00000061132	ENSMUST00000117695	intron_variant	-	-	-	-	-	MODIFIER	-1	-	Blnk	MGI	protein_coding	-	-	8/16	-	-0.199000000953674	19:40948846:-	19:40948846:-AATGAA-IN
fat	rs255568139	19:45022042	T	A	ENSMUSG00000035342	ENSMUST00000039016	intron_variant	-	-	-	-	-	MODIFIER	1	-	Lzts2	MGI	protein_coding	-	-	2/4	-	-6.65999984741211	19:45022093:+	19:45022093:+AATACA-IN
fat	rs255568139	19:45022042	T	A	ENSMUSG00000035342	ENSMUST00000178087	intron_variant	-	-	-	-	-	MODIFIER	1	-	Lzts2	MGI	protein_coding	-	-	2/4	-	-6.65999984741211	19:45022093:+	19:45022093:+AATACA-IN
fat	rs255568139	19:45022042	T	A	ENSMUSG00000035342	ENSMUST00000179108	intron_variant	-	-	-	-	-	MODIFIER	1	-	Lzts2	MGI	protein_coding	-	-	2/4	-	-6.65999984741211	19:45022093:+	19:45022093:+AATACA-IN
fat	rs255568139	19:45022042	T	A	ENSMUSG00000035342	ENSMUST00000236377	intron_variant	-	-	-	-	-	MODIFIER	1	cds_end_NF	Lzts2	MGI	protein_coding	-	-	1/2	-	-6.65999984741211	19:45022093:+	19:45022093:+AATACA-IN
fat	rs255568139	19:45022042	T	A	ENSMUSG00000035342	ENSMUST00000236512	intron_variant,non_coding_transcript_variant	-	-	-	-	-	MODIFIER	1	-	Lzts2	MGI	processed_transcript	-	-	2/3	-	-6.65999984741211	19:45022093:+	19:45022093:+AATACA-IN
fat	rs255568139	19:45022042	T	A	ENSMUSG00000035342	ENSMUST00000237043	intron_variant	-	-	-	-	-	MODIFIER	1	-	Lzts2	MGI	protein_coding	-	-	2/3	-	-6.65999984741211	19:45022093:+	19:45022093:+AATACA-IN
fat	2_28692668_G/A	2:28692668	A	G	ENSMUSG00000026809	ENSMUST00000102877	intron_variant	-	-	-	-	-	MODIFIER	-1	-	Spaca9	MGI	protein_coding	-	-	4/4	-	0.630999982357025	2:28692653:-	2:28692653:-AATACA-IN
fat	2_28692668_G/A	2:28692668	A	G	ENSMUSG00000026809	ENSMUST00000124840	intron_variant	-	-	-	-	-	MODIFIER	-1	-	Spaca9	MGI	protein_coding	-	-	4/4	-	0.630999982357025	2:28692653:-	2:28692653:-AATACA-IN
fat	rs6382309	2:34779422	C	T	ENSMUSG00000070953	ENSMUST00000113086	missense_variant	901/1106	781/966	261/321	K/E	Aaa/Gaa	MODERATE	-1	-	Rabepk	MGI	protein_coding	tolerated	7/7	-	PANTHER:PTHR46647	-0.65200001001358	2:34779406:-	2:34779406:-AATAAA-TE
fat	rs6382309	2:34779422	C	T	ENSMUSG00000070953	ENSMUST00000118108	missense_variant	1246/1431	934/1119	312/372	K/E	Aaa/Gaa	MODERATE	-1	-	Rabepk	MGI	protein_coding	tolerated	8/8	-	PANTHER:PTHR46647	-0.65200001001358	2:34779406:-	2:34779406:-AATAAA-TE
fat	rs6382309	2:34779422	C	T	ENSMUSG00000070953	ENSMUST00000145903	missense_variant	1102/2968	958/1143	320/380	K/E	Aaa/Gaa	MODERATE	-1	-	Rabepk	MGI	protein_coding	tolerated	8/8	-	PANTHER:PTHR46647	-0.65200001001358	2:34779406:-	2:34779406:-AATAAA-TE
fat	rs27206819	2:34790670	C	T	ENSMUSG00000070953	ENSMUST00000047963	intron_variant,NMD_transcript_variant	-	-	-	-	-	MODIFIER	-1	cds_start_NF	Rabepk	MGI	nonsense_mediated_decay	-	-	1/5	-	-0.65200001001358	2:34790638:-	2:34790638:-CATAAA-EX
fat	rs27206819	2:34790670	C	T	ENSMUSG00000070953	ENSMUST00000113086	intron_variant	-	-	-	-	-	MODIFIER	-1	-	Rabepk	MGI	protein_coding	-	-	3/6	-	-0.65200001001358	2:34790638:-	2:34790638:-CATAAA-EX
fat	rs27206819	2:34790670	C	T	ENSMUSG00000070953	ENSMUST00000118108	intron_variant	-	-	-	-	-	MODIFIER	-1	-	Rabepk	MGI	protein_coding	-	-	3/7	-	-0.65200001001358	2:34790638:-	2:34790638:-CATAAA-EX
fat	rs27206819	2:34790670	C	T	ENSMUSG00000070953	ENSMUST00000140663	intron_variant,NMD_transcript_variant	-	-	-	-	-	MODIFIER	-1	-	Rabepk	MGI	nonsense_mediated_decay	-	-	3/4	-	-0.65200001001358	2:34790638:-	2:34790638:-CATAAA-EX
fat	rs27206819	2:34790670	C	T	ENSMUSG00000070953	ENSMUST00000141099	intron_variant,NMD_transcript_variant	-	-	-	-	-	MODIFIER	-1	-	Rabepk	MGI	nonsense_mediated_decay	-	-	2/4	-	-0.65200001001358	2:34790638:-	2:34790638:-CATAAA-EX
fat	rs27206819	2:34790670	C	T	ENSMUSG00000070953	ENSMUST00000144113	intron_variant,non_coding_transcript_variant	-	-	-	-	-	MODIFIER	-1	-	Rabepk	MGI	retained_intron	-	-	3/4	-	-0.65200001001358	2:34790638:-	2:34790638:-CATAAA-EX
fat	rs27206819	2:34790670	C	T	ENSMUSG00000070953	ENSMUST00000145903	intron_variant	-	-	-	-	-	MODIFIER	-1	-	Rabepk	MGI	protein_coding	-	-	3/7	-	-0.65200001001358	2:34790638:-	2:34790638:-CATAAA-EX
fat	rs246529158	2:35275192	G	A	ENSMUSG00000026879	ENSMUST00000139867	intron_variant	-	-	-	-	-	MODIFIER	1	cds_end_NF	Gsn	MGI	protein_coding	-	-	2/5	-	-	2:35275209:+	2:35275209:+AATAAA-IN
fat	rs246529158	2:35275192	G	A	ENSMUSG00000026879	ENSMUST00000142324	intron_variant	-	-	-	-	-	MODIFIER	1	cds_end_NF	Gsn	MGI	protein_coding	-	-	1/6	-	-	2:35275209:+	2:35275209:+AATAAA-IN
fat	rs246529158	2:35275192	G	A	ENSMUSG00000026879	ENSMUST00000201185	intron_variant	-	-	-	-	-	MODIFIER	1	-	Gsn	MGI	protein_coding	-	-	2/17	-	-	2:35275209:+	2:35275209:+AATAAA-IN
fat	rs246529158	2:35275192	G	A	ENSMUSG00000026879	ENSMUST00000202899	intron_variant	-	-	-	-	-	MODIFIER	1	cds_end_NF	Gsn	MGI	protein_coding	-	-	1/5	-	-	2:35275209:+	2:35275209:+AATAAA-IN
fat	rs246529158	2:35275192	G	A	ENSMUSG00000026879	ENSMUST00000202990	intron_variant	-	-	-	-	-	MODIFIER	1	cds_end_NF	Gsn	MGI	protein_coding	-	-	2/14	-	-	2:35275209:+	2:35275209:+AATAAA-IN
fat	rs27957021	2:69750217	G	A	ENSMUSG00000042133	ENSMUST00000040915	synonymous_variant	2450/6245	2094/2259	698/752	E	gaA/gaG	LOW	1	-	Ppig	MGI	protein_coding	-	14/14	-	MobiDB_lite:mobidb-lite,MobiDB_lite:mobidb-lite	-1.29999995231628	2:69750251:+	2:69750251:+AATGAA-TE
fat	rs27957021	2:69750217	G	A	ENSMUSG00000042133	ENSMUST00000090858	synonymous_variant	2332/6127	2094/2259	698/752	E	gaA/gaG	LOW	1	-	Ppig	MGI	protein_coding	-	14/14	-	MobiDB_lite:mobidb-lite,MobiDB_lite:mobidb-lite	-1.29999995231628	2:69750251:+	2:69750251:+AATGAA-TE
fat	rs32851673	2:70023047	G	C	ENSMUSG00000044308	ENSMUST00000055758	3_prime_UTR_variant	7106/8072	-	-	-	-	MODIFIER	1	-	Ubr3	MGI	protein_coding	-	39/39	-	-	-0.514999985694885	2:70023083:+	2:70023083:+ACTAAA-TE
fat	rs32851673	2:70023047	G	C	ENSMUSG00000044308	ENSMUST00000112251	3_prime_UTR_variant	7115/8081	-	-	-	-	MODIFIER	1	-	Ubr3	MGI	protein_coding	-	39/39	-	-	-0.514999985694885	2:70023083:+	2:70023083:+ACTAAA-TE
fat	rs244561810	2:115886301	G	A	ENSMUSG00000027210	ENSMUST00000028639	intron_variant	-	-	-	-	-	MODIFIER	-1	-	Meis2	MGI	protein_coding	-	-	9/11	-	-	2:115886291:-	2:115886291:-AATATA-IN
fat	rs244561810	2:115886301	G	A	ENSMUSG00000027210	ENSMUST00000074285	intron_variant	-	-	-	-	-	MODIFIER	-1	-	Meis2	MGI	protein_coding	-	-	9/12	-	-	2:115886291:-	2:115886291:-AATATA-IN
fat	rs244561810	2:115886301	G	A	ENSMUSG00000027210	ENSMUST00000102538	intron_variant	-	-	-	-	-	MODIFIER	-1	-	Meis2	MGI	protein_coding	-	-	9/11	-	-	2:115886291:-	2:115886291:-AATATA-IN
fat	rs244561810	2:115886301	G	A	ENSMUSG00000027210	ENSMUST00000110906	intron_variant	-	-	-	-	-	MODIFIER	-1	-	Meis2	MGI	protein_coding	-	-	9/12	-	-	2:115886291:-	2:115886291:-AATATA-IN
fat	rs244561810	2:115886301	G	A	ENSMUSG00000027210	ENSMUST00000110907	intron_variant	-	-	-	-	-	MODIFIER	-1	-	Meis2	MGI	protein_coding	-	-	9/12	-	-	2:115886291:-	2:115886291:-AATATA-IN
fat	rs244561810	2:115886301	G	A	ENSMUSG00000027210	ENSMUST00000110908	intron_variant	-	-	-	-	-	MODIFIER	-1	-	Meis2	MGI	protein_coding	-	-	9/12	-	-	2:115886291:-	2:115886291:-AATATA-IN
fat	rs244561810	2:115886301	G	A	ENSMUSG00000027210	ENSMUST00000151279	intron_variant,non_coding_transcript_variant	-	-	-	-	-	MODIFIER	-1	-	Meis2	MGI	processed_transcript	-	-	3/6	-	-	2:115886291:-	2:115886291:-AATATA-IN
fat	rs586436408	2:116912774	G	A	ENSMUSG00000085316	ENSMUST00000126467	non_coding_transcript_exon_variant	1693/1710	-	-	-	-	MODIFIER	1	-	D330050G23Rik	MGI	lincRNA	-	3/3	-	-	-0.705999970436096	2:116912791:+	2:116912791:+AATAAA-TE
fat	rs27445127	2:118443254	A	C	ENSMUSG00000005102	ENSMUST00000005233	intron_variant	-	-	-	-	-	MODIFIER	1	-	Eif2ak4	MGI	protein_coding	-	-	19/38	-	-0.919000029563904	2:118443269:+	2:118443269:+AATACA-IN
fat	rs27445127	2:118443254	A	C	ENSMUSG00000005102	ENSMUST00000102527	intron_variant	-	-	-	-	-	MODIFIER	1	-	Eif2ak4	MGI	protein_coding	-	-	18/37	-	-0.919000029563904	2:118443269:+	2:118443269:+AATACA-IN
fat	rs27445127	2:118443254	A	C	ENSMUSG00000005102	ENSMUST00000110869	intron_variant	-	-	-	-	-	MODIFIER	1	-	Eif2ak4	MGI	protein_coding	-	-	4/7	-	-0.919000029563904	2:118443269:+	2:118443269:+AATACA-IN
fat	rs27445127	2:118443254	A	C	ENSMUSG00000005102	ENSMUST00000110870	intron_variant	-	-	-	-	-	MODIFIER	1	-	Eif2ak4	MGI	protein_coding	-	-	14/33	-	-0.919000029563904	2:118443269:+	2:118443269:+AATACA-IN
fat	rs27445127	2:118443254	A	C	ENSMUSG00000005102	ENSMUST00000110872	intron_variant	-	-	-	-	-	MODIFIER	1	-	Eif2ak4	MGI	protein_coding	-	-	18/37	-	-0.919000029563904	2:118443269:+	2:118443269:+AATACA-IN
fat	rs27445127	2:118443254	A	C	ENSMUSG00000005102	ENSMUST00000110874	intron_variant	-	-	-	-	-	MODIFIER	1	-	Eif2ak4	MGI	protein_coding	-	-	20/39	-	-0.919000029563904	2:118443269:+	2:118443269:+AATACA-IN
fat	rs27424164	2:119021753	G	A	ENSMUSG00000039983	ENSMUST00000036470	intron_variant	-	-	-	-	-	MODIFIER	-1	-	Ccdc32	MGI	protein_coding	-	-	3/3	-	-0.912999987602234	2:119021732:-	2:119021732:-AATAAA-TE
fat	rs27424164	2:119021753	G	A	ENSMUSG00000039983	ENSMUST00000110834	3_prime_UTR_variant	809/828	-	-	-	-	MODIFIER	-1	-	Ccdc32	MGI	protein_coding	-	3/3	-	-	-0.912999987602234	2:119021732:-	2:119021732:-AATAAA-TE
fat	rs27440538	2:119600610	G	A	ENSMUSG00000085438	ENSMUST00000147425	non_coding_transcript_exon_variant	1245/1381	-	-	-	-	MODIFIER	1	-	Oip5os1	MGI	lincRNA	-	3/3	-	-	-0.947000026702881	2:119600663:+	2:119600663:+ACTAAA-TE
fat	rs27440538	2:119600610	G	A	ENSMUSG00000085438	ENSMUST00000153581	non_coding_transcript_exon_variant	1408/8300	-	-	-	-	MODIFIER	1	-	Oip5os1	MGI	lincRNA	-	3/3	-	-	-0.947000026702881	2:119600663:+	2:119600663:+ACTAAA-TE
fat	rs27440521	2:119606465	G	A	ENSMUSG00000085438	ENSMUST00000153581	non_coding_transcript_exon_variant	7263/8300	-	-	-	-	MODIFIER	1	-	Oip5os1	MGI	lincRNA	-	3/3	-	-	-	2:119606482:+	2:119606482:+AATAAA-TE
fat	rs33403037	2:119967447	C	T	ENSMUSG00000033943	ENSMUST00000046717	3_prime_UTR_variant	11680/11982	-	-	-	-	MODIFIER	1	-	Mga	MGI	protein_coding	-	25/25	-	-	-0.573000013828278	2:119967460:+	2:119967460:+ATTATA-TE
fat	rs33403037	2:119967447	C	T	ENSMUSG00000033943	ENSMUST00000079934	3_prime_UTR_variant	11170/13304	-	-	-	-	MODIFIER	1	-	Mga	MGI	protein_coding	-	23/23	-	-	-0.573000013828278	2:119967460:+	2:119967460:+ATTATA-TE
fat	rs33403037	2:119967447	C	T	ENSMUSG00000033943	ENSMUST00000110773	3_prime_UTR_variant	11443/13577	-	-	-	-	MODIFIER	1	-	Mga	MGI	protein_coding	-	23/23	-	-	-0.573000013828278	2:119967460:+	2:119967460:+ATTATA-TE
fat	rs33403037	2:119967447	C	T	ENSMUSG00000033943	ENSMUST00000110774	3_prime_UTR_variant	11797/13931	-	-	-	-	MODIFIER	1	-	Mga	MGI	protein_coding	-	24/24	-	-	-0.573000013828278	2:119967460:+	2:119967460:+ATTATA-TE
fat	rs33353163	2:120608528	G	T	ENSMUSG00000027286	ENSMUST00000102496	intron_variant	-	-	-	-	-	MODIFIER	-1	-	Lrrc57	MGI	protein_coding	-	-	3/5	-	-2.05999994277954	2:120608518:-	2:120608518:-TATAAA-IN,2:120608518:-AATATA-IN
fat	rs33353163	2:120608528	G	T	ENSMUSG00000027286	ENSMUST00000102497	intron_variant	-	-	-	-	-	MODIFIER	-1	-	Lrrc57	MGI	protein_coding	-	-	3/5	-	-2.05999994277954	2:120608518:-	2:120608518:-TATAAA-IN,2:120608518:-AATATA-IN
fat	rs33353163	2:120608528	G	T	ENSMUSG00000027286	ENSMUST00000102498	intron_variant	-	-	-	-	-	MODIFIER	-1	-	Lrrc57	MGI	protein_coding	-	-	3/5	-	-2.05999994277954	2:120608518:-	2:120608518:-TATAAA-IN,2:120608518:-AATATA-IN
fat	rs33353163	2:120608528	G	T	ENSMUSG00000027286	ENSMUST00000102499	intron_variant	-	-	-	-	-	MODIFIER	-1	-	Lrrc57	MGI	protein_coding	-	-	3/5	-	-2.05999994277954	2:120608518:-	2:120608518:-TATAAA-IN,2:120608518:-AATATA-IN
fat	rs33353163	2:120608528	G	T	ENSMUSG00000027286	ENSMUST00000133612	intron_variant	-	-	-	-	-	MODIFIER	-1	cds_end_NF	Lrrc57	MGI	protein_coding	-	-	3/4	-	-2.05999994277954	2:120608518:-	2:120608518:-TATAAA-IN,2:120608518:-AATATA-IN
fat	rs29580886	2:126894168	C	G	ENSMUSG00000027366	ENSMUST00000028844	3_prime_UTR_variant	1839/5616	-	-	-	-	MODIFIER	-1	-	Sppl2a	MGI	protein_coding	-	15/15	-	-	-0.238000005483627	2:126894155:-	2:126894155:-AATACA-TE
fat	2_129093741_A/G	2:129093741	G	A	ENSMUSG00000027394	ENSMUST00000035812	3_prime_UTR_variant	2025/4567	-	-	-	-	MODIFIER	1	-	Ttl	MGI	protein_coding	-	7/7	-	-	-	2:129093759:+	2:129093759:+AACAAA-TE
fat	2_139757876_T/A	2:139757876	A	T	ENSMUSG00000074766	ENSMUST00000099307	3_prime_UTR_variant	2239/2944	-	-	-	-	MODIFIER	1	-	Ism1	MGI	protein_coding	-	6/6	-	-	-	2:139757896:+	2:139757896:+ATTAAA-TE
fat	2_139757876_T/A	2:139757876	A	T	ENSMUSG00000074766	ENSMUST00000184404	3_prime_UTR_variant	2260/2964	-	-	-	-	MODIFIER	1	-	Ism1	MGI	protein_coding	-	6/6	-	-	-	2:139757896:+	2:139757896:+ATTAAA-TE
fat	rs27236028	2:140027175	A	T	ENSMUSG00000039033	ENSMUST00000046656	intron_variant	-	-	-	-	-	MODIFIER	-1	-	Tasp1	MGI	protein_coding	-	-	4/13	-	-0.612999975681305	2:140027159:-	2:140027159:-AATAAA-IN
fat	rs27236028	2:140027175	A	T	ENSMUSG00000039033	ENSMUST00000099304	intron_variant	-	-	-	-	-	MODIFIER	-1	-	Tasp1	MGI	protein_coding	-	-	4/12	-	-0.612999975681305	2:140027159:-	2:140027159:-AATAAA-IN
fat	rs27236028	2:140027175	A	T	ENSMUSG00000039033	ENSMUST00000110079	intron_variant	-	-	-	-	-	MODIFIER	-1	-	Tasp1	MGI	protein_coding	-	-	4/13	-	-0.612999975681305	2:140027159:-	2:140027159:-AATAAA-IN
fat	rs27236028	2:140027175	A	T	ENSMUSG00000039033	ENSMUST00000124949	intron_variant,non_coding_transcript_variant	-	-	-	-	-	MODIFIER	-1	-	Tasp1	MGI	retained_intron	-	-	1/4	-	-0.612999975681305	2:140027159:-	2:140027159:-AATAAA-IN
fat	rs27236337	2:142618040	C	T	ENSMUSG00000038844	ENSMUST00000043589	3_prime_UTR_variant	5817/6383	-	-	-	-	MODIFIER	-1	-	Kif16b	MGI	protein_coding	-	26/26	-	-	0.300999999046326	2:142618016:-	2:142618016:-AGTAAA-TE
fat	rs27236337	2:142618040	C	T	ENSMUSG00000038844	ENSMUST00000230763	3_prime_UTR_variant	5838/6404	-	-	-	-	MODIFIER	-1	-	Kif16b	MGI	protein_coding	-	27/27	-	-	0.300999999046326	2:142618016:-	2:142618016:-AGTAAA-TE
fat	rs27236336	2:142618067	G	A	ENSMUSG00000038844	ENSMUST00000043589	3_prime_UTR_variant	5790/6383	-	-	-	-	MODIFIER	-1	-	Kif16b	MGI	protein_coding	-	26/26	-	-	-0.517000019550323	2:142618016:-	2:142618016:-ATTATA-TE
fat	rs27236336	2:142618067	G	A	ENSMUSG00000038844	ENSMUST00000230763	3_prime_UTR_variant	5811/6404	-	-	-	-	MODIFIER	-1	-	Kif16b	MGI	protein_coding	-	27/27	-	-	-0.517000019550323	2:142618016:-	2:142618016:-ATTATA-TE
fat	rs27203812	2:142676984	T	C	ENSMUSG00000038844	ENSMUST00000043589	intron_variant	-	-	-	-	-	MODIFIER	-1	-	Kif16b	MGI	protein_coding	-	-	23/25	-	0.42399999499321	2:142676965:-	2:142676965:-AGTAAA-IN
fat	rs27203812	2:142676984	T	C	ENSMUSG00000038844	ENSMUST00000230763	intron_variant	-	-	-	-	-	MODIFIER	-1	-	Kif16b	MGI	protein_coding	-	-	24/26	-	0.42399999499321	2:142676965:-	2:142676965:-AGTAAA-IN
fat	rs48130419	2:143072245	T	A	ENSMUSG00000008333	ENSMUST00000008477	3_prime_UTR_variant	1453/2061	-	-	-	-	MODIFIER	1	-	Snrpb2	MGI	protein_coding	-	7/7	-	-	-	2:143072291:+	2:143072291:+ATTAAA-TE
fat	rs48130419	2:143072245	T	A	ENSMUSG00000008333	ENSMUST00000134091	non_coding_transcript_exon_variant	1219/1827	-	-	-	-	MODIFIER	1	-	Snrpb2	MGI	retained_intron	-	4/4	-	-	-	2:143072291:+	2:143072291:+ATTAAA-TE
fat	rs48680458	2:143072246	T	A	ENSMUSG00000008333	ENSMUST00000008477	3_prime_UTR_variant	1454/2061	-	-	-	-	MODIFIER	1	-	Snrpb2	MGI	protein_coding	-	7/7	-	-	-	2:143072291:+	2:143072291:+ATTAAA-TE
fat	rs48680458	2:143072246	T	A	ENSMUSG00000008333	ENSMUST00000134091	non_coding_transcript_exon_variant	1220/1827	-	-	-	-	MODIFIER	1	-	Snrpb2	MGI	retained_intron	-	4/4	-	-	-	2:143072291:+	2:143072291:+ATTAAA-TE
fat	rs33635988	2:146894165	T	G	ENSMUSG00000074749	ENSMUST00000099278	intron_variant	-	-	-	-	-	MODIFIER	1	-	Kiz	MGI	protein_coding	-	-	6/13	-	-0.675000011920929	2:146894195:+	2:146894195:+AATAAG-IN
fat	rs48447714	2:148768653	G	A	ENSMUSG00000036958	ENSMUST00000028934	3_prime_UTR_variant	571/615	-	-	-	-	MODIFIER	-1	-	Cst11	MGI	protein_coding	-	3/3	-	-	-0.689000010490417	2:148768609:-	2:148768609:-AATAGA-TE
fat	rs27369860	2:152369032	C	T	ENSMUSG00000059361	ENSMUST00000079278	3_prime_UTR_variant	1178/1455	-	-	-	-	MODIFIER	-1	-	Nrsn2	MGI	protein_coding	-	3/3	-	-	-	2:152369011:-	2:152369011:-AATAAA-TE
fat	rs46926785	2:152369127	G	T	ENSMUSG00000059361	ENSMUST00000079278	3_prime_UTR_variant	1083/1455	-	-	-	-	MODIFIER	-1	-	Nrsn2	MGI	protein_coding	-	3/3	-	-	-0.649999976158142	2:152369107:-	2:152369107:-AATATA-TE
fat	rs27339886	2:155992337	G	A	ENSMUSG00000038241	ENSMUST00000039994	missense_variant	6383/7979	6178/7305	2060/2434	K/E	Aaa/Gaa	MODERATE	1	-	Cep250	MGI	protein_coding	tolerated	28/33	-	PANTHER:PTHR23159:SF1,PANTHER:PTHR23159,Coiled-coils_(Ncoils):Coil	0.00958999991416931	2:155992363:+	2:155992363:+AAGAAA-EX
fat	rs27339886	2:155992337	G	A	ENSMUSG00000038241	ENSMUST00000094421	missense_variant	6323/7919	6118/7245	2040/2414	K/E	Aaa/Gaa	MODERATE	1	-	Cep250	MGI	protein_coding	tolerated	29/34	-	PANTHER:PTHR23159,PANTHER:PTHR23159:SF1,Coiled-coils_(Ncoils):Coil	0.00958999991416931	2:155992363:+	2:155992363:+AAGAAA-EX
fat	rs27339886	2:155992337	G	A	ENSMUSG00000038241	ENSMUST00000109619	missense_variant	6381/7977	6181/7308	2061/2435	K/E	Aaa/Gaa	MODERATE	1	-	Cep250	MGI	protein_coding	tolerated	28/33	-	Coiled-coils_(Ncoils):Coil,PANTHER:PTHR23159,PANTHER:PTHR23159:SF1	0.00958999991416931	2:155992363:+	2:155992363:+AAGAAA-EX
fat	rs27339886	2:155992337	G	A	ENSMUSG00000038241	ENSMUST00000148191	non_coding_transcript_exon_variant	4765/6361	-	-	-	-	MODIFIER	1	-	Cep250	MGI	retained_intron	-	10/15	-	-	0.00958999991416931	2:155992363:+	2:155992363:+AAGAAA-EX
fat	rs240973271	2:158311157	C	A	ENSMUSG00000016024	ENSMUST00000016168	intron_variant	-	-	-	-	-	MODIFIER	1	-	Lbp	MGI	protein_coding	-	-	3/14	-	-0.704999983310699	2:158311164:+	2:158311164:+AATAAA-IN
fat	rs240973271	2:158311157	C	A	ENSMUSG00000016024	ENSMUST00000146600	intron_variant,non_coding_transcript_variant	-	-	-	-	-	MODIFIER	1	-	Lbp	MGI	retained_intron	-	-	3/5	-	-0.704999983310699	2:158311164:+	2:158311164:+AATAAA-IN
fat	rs240973271	2:158311157	C	A	ENSMUSG00000016024	ENSMUST00000152541	intron_variant,non_coding_transcript_variant	-	-	-	-	-	MODIFIER	1	-	Lbp	MGI	processed_transcript	-	-	3/7	-	-0.704999983310699	2:158311164:+	2:158311164:+AATAAA-IN
fat	rs50904177	2:166077966	G	T	ENSMUSG00000006800	ENSMUST00000088086	intron_variant	-	-	-	-	-	MODIFIER	-1	-	Sulf2	MGI	protein_coding	-	-	17/20	-	-	2:166077929:-	2:166077929:-CATAAA-IN
fat	rs50904177	2:166077966	G	T	ENSMUSG00000006800	ENSMUST00000109249	intron_variant	-	-	-	-	-	MODIFIER	-1	-	Sulf2	MGI	protein_coding	-	-	17/20	-	-	2:166077929:-	2:166077929:-CATAAA-IN
fat	rs50904177	2:166077966	G	T	ENSMUSG00000006800	ENSMUST00000143996	non_coding_transcript_exon_variant	154/694	-	-	-	-	MODIFIER	-1	-	Sulf2	MGI	retained_intron	-	1/4	-	-	-	2:166077929:-	2:166077929:-CATAAA-IN
fat	rs50904177	2:166077966	G	T	ENSMUSG00000006800	ENSMUST00000146497	intron_variant	-	-	-	-	-	MODIFIER	-1	-	Sulf2	MGI	protein_coding	-	-	18/21	-	-	2:166077929:-	2:166077929:-CATAAA-IN
fat	rs248371502	2:173274349	A	G	ENSMUSG00000038400	ENSMUST00000036248	intron_variant	-	-	-	-	-	MODIFIER	-1	-	Pmepa1	MGI	protein_coding	-	-	1/3	-	0.458999991416931	2:173274333:-	2:173274333:-AACAAA-IN
fat	rs248371502	2:173274349	A	G	ENSMUSG00000038400	ENSMUST00000139306	intron_variant	-	-	-	-	-	MODIFIER	-1	cds_end_NF	Pmepa1	MGI	protein_coding	-	-	1/4	-	0.458999991416931	2:173274333:-	2:173274333:-AACAAA-IN
fat	rs216795334	2:180895164	C	G	ENSMUSG00000098051	ENSMUST00000183124	non_coding_transcript_exon_variant	1060/1116	-	-	-	-	MODIFIER	1	-	Gm27032	MGI	lincRNA	-	1/1	-	-	-0.644999980926514	2:180895219:+	2:180895219:+AATAGA-TE
fat	rs4223793	3:28668646	C	A	ENSMUSG00000027692	ENSMUST00000159236	3_prime_UTR_variant	5064/12276	-	-	-	-	MODIFIER	1	-	Tnik	MGI	protein_coding	-	31/31	-	-	1.75	3:28668684:+	3:28668684:+AATGAA-TE
fat	rs4223793	3:28668646	C	A	ENSMUSG00000027692	ENSMUST00000160934	3_prime_UTR_variant,NMD_transcript_variant	5169/7108	-	-	-	-	MODIFIER	1	-	Tnik	MGI	nonsense_mediated_decay	-	32/32	-	-	1.75	3:28668684:+	3:28668684:+AATGAA-TE
fat	rs4223793	3:28668646	C	A	ENSMUSG00000027692	ENSMUST00000192205	non_coding_transcript_exon_variant	1801/1904	-	-	-	-	MODIFIER	1	-	Tnik	MGI	retained_intron	-	1/1	-	-	1.75	3:28668684:+	3:28668684:+AATGAA-TE
fat	rs30651162	3:60037389	T	G	ENSMUSG00000027761	ENSMUST00000029325	intron_variant	-	-	-	-	-	MODIFIER	1	-	Aadac	MGI	protein_coding	-	-	3/4	-	-	3:60037414:+	3:60037414:+AAGAAA-IN
fat	rs30651162	3:60037389	T	G	ENSMUSG00000027761	ENSMUST00000194896	intron_variant,non_coding_transcript_variant	-	-	-	-	-	MODIFIER	1	-	Aadac	MGI	processed_transcript	-	-	4/4	-	-	3:60037414:+	3:60037414:+AAGAAA-IN
fat	rs31269486	3:79885686	G	T	ENSMUSG00000102191	ENSMUST00000195082	intron_variant,non_coding_transcript_variant	-	-	-	-	-	MODIFIER	-1	-	Gm36569	MGI	antisense	-	-	1/2	-	-8.5	3:79885648:-	3:79885648:-AAGAAA-IN
fat	rs31486755	3:82896096	A	G	ENSMUSG00000028003	ENSMUST00000029632	3_prime_UTR_variant	1834/5351	-	-	-	-	MODIFIER	-1	-	Lrat	MGI	protein_coding	-	2/2	-	-	-0.952000021934509	3:82896082:-	3:82896082:-CATAAA-TE
fat	rs31193626	3:84205295	T	C	ENSMUSG00000027993	ENSMUST00000054990	intron_variant	-	-	-	-	-	MODIFIER	-1	-	Trim2	MGI	protein_coding	-	-	3/11	-	-0.566999971866608	3:84205287:-	3:84205287:-AGTAAA-IN
fat	rs31193626	3:84205295	T	C	ENSMUSG00000027993	ENSMUST00000065380	intron_variant	-	-	-	-	-	MODIFIER	-1	-	Trim2	MGI	protein_coding	-	-	3/11	-	-0.566999971866608	3:84205287:-	3:84205287:-AGTAAA-IN
fat	rs31193626	3:84205295	T	C	ENSMUSG00000027993	ENSMUST00000107691	intron_variant	-	-	-	-	-	MODIFIER	-1	-	Trim2	MGI	protein_coding	-	-	3/11	-	-0.566999971866608	3:84205287:-	3:84205287:-AGTAAA-IN
fat	rs31193626	3:84205295	T	C	ENSMUSG00000027993	ENSMUST00000107692	intron_variant	-	-	-	-	-	MODIFIER	-1	-	Trim2	MGI	protein_coding	-	-	3/11	-	-0.566999971866608	3:84205287:-	3:84205287:-AGTAAA-IN
fat	rs31193626	3:84205295	T	C	ENSMUSG00000027993	ENSMUST00000107693	intron_variant	-	-	-	-	-	MODIFIER	-1	-	Trim2	MGI	protein_coding	-	-	3/11	-	-0.566999971866608	3:84205287:-	3:84205287:-AGTAAA-IN
fat	rs31193626	3:84205295	T	C	ENSMUSG00000027993	ENSMUST00000107695	intron_variant	-	-	-	-	-	MODIFIER	-1	-	Trim2	MGI	protein_coding	-	-	3/11	-	-0.566999971866608	3:84205287:-	3:84205287:-AGTAAA-IN
fat	rs31193626	3:84205295	T	C	ENSMUSG00000027993	ENSMUST00000122849	intron_variant	-	-	-	-	-	MODIFIER	-1	cds_end_NF	Trim2	MGI	protein_coding	-	-	3/4	-	-0.566999971866608	3:84205287:-	3:84205287:-AGTAAA-IN
fat	rs31193626	3:84205295	T	C	ENSMUSG00000027993	ENSMUST00000128574	intron_variant,non_coding_transcript_variant	-	-	-	-	-	MODIFIER	-1	-	Trim2	MGI	retained_intron	-	-	3/10	-	-0.566999971866608	3:84205287:-	3:84205287:-AGTAAA-IN
fat	rs31193626	3:84205295	T	C	ENSMUSG00000027993	ENSMUST00000132283	intron_variant	-	-	-	-	-	MODIFIER	-1	cds_end_NF	Trim2	MGI	protein_coding	-	-	3/4	-	-0.566999971866608	3:84205287:-	3:84205287:-AGTAAA-IN
fat	rs31193626	3:84205295	T	C	ENSMUSG00000027993	ENSMUST00000137596	intron_variant,non_coding_transcript_variant	-	-	-	-	-	MODIFIER	-1	-	Trim2	MGI	retained_intron	-	-	3/5	-	-0.566999971866608	3:84205287:-	3:84205287:-AGTAAA-IN
fat	rs31193626	3:84205295	T	C	ENSMUSG00000027993	ENSMUST00000147901	intron_variant	-	-	-	-	-	MODIFIER	-1	cds_end_NF	Trim2	MGI	protein_coding	-	-	3/3	-	-0.566999971866608	3:84205287:-	3:84205287:-AGTAAA-IN
fat	rs30706788	3:84809818	C	T	ENSMUSG00000102805	ENSMUST00000154148	intron_variant	-	-	-	-	-	MODIFIER	-1	-	Gm37240	MGI	protein_coding	-	-	3/9	-	-0.595000028610229	3:84809806:-	3:84809806:-ATTAAA-IN
fat	rs30152485	3:100138730	C	T	ENSMUSG00000033285	ENSMUST00000052120	missense_variant	2882/3432	2786/2829	929/942	K/R	aAa/aGa	MODERATE	-1	-	Wdr3	MGI	protein_coding	tolerated	27/27	-	Low_complexity_(Seg):seg,PANTHER:PTHR19853:SF0,PANTHER:PTHR19853	1.82000005245209	3:100138714:-	3:100138714:-AAGAAA-TE
fat	rs48130540	3:101857868	G	A	ENSMUSG00000033147	ENSMUST00000106928	3_prime_UTR_variant	4481/6573	-	-	-	-	MODIFIER	-1	-	Slc22a15	MGI	protein_coding	-	12/12	-	-	-	3:101857825:-	3:101857825:-AATGAA-TE
fat	rs30463516	3:102720255	G	A	ENSMUSG00000086745	ENSMUST00000146624	non_coding_transcript_exon_variant	566/590	-	-	-	-	MODIFIER	-1	-	Tspan2os	MGI	antisense	-	4/4	-	-	-3.85999989509583	3:102720237:-	3:102720237:-ATTAAA-TE
fat	3_103619464_A/C	3:103619464	C	A	ENSMUSG00000027849	ENSMUST00000090697	intron_variant	-	-	-	-	-	MODIFIER	1	-	Syt6	MGI	protein_coding	-	-	3/7	-	-	3:103619481:+	3:103619481:+AATAAA-IN
fat	3_103619464_A/C	3:103619464	C	A	ENSMUSG00000027849	ENSMUST00000117221	intron_variant	-	-	-	-	-	MODIFIER	1	-	Syt6	MGI	protein_coding	-	-	3/7	-	-	3:103619481:+	3:103619481:+AATAAA-IN
fat	3_103619464_A/C	3:103619464	C	A	ENSMUSG00000027849	ENSMUST00000118117	intron_variant	-	-	-	-	-	MODIFIER	1	-	Syt6	MGI	protein_coding	-	-	3/5	-	-	3:103619481:+	3:103619481:+AATAAA-IN
fat	3_103619464_A/C	3:103619464	C	A	ENSMUSG00000027849	ENSMUST00000118563	intron_variant	-	-	-	-	-	MODIFIER	1	-	Syt6	MGI	protein_coding	-	-	3/4	-	-	3:103619481:+	3:103619481:+AATAAA-IN
fat	3_103619464_A/C	3:103619464	C	A	ENSMUSG00000027849	ENSMUST00000121834	intron_variant	-	-	-	-	-	MODIFIER	1	-	Syt6	MGI	protein_coding	-	-	3/6	-	-	3:103619481:+	3:103619481:+AATAAA-IN
fat	3_103619464_A/C	3:103619464	C	A	ENSMUSG00000027849	ENSMUST00000132325	intron_variant,NMD_transcript_variant	-	-	-	-	-	MODIFIER	1	-	Syt6	MGI	nonsense_mediated_decay	-	-	3/6	-	-	3:103619481:+	3:103619481:+AATAAA-IN
fat	3_103619464_A/C	3:103619464	C	A	ENSMUSG00000027849	ENSMUST00000136049	intron_variant,NMD_transcript_variant	-	-	-	-	-	MODIFIER	1	-	Syt6	MGI	nonsense_mediated_decay	-	-	3/7	-	-	3:103619481:+	3:103619481:+AATAAA-IN
fat	3_103619464_A/C	3:103619464	C	A	ENSMUSG00000027849	ENSMUST00000151985	intron_variant,NMD_transcript_variant	-	-	-	-	-	MODIFIER	1	-	Syt6	MGI	nonsense_mediated_decay	-	-	3/6	-	-	3:103619481:+	3:103619481:+AATAAA-IN
fat	3_103619464_A/C	3:103619464	C	A	ENSMUSG00000027849	ENSMUST00000239027	intron_variant	-	-	-	-	-	MODIFIER	1	-	Syt6	MGI	protein_coding	-	-	3/6	-	-	3:103619481:+	3:103619481:+AATAAA-IN
fat	3_103739663_T/C	3:103739663	C	T	ENSMUSG00000078620	ENSMUST00000106852	intron_variant	-	-	-	-	-	MODIFIER	1	-	Gm10964	MGI	protein_coding	-	-	1/1	-	-0.652999997138977	3:103739693:+	3:103739693:+ATTATA-IN
fat	rs31530083	3:104490466	T	C	ENSMUSG00000032913	ENSMUST00000046316	intron_variant	-	-	-	-	-	MODIFIER	-1	-	Lrig2	MGI	protein_coding	-	-	8/17	-	-	3:104490454:-	3:104490454:-AATAGA-TE
fat	rs31530083	3:104490466	T	C	ENSMUSG00000032913	ENSMUST00000196518	intron_variant,non_coding_transcript_variant	-	-	-	-	-	MODIFIER	-1	-	Lrig2	MGI	retained_intron	-	-	8/17	-	-	3:104490454:-	3:104490454:-AATAGA-TE
fat	rs31530083	3:104490466	T	C	ENSMUSG00000032913	ENSMUST00000198089	intron_variant,non_coding_transcript_variant	-	-	-	-	-	MODIFIER	-1	-	Lrig2	MGI	retained_intron	-	-	8/8	-	-	3:104490454:-	3:104490454:-AATAGA-TE
fat	rs31530083	3:104490466	T	C	ENSMUSG00000032913	ENSMUST00000198332	intron_variant	-	-	-	-	-	MODIFIER	-1	-	Lrig2	MGI	protein_coding	-	-	8/17	-	-	3:104490454:-	3:104490454:-AATAGA-TE
fat	rs31530083	3:104490466	T	C	ENSMUSG00000032913	ENSMUST00000198452	non_coding_transcript_exon_variant	373/445	-	-	-	-	MODIFIER	-1	-	Lrig2	MGI	retained_intron	-	3/3	-	-	-	3:104490454:-	3:104490454:-AATAGA-TE
fat	rs31530083	3:104490466	T	C	ENSMUSG00000032913	ENSMUST00000199070	intron_variant	-	-	-	-	-	MODIFIER	-1	-	Lrig2	MGI	protein_coding	-	-	1/7	-	-	3:104490454:-	3:104490454:-AATAGA-TE
fat	rs237109898	3:124398096	G	T	ENSMUSG00000106150	ENSMUST00000196005	non_coding_transcript_exon_variant	1663/1673	-	-	-	-	MODIFIER	-1	-	4921527H02Rik	MGI	TEC	-	1/1	-	-	-	3:124398082:-	3:124398082:-AATAAA-TE
fat	rs264693278	3:124398104	A	T	ENSMUSG00000106150	ENSMUST00000196005	non_coding_transcript_exon_variant	1655/1673	-	-	-	-	MODIFIER	-1	-	4921527H02Rik	MGI	TEC	-	1/1	-	-	-0.61599999666214	3:124398082:-	3:124398082:-AACAAA-TE,3:124398082:-AATAAA-TE
fat	rs30596426	3:124573235	A	G	ENSMUSG00000039174	ENSMUST00000047110	intron_variant	-	-	-	-	-	MODIFIER	-1	-	1700003H04Rik	MGI	protein_coding	-	-	5/5	-	-	3:124573222:-	3:124573222:-AATACA-TE
fat	rs30596426	3:124573235	A	G	ENSMUSG00000039174	ENSMUST00000177772	3_prime_UTR_variant	180/197	-	-	-	-	MODIFIER	-1	cds_start_NF	1700003H04Rik	MGI	protein_coding	-	3/3	-	-	-	3:124573222:-	3:124573222:-AATACA-TE
fat	rs30596426	3:124573235	A	G	ENSMUSG00000039174	ENSMUST00000178485	intron_variant	-	-	-	-	-	MODIFIER	-1	-	1700003H04Rik	MGI	protein_coding	-	-	3/3	-	-	3:124573222:-	3:124573222:-AATACA-TE
fat	rs30596426	3:124573235	A	G	ENSMUSG00000039174	ENSMUST00000178953	3_prime_UTR_variant,NMD_transcript_variant	592/609	-	-	-	-	MODIFIER	-1	-	1700003H04Rik	MGI	nonsense_mediated_decay	-	6/6	-	-	-	3:124573222:-	3:124573222:-AATACA-TE
fat	rs30596426	3:124573235	A	G	ENSMUSG00000039174	ENSMUST00000180033	3_prime_UTR_variant,NMD_transcript_variant	667/685	-	-	-	-	MODIFIER	-1	-	1700003H04Rik	MGI	nonsense_mediated_decay	-	6/6	-	-	-	3:124573222:-	3:124573222:-AATACA-TE
fat	rs30596426	3:124573235	A	G	ENSMUSG00000039174	ENSMUST00000180162	intron_variant	-	-	-	-	-	MODIFIER	-1	-	1700003H04Rik	MGI	protein_coding	-	-	4/4	-	-	3:124573222:-	3:124573222:-AATACA-TE
fat	3_125439467_A/C	3:125439467	C	A	ENSMUSG00000027971	ENSMUST00000144344	intron_variant	-	-	-	-	-	MODIFIER	1	cds_start_NF	Ndst4	MGI	protein_coding	-	-	1/5	-	-0.532000005245209	3:125439506:+	3:125439506:+AATAAA-IN
fat	3_125439467_A/C	3:125439467	C	A	ENSMUSG00000027971	ENSMUST00000147016	intron_variant,non_coding_transcript_variant	-	-	-	-	-	MODIFIER	1	-	Ndst4	MGI	retained_intron	-	-	2/6	-	-0.532000005245209	3:125439506:+	3:125439506:+AATAAA-IN
fat	3_125439467_A/C	3:125439467	C	A	ENSMUSG00000027971	ENSMUST00000173932	intron_variant	-	-	-	-	-	MODIFIER	1	-	Ndst4	MGI	protein_coding	-	-	2/13	-	-0.532000005245209	3:125439506:+	3:125439506:+AATAAA-IN
fat	rs30696512	3:130629935	A	C	ENSMUSG00000019232	ENSMUST00000072271	intron_variant	-	-	-	-	-	MODIFIER	1	-	Etnppl	MGI	protein_coding	-	-	8/12	-	-0.180999994277954	3:130629960:+	3:130629960:+ACTAAA-IN
fat	rs30696512	3:130629935	A	C	ENSMUSG00000019232	ENSMUST00000163620	intron_variant	-	-	-	-	-	MODIFIER	1	-	Etnppl	MGI	protein_coding	-	-	8/12	-	-0.180999994277954	3:130629960:+	3:130629960:+ACTAAA-IN
fat	rs30696512	3:130629935	A	C	ENSMUSG00000019232	ENSMUST00000166187	intron_variant	-	-	-	-	-	MODIFIER	1	-	Etnppl	MGI	protein_coding	-	-	9/13	-	-0.180999994277954	3:130629960:+	3:130629960:+ACTAAA-IN
fat	4_14811120_G/A	4:14811120	A	G	ENSMUSG00000040550	ENSMUST00000117268	3_prime_UTR_variant	1644/3266	-	-	-	-	MODIFIER	-1	-	Otud6b	MGI	protein_coding	-	7/7	-	-	-0.736999988555908	4:14811086:-	4:14811086:-CATAAA-TE
fat	4_14811120_G/A	4:14811120	A	G	ENSMUSG00000040550	ENSMUST00000151012	3_prime_UTR_variant,NMD_transcript_variant	1573/2647	-	-	-	-	MODIFIER	-1	-	Otud6b	MGI	nonsense_mediated_decay	-	8/8	-	-	-0.736999988555908	4:14811086:-	4:14811086:-CATAAA-TE
fat	4_14811120_G/A	4:14811120	A	G	ENSMUSG00000040550	ENSMUST00000236953	3_prime_UTR_variant	1644/3257	-	-	-	-	MODIFIER	-1	-	Otud6b	MGI	protein_coding	-	7/7	-	-	-0.736999988555908	4:14811086:-	4:14811086:-CATAAA-TE
fat	rs47210215	4:88995134	T	A	ENSMUSG00000117251	ENSMUST00000232991	non_coding_transcript_exon_variant	1316/1332	-	-	-	-	MODIFIER	-1	-	Gm49891	MGI	lincRNA	-	2/2	-	-	0.196999996900558	4:88995118:-	4:88995118:-AATAAA-TE
fat	4_96013789_T/C	4:96013789	C	T	ENSMUSG00000028572	ENSMUST00000030306	intron_variant	-	-	-	-	-	MODIFIER	1	-	Hook1	MGI	protein_coding	-	-	15/21	-	-0.657999992370605	4:96013805:+	4:96013805:+AATAAT-IN
fat	4_96013789_T/C	4:96013789	C	T	ENSMUSG00000028572	ENSMUST00000125627	intron_variant,non_coding_transcript_variant	-	-	-	-	-	MODIFIER	1	-	Hook1	MGI	processed_transcript	-	-	15/15	-	-0.657999992370605	4:96013805:+	4:96013805:+AATAAT-IN
fat	4_96013789_T/C	4:96013789	C	T	ENSMUSG00000028572	ENSMUST00000141448	intron_variant,non_coding_transcript_variant	-	-	-	-	-	MODIFIER	1	-	Hook1	MGI	processed_transcript	-	-	14/18	-	-0.657999992370605	4:96013805:+	4:96013805:+AATAAT-IN
fat	4_96013789_T/C	4:96013789	C	T	ENSMUSG00000028572	ENSMUST00000143326	intron_variant,non_coding_transcript_variant	-	-	-	-	-	MODIFIER	1	-	Hook1	MGI	processed_transcript	-	-	1/6	-	-0.657999992370605	4:96013805:+	4:96013805:+AATAAT-IN
fat	4_96013789_T/C	4:96013789	C	T	ENSMUSG00000028572	ENSMUST00000148291	intron_variant,non_coding_transcript_variant	-	-	-	-	-	MODIFIER	1	-	Hook1	MGI	processed_transcript	-	-	4/4	-	-0.657999992370605	4:96013805:+	4:96013805:+AATAAT-IN
fat	rs28082712	4:96037192	C	T	ENSMUSG00000028571	ENSMUST00000132513	intron_variant	-	-	-	-	-	MODIFIER	-1	cds_start_NF	Cyp2j13	MGI	protein_coding	-	-	3/3	-	-	4:96037164:-	4:96037164:-ATTACA-IN
fat	rs223660320	4:96044982	G	T	ENSMUSG00000028571	ENSMUST00000030305	3_prime_UTR_variant	2052/4374	-	-	-	-	MODIFIER	-1	-	Cyp2j13	MGI	protein_coding	-	9/9	-	-	0.177000001072884	4:96044939:-	4:96044939:-AATAAG-TE
fat	rs223660320	4:96044982	G	T	ENSMUSG00000028571	ENSMUST00000132513	intron_variant	-	-	-	-	-	MODIFIER	-1	cds_start_NF	Cyp2j13	MGI	protein_coding	-	-	3/3	-	0.177000001072884	4:96044939:-	4:96044939:-AATAAG-TE
fat	rs32904032	4:111949644	C	T	ENSMUSG00000078599	ENSMUST00000165046	intron_variant	-	-	-	-	-	MODIFIER	1	-	Skint8	MGI	protein_coding	-	-	6/6	-	-	4:111949650:+	4:111949650:+AATATA-IN
fat	rs46487053	4:112648906	G	T	ENSMUSG00000034359	ENSMUST00000186969	intron_variant	-	-	-	-	-	MODIFIER	1	-	Skint2	MGI	protein_coding	-	-	6/7	-	-	4:112648920:+	4:112648920:+AATAAT-IN
fat	4_112895034_G/T	4:112895034	T	G	ENSMUSG00000087194	ENSMUST00000138966	intron_variant	-	-	-	-	-	MODIFIER	-1	-	Skint6	MGI	protein_coding	-	-	29/48	-	-	4:112895023:-	4:112895023:-AACAAG-IN
fat	4_112895034_G/T	4:112895034	T	G	ENSMUSG00000087194	ENSMUST00000171224	intron_variant	-	-	-	-	-	MODIFIER	-1	-	Skint6	MGI	protein_coding	-	-	28/47	-	-	4:112895023:-	4:112895023:-AACAAG-IN
fat	4_112895035_T/A	4:112895035	A	T	ENSMUSG00000087194	ENSMUST00000138966	intron_variant	-	-	-	-	-	MODIFIER	-1	-	Skint6	MGI	protein_coding	-	-	29/48	-	-	4:112895023:-	4:112895023:-AACAAG-IN
fat	4_112895035_T/A	4:112895035	A	T	ENSMUSG00000087194	ENSMUST00000171224	intron_variant	-	-	-	-	-	MODIFIER	-1	-	Skint6	MGI	protein_coding	-	-	28/47	-	-	4:112895023:-	4:112895023:-AACAAG-IN
fat	4_129143866_A/G	4:129143866	G	A	ENSMUSG00000001334	ENSMUST00000102600	3_prime_UTR_variant	2036/2763	-	-	-	-	MODIFIER	1	-	Fndc5	MGI	protein_coding	-	6/6	-	-	-2.55999994277954	4:129143880:+	4:129143880:+CATAAA-TE
fat	4_129219177_A/G	4:129219177	G	A	ENSMUSG00000028811	ENSMUST00000106054	3_prime_UTR_variant	2479/2909	-	-	-	-	MODIFIER	1	-	Yars	MGI	protein_coding	-	13/13	-	-	-2.4300000667572	4:129219188:+	4:129219188:+CATAAA-TE
fat	4_129262882_T/C	4:129262882	C	T	ENSMUSG00000087575	ENSMUST00000153817	intron_variant,non_coding_transcript_variant	-	-	-	-	-	MODIFIER	1	-	Gm12976	MGI	lincRNA	-	-	1/1	-	-0.878000020980835	4:129262900:+	4:129262900:+AATATA-IN
fat	4_149157405_T/C	4:149157405	C	T	ENSMUSG00000028961	ENSMUST00000084124	intron_variant	-	-	-	-	-	MODIFIER	-1	-	Pgd	MGI	protein_coding	-	-	7/12	-	-	4:149157396:-	4:149157396:-AATAAA-IN
fat	4_149157405_T/C	4:149157405	C	T	ENSMUSG00000028961	ENSMUST00000124409	intron_variant,non_coding_transcript_variant	-	-	-	-	-	MODIFIER	-1	-	Pgd	MGI	retained_intron	-	-	1/1	-	-	4:149157396:-	4:149157396:-AATAAA-IN
fat	4_149245759_T/G	4:149245759	G	T	ENSMUSG00000063077	ENSMUST00000030806	intron_variant	-	-	-	-	-	MODIFIER	-1	-	Kif1b	MGI	protein_coding	-	-	18/20	-	-0.903999984264374	4:149245709:-	4:149245709:-AACAAA-EX
fat	4_149245759_T/G	4:149245759	G	T	ENSMUSG00000063077	ENSMUST00000055647	intron_variant	-	-	-	-	-	MODIFIER	-1	-	Kif1b	MGI	protein_coding	-	-	18/46	-	-0.903999984264374	4:149245709:-	4:149245709:-AACAAA-EX
fat	4_149245759_T/G	4:149245759	G	T	ENSMUSG00000063077	ENSMUST00000060537	intron_variant	-	-	-	-	-	MODIFIER	-1	-	Kif1b	MGI	protein_coding	-	-	20/48	-	-0.903999984264374	4:149245709:-	4:149245709:-AACAAA-EX
fat	4_149245759_T/G	4:149245759	G	T	ENSMUSG00000063077	ENSMUST00000140749	intron_variant,non_coding_transcript_variant	-	-	-	-	-	MODIFIER	-1	-	Kif1b	MGI	retained_intron	-	-	3/4	-	-0.903999984264374	4:149245709:-	4:149245709:-AACAAA-EX
fat	4_149245759_T/G	4:149245759	G	T	ENSMUSG00000063077	ENSMUST00000238956	intron_variant	-	-	-	-	-	MODIFIER	-1	-	Kif1b	MGI	protein_coding	-	-	20/49	-	-0.903999984264374	4:149245709:-	4:149245709:-AACAAA-EX
fat	4_149467603_A/G	4:149467603	G	A	ENSMUSG00000028992	ENSMUST00000119921	3_prime_UTR_variant	2626/2657	-	-	-	-	MODIFIER	-1	-	Nmnat1	MGI	protein_coding	-	4/4	-	-	-0.63400000333786	4:149467572:-	4:149467572:-ATTAAA-TE
fat	4_149486341_A/G	4:149486341	G	A	ENSMUSG00000028990	ENSMUST00000030842	intron_variant	-	-	-	-	-	MODIFIER	1	-	Lzic	MGI	protein_coding	-	-	1/6	-	-1.32000005245209	4:149486359:+	4:149486359:+GATAAA-IN
fat	4_149486341_A/G	4:149486341	G	A	ENSMUSG00000028990	ENSMUST00000124413	intron_variant	-	-	-	-	-	MODIFIER	1	cds_end_NF	Lzic	MGI	protein_coding	-	-	2/3	-	-1.32000005245209	4:149486359:+	4:149486359:+GATAAA-IN
fat	4_149486341_A/G	4:149486341	G	A	ENSMUSG00000028990	ENSMUST00000141293	intron_variant	-	-	-	-	-	MODIFIER	1	cds_end_NF	Lzic	MGI	protein_coding	-	-	3/4	-	-1.32000005245209	4:149486359:+	4:149486359:+GATAAA-IN
fat	rs47853609	5:22926791	G	A	ENSMUSG00000106379	ENSMUST00000197992	intron_variant	-	-	-	-	-	MODIFIER	1	-	Lhfpl3	MGI	protein_coding	-	-	1/3	-	-1.25999999046326	5:22926806:+	5:22926806:+AATGAA-IN
fat	rs48552886	5:22926797	G	A	ENSMUSG00000106379	ENSMUST00000197992	intron_variant	-	-	-	-	-	MODIFIER	1	-	Lhfpl3	MGI	protein_coding	-	-	1/3	-	-0.284000009298325	5:22926806:+	5:22926806:+GATAAA-IN
fat	rs29551229	5:23433587	A	G	ENSMUSG00000073147	ENSMUST00000101522	non_coding_transcript_exon_variant	333/2110	-	-	-	-	MODIFIER	-1	-	5031425E22Rik	MGI	lincRNA	-	1/1	-	-	-1.03999996185303	5:23433548:-	5:23433548:-AACAAA-TE
fat	rs29551229	5:23433587	A	G	ENSMUSG00000073147	ENSMUST00000189045	non_coding_transcript_exon_variant	683/1983	-	-	-	-	MODIFIER	-1	-	5031425E22Rik	MGI	lincRNA	-	1/1	-	-	-1.03999996185303	5:23433548:-	5:23433548:-AACAAA-TE
fat	rs32065544	5:23805957	G	A	ENSMUSG00000028999	ENSMUST00000030852	intron_variant	-	-	-	-	-	MODIFIER	1	-	Rint1	MGI	protein_coding	-	-	6/14	-	-	5:23805980:+	5:23805980:+AATGAA-IN,5:23806010:+AATGAA-IN
fat	rs32065544	5:23805957	G	A	ENSMUSG00000028999	ENSMUST00000115113	intron_variant	-	-	-	-	-	MODIFIER	1	-	Rint1	MGI	protein_coding	-	-	5/13	-	-	5:23805980:+	5:23805980:+AATGAA-IN,5:23806010:+AATGAA-IN
fat	rs32065544	5:23805957	G	A	ENSMUSG00000028999	ENSMUST00000124680	intron_variant,non_coding_transcript_variant	-	-	-	-	-	MODIFIER	1	-	Rint1	MGI	retained_intron	-	-	6/13	-	-	5:23805980:+	5:23805980:+AATGAA-IN,5:23806010:+AATGAA-IN
fat	rs29562730	5:36455128	C	T	ENSMUSG00000039563	ENSMUST00000122882	non_coding_transcript_exon_variant	1582/1743	-	-	-	-	MODIFIER	-1	-	2210406O10Rik	MGI	lincRNA	-	2/2	-	-	-0.226999998092651	5:36455090:-	5:36455090:-ATTAAA-TE
fat	rs29562730	5:36455128	C	T	ENSMUSG00000039563	ENSMUST00000149687	intron_variant,non_coding_transcript_variant	-	-	-	-	-	MODIFIER	-1	-	2210406O10Rik	MGI	lincRNA	-	-	2/2	-	-0.226999998092651	5:36455090:-	5:36455090:-ATTAAA-TE
fat	rs243969883	5:37808051	C	T	ENSMUSG00000107131	ENSMUST00000201761	non_coding_transcript_exon_variant	656/683	-	-	-	-	MODIFIER	1	-	Gm43763	MGI	lincRNA	-	2/2	-	-	-	5:37808078:+	5:37808078:+AATGAA-TE
fat	rs50231805	5:76873277	T	C	ENSMUSG00000036377	ENSMUST00000120639	3_prime_UTR_variant	6558/6826	-	-	-	-	MODIFIER	1	-	C530008M17Rik	MGI	protein_coding	-	9/9	-	-	-0.725000023841858	5:76873330:+	5:76873330:+ACTAAA-TE
fat	rs50231805	5:76873277	T	C	ENSMUSG00000036377	ENSMUST00000121160	3_prime_UTR_variant	6868/6921	-	-	-	-	MODIFIER	1	-	C530008M17Rik	MGI	protein_coding	-	11/11	-	-	-0.725000023841858	5:76873330:+	5:76873330:+ACTAAA-TE
fat	rs50231805	5:76873277	T	C	ENSMUSG00000036377	ENSMUST00000163347	3_prime_UTR_variant	6558/6835	-	-	-	-	MODIFIER	1	-	C530008M17Rik	MGI	protein_coding	-	9/9	-	-	-0.725000023841858	5:76873330:+	5:76873330:+ACTAAA-TE
fat	rs50231805	5:76873277	T	C	ENSMUSG00000036377	ENSMUST00000238963	3_prime_UTR_variant	7043/7096	-	-	-	-	MODIFIER	1	-	C530008M17Rik	MGI	protein_coding	-	12/12	-	-	-0.725000023841858	5:76873330:+	5:76873330:+ACTAAA-TE
fat	rs248223477	5:81243942	G	A	ENSMUSG00000037605	ENSMUST00000117253	intron_variant	-	-	-	-	-	MODIFIER	1	-	Adgrl3	MGI	protein_coding	-	-	3/26	-	-	5:81243973:+	5:81243973:+AATAAA-IN
fat	rs248223477	5:81243942	G	A	ENSMUSG00000037605	ENSMUST00000120128	intron_variant	-	-	-	-	-	MODIFIER	1	-	Adgrl3	MGI	protein_coding	-	-	2/25	-	-	5:81243973:+	5:81243973:+AATAAA-IN
fat	rs248223477	5:81243942	G	A	ENSMUSG00000037605	ENSMUST00000121707	intron_variant	-	-	-	-	-	MODIFIER	1	-	Adgrl3	MGI	protein_coding	-	-	3/26	-	-	5:81243973:+	5:81243973:+AATAAA-IN
fat	rs248223477	5:81243942	G	A	ENSMUSG00000037605	ENSMUST00000127046	intron_variant,non_coding_transcript_variant	-	-	-	-	-	MODIFIER	1	-	Adgrl3	MGI	retained_intron	-	-	3/8	-	-	5:81243973:+	5:81243973:+AATAAA-IN
fat	rs248223477	5:81243942	G	A	ENSMUSG00000037605	ENSMUST00000132375	intron_variant,NMD_transcript_variant	-	-	-	-	-	MODIFIER	1	-	Adgrl3	MGI	nonsense_mediated_decay	-	-	3/24	-	-	5:81243973:+	5:81243973:+AATAAA-IN
fat	rs248223477	5:81243942	G	A	ENSMUSG00000037605	ENSMUST00000136104	intron_variant,non_coding_transcript_variant	-	-	-	-	-	MODIFIER	1	-	Adgrl3	MGI	retained_intron	-	-	2/12	-	-	5:81243973:+	5:81243973:+AATAAA-IN
fat	rs248223477	5:81243942	G	A	ENSMUSG00000037605	ENSMUST00000140356	intron_variant,non_coding_transcript_variant	-	-	-	-	-	MODIFIER	1	-	Adgrl3	MGI	retained_intron	-	-	3/6	-	-	5:81243973:+	5:81243973:+AATAAA-IN
fat	rs248223477	5:81243942	G	A	ENSMUSG00000037605	ENSMUST00000147226	intron_variant,non_coding_transcript_variant	-	-	-	-	-	MODIFIER	1	-	Adgrl3	MGI	retained_intron	-	-	3/5	-	-	5:81243973:+	5:81243973:+AATAAA-IN
fat	rs248223477	5:81243942	G	A	ENSMUSG00000037605	ENSMUST00000149280	intron_variant,non_coding_transcript_variant	-	-	-	-	-	MODIFIER	1	-	Adgrl3	MGI	retained_intron	-	-	3/12	-	-	5:81243973:+	5:81243973:+AATAAA-IN
fat	rs248223477	5:81243942	G	A	ENSMUSG00000037605	ENSMUST00000153264	intron_variant,non_coding_transcript_variant	-	-	-	-	-	MODIFIER	1	-	Adgrl3	MGI	processed_transcript	-	-	3/10	-	-	5:81243973:+	5:81243973:+AATAAA-IN
fat	rs37915817	5:127027851	G	A	ENSMUSG00000105490	ENSMUST00000196374	intron_variant,non_coding_transcript_variant	-	-	-	-	-	MODIFIER	1	-	4933438B17Rik	MGI	lincRNA	-	-	1/1	-	-0.919000029563904	5:127027868:+	5:127027868:+ATTAAA-IN
fat	rs38129216	6:32514761	C	T	ENSMUSG00000086763	ENSMUST00000150314	non_coding_transcript_exon_variant	1162/1977	-	-	-	-	MODIFIER	1	-	Plxna4os1	MGI	antisense	-	2/2	-	-	-1.87999999523163	6:32514773:+	6:32514773:+AATGAA-TE
fat	rs36662923	6:32515566	C	T	ENSMUSG00000086763	ENSMUST00000150314	non_coding_transcript_exon_variant	1967/1977	-	-	-	-	MODIFIER	1	-	Plxna4os1	MGI	antisense	-	2/2	-	-	-1.32000005245209	6:32515582:+	6:32515582:+AATATA-TE
fat	6_33448973_A/G	6:33448973	G	A	ENSMUSG00000029763	ENSMUST00000052266	intron_variant	-	-	-	-	-	MODIFIER	1	-	Exoc4	MGI	protein_coding	-	-	9/17	-	0.449000000953674	6:33448991:+	6:33448991:+AATAAA-IN
fat	6_33448973_A/G	6:33448973	G	A	ENSMUSG00000029763	ENSMUST00000090381	intron_variant	-	-	-	-	-	MODIFIER	1	-	Exoc4	MGI	protein_coding	-	-	9/9	-	0.449000000953674	6:33448991:+	6:33448991:+AATAAA-IN
fat	6_33448973_A/G	6:33448973	G	A	ENSMUSG00000029763	ENSMUST00000115080	intron_variant	-	-	-	-	-	MODIFIER	1	-	Exoc4	MGI	protein_coding	-	-	9/9	-	0.449000000953674	6:33448991:+	6:33448991:+AATAAA-IN
fat	6_33448973_A/G	6:33448973	G	A	ENSMUSG00000029763	ENSMUST00000132842	intron_variant,non_coding_transcript_variant	-	-	-	-	-	MODIFIER	1	-	Exoc4	MGI	processed_transcript	-	-	9/12	-	0.449000000953674	6:33448991:+	6:33448991:+AATAAA-IN
fat	6_33448973_A/G	6:33448973	G	A	ENSMUSG00000029763	ENSMUST00000152835	intron_variant,non_coding_transcript_variant	-	-	-	-	-	MODIFIER	1	-	Exoc4	MGI	processed_transcript	-	-	4/4	-	0.449000000953674	6:33448991:+	6:33448991:+AATAAA-IN
fat	rs49858485	6:33478093	T	A	ENSMUSG00000029763	ENSMUST00000052266	intron_variant	-	-	-	-	-	MODIFIER	1	-	Exoc4	MGI	protein_coding	-	-	9/17	-	-0.741999983787537	6:33478110:+	6:33478110:+AATAAA-IN
fat	rs49858485	6:33478093	T	A	ENSMUSG00000029763	ENSMUST00000115080	intron_variant	-	-	-	-	-	MODIFIER	1	-	Exoc4	MGI	protein_coding	-	-	9/9	-	-0.741999983787537	6:33478110:+	6:33478110:+AATAAA-IN
fat	rs49858485	6:33478093	T	A	ENSMUSG00000029763	ENSMUST00000132842	intron_variant,non_coding_transcript_variant	-	-	-	-	-	MODIFIER	1	-	Exoc4	MGI	processed_transcript	-	-	9/12	-	-0.741999983787537	6:33478110:+	6:33478110:+AATAAA-IN
fat	rs49858485	6:33478093	T	A	ENSMUSG00000029763	ENSMUST00000152835	intron_variant,non_coding_transcript_variant	-	-	-	-	-	MODIFIER	1	-	Exoc4	MGI	processed_transcript	-	-	4/4	-	-0.741999983787537	6:33478110:+	6:33478110:+AATAAA-IN
fat	6_33818970_A/G	6:33818970	G	A	ENSMUSG00000029763	ENSMUST00000052266	intron_variant	-	-	-	-	-	MODIFIER	1	-	Exoc4	MGI	protein_coding	-	-	12/17	-	0.42399999499321	6:33819002:+	6:33819002:+AATAAA-IN
fat	6_33818970_A/G	6:33818970	G	A	ENSMUSG00000029763	ENSMUST00000143190	intron_variant,non_coding_transcript_variant	-	-	-	-	-	MODIFIER	1	-	Exoc4	MGI	processed_transcript	-	-	3/4	-	0.42399999499321	6:33819002:+	6:33819002:+AATAAA-IN
fat	rs36985347	6:33889926	A	T	ENSMUSG00000029763	ENSMUST00000052266	intron_variant	-	-	-	-	-	MODIFIER	1	-	Exoc4	MGI	protein_coding	-	-	14/17	-	-0.458999991416931	6:33889934:+	6:33889934:+CATAAA-IN
fat	rs224253325	6:34625376	A	C	ENSMUSG00000029761	ENSMUST00000079391	intron_variant	-	-	-	-	-	MODIFIER	1	-	Cald1	MGI	protein_coding	-	-	1/13	-	-0.365000009536743	6:34625394:+	6:34625394:+AACAAA-IN
fat	rs224253325	6:34625376	A	C	ENSMUSG00000029761	ENSMUST00000115026	intron_variant	-	-	-	-	-	MODIFIER	1	-	Cald1	MGI	protein_coding	-	-	1/13	-	-0.365000009536743	6:34625394:+	6:34625394:+AACAAA-IN
fat	rs224253325	6:34625376	A	C	ENSMUSG00000029761	ENSMUST00000115027	intron_variant	-	-	-	-	-	MODIFIER	1	-	Cald1	MGI	protein_coding	-	-	1/14	-	-0.365000009536743	6:34625394:+	6:34625394:+AACAAA-IN
fat	rs224253325	6:34625376	A	C	ENSMUSG00000029761	ENSMUST00000127055	intron_variant,non_coding_transcript_variant	-	-	-	-	-	MODIFIER	1	-	Cald1	MGI	retained_intron	-	-	1/1	-	-0.365000009536743	6:34625394:+	6:34625394:+AACAAA-IN
fat	rs224253325	6:34625376	A	C	ENSMUSG00000029761	ENSMUST00000142512	intron_variant	-	-	-	-	-	MODIFIER	1	cds_end_NF	Cald1	MGI	protein_coding	-	-	1/4	-	-0.365000009536743	6:34625394:+	6:34625394:+AACAAA-IN
fat	rs224253325	6:34625376	A	C	ENSMUSG00000029761	ENSMUST00000154182	intron_variant,non_coding_transcript_variant	-	-	-	-	-	MODIFIER	1	-	Cald1	MGI	retained_intron	-	-	1/3	-	-0.365000009536743	6:34625394:+	6:34625394:+AACAAA-IN
fat	rs224253325	6:34625376	A	C	ENSMUSG00000029761	ENSMUST00000155714	intron_variant,non_coding_transcript_variant	-	-	-	-	-	MODIFIER	1	-	Cald1	MGI	retained_intron	-	-	1/2	-	-0.365000009536743	6:34625394:+	6:34625394:+AACAAA-IN
fat	6_48660856_T/A	6:48660856	A	T	ENSMUSG00000064262	ENSMUST00000078223	3_prime_UTR_variant	3141/3160	-	-	-	-	MODIFIER	1	-	Gimap8	MGI	protein_coding	-	5/5	-	-	0.158000007271767	6:48660892:+	6:48660892:+AATAAA-TE
fat	6_48660857_A/T	6:48660857	T	A	ENSMUSG00000064262	ENSMUST00000078223	3_prime_UTR_variant	3142/3160	-	-	-	-	MODIFIER	1	-	Gimap8	MGI	protein_coding	-	5/5	-	-	-0.377000004053116	6:48660892:+	6:48660892:+AATAAA-TE
fat	rs29969996	6:53639550	A	G	ENSMUSG00000053007	ENSMUST00000047450	intron_variant	-	-	-	-	-	MODIFIER	1	-	Creb5	MGI	protein_coding	-	-	7/10	-	-0.65200001001358	6:53639571:+	6:53639571:+AATGAA-IN
fat	rs29969996	6:53639550	A	G	ENSMUSG00000053007	ENSMUST00000203487	intron_variant	-	-	-	-	-	MODIFIER	1	-	Creb5	MGI	protein_coding	-	-	7/10	-	-0.65200001001358	6:53639571:+	6:53639571:+AATGAA-IN
fat	rs29969996	6:53639550	A	G	ENSMUSG00000053007	ENSMUST00000203528	intron_variant	-	-	-	-	-	MODIFIER	1	-	Creb5	MGI	protein_coding	-	-	7/10	-	-0.65200001001358	6:53639571:+	6:53639571:+AATGAA-IN
fat	rs29969996	6:53639550	A	G	ENSMUSG00000053007	ENSMUST00000203575	intron_variant,non_coding_transcript_variant	-	-	-	-	-	MODIFIER	1	-	Creb5	MGI	processed_transcript	-	-	7/7	-	-0.65200001001358	6:53639571:+	6:53639571:+AATGAA-IN
fat	rs29969996	6:53639550	A	G	ENSMUSG00000053007	ENSMUST00000205120	intron_variant	-	-	-	-	-	MODIFIER	1	-	Creb5	MGI	protein_coding	-	-	3/6	-	-0.65200001001358	6:53639571:+	6:53639571:+AATGAA-IN
fat	rs585906802	6:77005141	A	G	ENSMUSG00000063063	ENSMUST00000075340	intron_variant	-	-	-	-	-	MODIFIER	-1	-	Ctnna2	MGI	protein_coding	-	-	9/17	-	-3.9300000667572	6:77005124:-	6:77005124:-AACAAA-IN
fat	rs585906802	6:77005141	A	G	ENSMUSG00000063063	ENSMUST00000159626	intron_variant	-	-	-	-	-	MODIFIER	-1	-	Ctnna2	MGI	protein_coding	-	-	9/18	-	-3.9300000667572	6:77005124:-	6:77005124:-AACAAA-IN
fat	rs585906802	6:77005141	A	G	ENSMUSG00000063063	ENSMUST00000160894	intron_variant	-	-	-	-	-	MODIFIER	-1	-	Ctnna2	MGI	protein_coding	-	-	10/19	-	-3.9300000667572	6:77005124:-	6:77005124:-AACAAA-IN
fat	rs585906802	6:77005141	A	G	ENSMUSG00000063063	ENSMUST00000161846	intron_variant	-	-	-	-	-	MODIFIER	-1	-	Ctnna2	MGI	protein_coding	-	-	10/18	-	-3.9300000667572	6:77005124:-	6:77005124:-AACAAA-IN
fat	rs585906802	6:77005141	A	G	ENSMUSG00000063063	ENSMUST00000204527	intron_variant,NMD_transcript_variant	-	-	-	-	-	MODIFIER	-1	cds_start_NF	Ctnna2	MGI	nonsense_mediated_decay	-	-	2/7	-	-3.9300000667572	6:77005124:-	6:77005124:-AACAAA-IN
fat	rs246014779	6:87890736	A	G	ENSMUSG00000030058	ENSMUST00000049966	3_prime_UTR_variant	898/921	-	-	-	-	MODIFIER	1	-	Copg1	MGI	protein_coding	-	5/5	-	-	-0.544000029563904	6:87890758:+	6:87890758:+AATGAA-TE
fat	rs246014779	6:87890736	A	G	ENSMUSG00000030058	ENSMUST00000113607	intron_variant	-	-	-	-	-	MODIFIER	1	-	Copg1	MGI	protein_coding	-	-	5/23	-	-0.544000029563904	6:87890758:+	6:87890758:+AATGAA-TE
fat	rs246014779	6:87890736	A	G	ENSMUSG00000030058	ENSMUST00000137717	intron_variant,non_coding_transcript_variant	-	-	-	-	-	MODIFIER	1	-	Copg1	MGI	retained_intron	-	-	4/7	-	-0.544000029563904	6:87890758:+	6:87890758:+AATGAA-TE
fat	rs246014779	6:87890736	A	G	ENSMUSG00000030058	ENSMUST00000203240	intron_variant,non_coding_transcript_variant	-	-	-	-	-	MODIFIER	1	-	Copg1	MGI	processed_transcript	-	-	4/7	-	-0.544000029563904	6:87890758:+	6:87890758:+AATGAA-TE
fat	rs216748957	6:87890745	T	C	ENSMUSG00000030058	ENSMUST00000049966	3_prime_UTR_variant	907/921	-	-	-	-	MODIFIER	1	-	Copg1	MGI	protein_coding	-	5/5	-	-	-0.704999983310699	6:87890758:+	6:87890758:+AACAAA-TE
fat	rs216748957	6:87890745	T	C	ENSMUSG00000030058	ENSMUST00000113607	intron_variant	-	-	-	-	-	MODIFIER	1	-	Copg1	MGI	protein_coding	-	-	5/23	-	-0.704999983310699	6:87890758:+	6:87890758:+AACAAA-TE
fat	rs216748957	6:87890745	T	C	ENSMUSG00000030058	ENSMUST00000137717	intron_variant,non_coding_transcript_variant	-	-	-	-	-	MODIFIER	1	-	Copg1	MGI	retained_intron	-	-	4/7	-	-0.704999983310699	6:87890758:+	6:87890758:+AACAAA-TE
fat	rs216748957	6:87890745	T	C	ENSMUSG00000030058	ENSMUST00000203240	intron_variant,non_coding_transcript_variant	-	-	-	-	-	MODIFIER	1	-	Copg1	MGI	processed_transcript	-	-	4/7	-	-0.704999983310699	6:87890758:+	6:87890758:+AACAAA-TE
fat	rs30411720	6:129427629	A	G	ENSMUSG00000033082	ENSMUST00000037481	3_prime_UTR_variant	2182/3123	-	-	-	-	MODIFIER	-1	-	Clec1a	MGI	protein_coding	-	6/6	-	-	-1.53999996185303	6:129427609:-	6:129427609:-ATTACA-TE
fat	rs30411720	6:129427629	A	G	ENSMUSG00000033082	ENSMUST00000203162	3_prime_UTR_variant	2271/5128	-	-	-	-	MODIFIER	-1	-	Clec1a	MGI	protein_coding	-	6/6	-	-	-1.53999996185303	6:129427609:-	6:129427609:-ATTACA-TE
fat	rs50382381	6:129766586	A	T	ENSMUSG00000071158	ENSMUST00000118532	3_prime_UTR_variant	1982/2000	-	-	-	-	MODIFIER	-1	-	Klrh1	MGI	protein_coding	-	7/7	-	-	-0.725000023841858	6:129766560:-	6:129766560:-AATAAA-DS
fat	rs242288545	6:134039715	T	A	ENSMUSG00000030199	ENSMUST00000081028	intron_variant	-	-	-	-	-	MODIFIER	1	-	Etv6	MGI	protein_coding	-	-	1/7	-	-	6:134039732:+	6:134039732:+ATTAAA-IN
fat	rs242288545	6:134039715	T	A	ENSMUSG00000030199	ENSMUST00000111963	intron_variant	-	-	-	-	-	MODIFIER	1	-	Etv6	MGI	protein_coding	-	-	1/8	-	-	6:134039732:+	6:134039732:+ATTAAA-IN
fat	rs242288545	6:134039715	T	A	ENSMUSG00000030199	ENSMUST00000164648	intron_variant	-	-	-	-	-	MODIFIER	1	cds_end_NF	Etv6	MGI	protein_coding	-	-	1/4	-	-	6:134039732:+	6:134039732:+ATTAAA-IN
fat	rs52160774	6:135311459	T	C	ENSMUSG00000108179	ENSMUST00000203417	non_coding_transcript_exon_variant	253/256	-	-	-	-	MODIFIER	-1	-	Gm44274	MGI	TEC	-	1/1	-	-	-	6:135311435:-	6:135311435:-AATGAA-TE
fat	6_141500788_A/G	6:141500788	G	A	ENSMUSG00000041741	ENSMUST00000043259	3_prime_UTR_variant	5642/12302	-	-	-	-	MODIFIER	1	-	Pde3a	MGI	protein_coding	-	16/16	-	-	-1.33000004291534	6:141500843:+	6:141500843:+CATAAA-TE
fat	rs36985882	6:141500789	G	A	ENSMUSG00000041741	ENSMUST00000043259	3_prime_UTR_variant	5643/12302	-	-	-	-	MODIFIER	1	-	Pde3a	MGI	protein_coding	-	16/16	-	-	-1.27999997138977	6:141500843:+	6:141500843:+CATAAA-TE
fat	rs214721272	6:141908080	C	T	ENSMUSG00000041698	ENSMUST00000042119	3_prime_UTR_variant	3168/3395	-	-	-	-	MODIFIER	-1	-	Slco1a1	MGI	protein_coding	-	14/14	-	-	-	6:141908043:-	6:141908043:-AGTAAA-TE
fat	rs214721272	6:141908080	C	T	ENSMUSG00000041698	ENSMUST00000168119	3_prime_UTR_variant	3106/3904	-	-	-	-	MODIFIER	-1	-	Slco1a1	MGI	protein_coding	-	15/15	-	-	-	6:141908043:-	6:141908043:-AGTAAA-TE
fat	rs32159075	6:142301303	G	A	ENSMUSG00000063975	ENSMUST00000081380	intron_variant	-	-	-	-	-	MODIFIER	-1	-	Slco1a5	MGI	protein_coding	-	-	1/14	-	-	6:142301290:-	6:142301290:-AATAAA-IN
fat	rs32159075	6:142301303	G	A	ENSMUSG00000063975	ENSMUST00000128446	intron_variant	-	-	-	-	-	MODIFIER	-1	cds_end_NF	Slco1a5	MGI	protein_coding	-	-	1/6	-	-	6:142301290:-	6:142301290:-AATAAA-IN
fat	rs6202729	6:142362138	A	G	ENSMUSG00000041671	ENSMUST00000041852	3_prime_UTR_variant	1712/2831	-	-	-	-	MODIFIER	1	-	Pyroxd1	MGI	protein_coding	-	12/12	-	-	-0.345999985933304	6:142362153:+	6:142362153:+AAGAAA-TE
fat	rs38552591	6:142823782	C	T	ENSMUSG00000030283	ENSMUST00000032421	3_prime_UTR_variant	6754/8991	-	-	-	-	MODIFIER	-1	-	St8sia1	MGI	protein_coding	-	5/5	-	-	-0.874000012874603	6:142823769:-	6:142823769:-CATAAA-TE
fat	6_148179000_A/C	6:148179000	C	A	ENSMUSG00000030303	ENSMUST00000111607	intron_variant	-	-	-	-	-	MODIFIER	1	-	Far2	MGI	protein_coding	-	-	12/12	-	-0.86599999666214	6:148179036:+	6:148179036:+AAGAAA-IN
fat	6_148198004_T/C	6:148198004	C	T	ENSMUSG00000030304	ENSMUST00000032446	intron_variant,NMD_transcript_variant	-	-	-	-	-	MODIFIER	-1	-	Ergic2	MGI	nonsense_mediated_decay	-	-	5/12	-	0.229000002145767	6:148197980:-	6:148197980:-TATAAA-IN
fat	6_148198004_T/C	6:148198004	C	T	ENSMUSG00000030304	ENSMUST00000125469	intron_variant,non_coding_transcript_variant	-	-	-	-	-	MODIFIER	-1	-	Ergic2	MGI	retained_intron	-	-	3/4	-	0.229000002145767	6:148197980:-	6:148197980:-TATAAA-IN
fat	6_148198004_T/C	6:148198004	C	T	ENSMUSG00000030304	ENSMUST00000130242	intron_variant,NMD_transcript_variant	-	-	-	-	-	MODIFIER	-1	-	Ergic2	MGI	nonsense_mediated_decay	-	-	7/10	-	0.229000002145767	6:148197980:-	6:148197980:-TATAAA-IN
fat	6_148198004_T/C	6:148198004	C	T	ENSMUSG00000030304	ENSMUST00000136008	intron_variant	-	-	-	-	-	MODIFIER	-1	-	Ergic2	MGI	protein_coding	-	-	6/13	-	0.229000002145767	6:148197980:-	6:148197980:-TATAAA-IN
fat	6_148198004_T/C	6:148198004	C	T	ENSMUSG00000030304	ENSMUST00000203993	intron_variant,non_coding_transcript_variant	-	-	-	-	-	MODIFIER	-1	-	Ergic2	MGI	processed_transcript	-	-	6/11	-	0.229000002145767	6:148197980:-	6:148197980:-TATAAA-IN
fat	6_148205879_T/A	6:148205879	A	T	ENSMUSG00000030304	ENSMUST00000032446	intron_variant,NMD_transcript_variant	-	-	-	-	-	MODIFIER	-1	-	Ergic2	MGI	nonsense_mediated_decay	-	-	2/12	-	0.303999990224838	6:148205845:-	6:148205845:-GATAAA-IN
fat	6_148205879_T/A	6:148205879	A	T	ENSMUSG00000030304	ENSMUST00000126698	intron_variant	-	-	-	-	-	MODIFIER	-1	cds_end_NF	Ergic2	MGI	protein_coding	-	-	2/4	-	0.303999990224838	6:148205845:-	6:148205845:-GATAAA-IN
fat	6_148205879_T/A	6:148205879	A	T	ENSMUSG00000030304	ENSMUST00000130242	intron_variant,NMD_transcript_variant	-	-	-	-	-	MODIFIER	-1	-	Ergic2	MGI	nonsense_mediated_decay	-	-	3/10	-	0.303999990224838	6:148205845:-	6:148205845:-GATAAA-IN
fat	6_148205879_T/A	6:148205879	A	T	ENSMUSG00000030304	ENSMUST00000132413	intron_variant,non_coding_transcript_variant	-	-	-	-	-	MODIFIER	-1	-	Ergic2	MGI	processed_transcript	-	-	2/3	-	0.303999990224838	6:148205845:-	6:148205845:-GATAAA-IN
fat	6_148205879_T/A	6:148205879	A	T	ENSMUSG00000030304	ENSMUST00000136008	intron_variant	-	-	-	-	-	MODIFIER	-1	-	Ergic2	MGI	protein_coding	-	-	2/13	-	0.303999990224838	6:148205845:-	6:148205845:-GATAAA-IN
fat	6_148205879_T/A	6:148205879	A	T	ENSMUSG00000030304	ENSMUST00000148437	intron_variant,non_coding_transcript_variant	-	-	-	-	-	MODIFIER	-1	-	Ergic2	MGI	retained_intron	-	-	2/5	-	0.303999990224838	6:148205845:-	6:148205845:-GATAAA-IN
fat	6_148205879_T/A	6:148205879	A	T	ENSMUSG00000030304	ENSMUST00000150980	intron_variant,non_coding_transcript_variant	-	-	-	-	-	MODIFIER	-1	-	Ergic2	MGI	retained_intron	-	-	2/3	-	0.303999990224838	6:148205845:-	6:148205845:-GATAAA-IN
fat	6_148205879_T/A	6:148205879	A	T	ENSMUSG00000030304	ENSMUST00000203993	intron_variant,non_coding_transcript_variant	-	-	-	-	-	MODIFIER	-1	-	Ergic2	MGI	processed_transcript	-	-	2/11	-	0.303999990224838	6:148205845:-	6:148205845:-GATAAA-IN
fat	6_148212974_A/G	6:148212974	G	A	ENSMUSG00000107402	ENSMUST00000203932	non_coding_transcript_exon_variant	722/3479	-	-	-	-	MODIFIER	1	-	4732416N19Rik	MGI	TEC	-	1/1	-	-	0.43299999833107	6:148212991:+	6:148212991:+AATAAA-TE
fat	6_148355587_A/G	6:148355587	G	A	ENSMUSG00000063171	ENSMUST00000071745	non_coding_transcript_exon_variant	932/943	-	-	-	-	MODIFIER	1	-	Rps4l	MGI	processed_transcript	-	1/1	-	-	-0.725000023841858	6:148355617:+	6:148355617:+AAGAAA-TE
fat	6_148815319_A/C	6:148815319	C	A	ENSMUSG00000040029	ENSMUST00000048418	intron_variant	-	-	-	-	-	MODIFIER	-1	-	Ipo8	MGI	protein_coding	-	-	5/24	-	-0.882000029087067	6:148815292:-	6:148815292:-ATTAAA-IN
fat	6_148815319_A/C	6:148815319	C	A	ENSMUSG00000040029	ENSMUST00000144357	intron_variant,non_coding_transcript_variant	-	-	-	-	-	MODIFIER	-1	-	Ipo8	MGI	processed_transcript	-	-	2/7	-	-0.882000029087067	6:148815292:-	6:148815292:-ATTAAA-IN
fat	6_148815319_A/C	6:148815319	C	A	ENSMUSG00000040029	ENSMUST00000145743	intron_variant,non_coding_transcript_variant	-	-	-	-	-	MODIFIER	-1	-	Ipo8	MGI	retained_intron	-	-	4/13	-	-0.882000029087067	6:148815292:-	6:148815292:-ATTAAA-IN
fat	6_148815319_A/C	6:148815319	C	A	ENSMUSG00000040029	ENSMUST00000145960	intron_variant	-	-	-	-	-	MODIFIER	-1	cds_end_NF	Ipo8	MGI	protein_coding	-	-	5/9	-	-0.882000029087067	6:148815292:-	6:148815292:-ATTAAA-IN
fat	6_148815319_A/C	6:148815319	C	A	ENSMUSG00000040029	ENSMUST00000204936	intron_variant,NMD_transcript_variant	-	-	-	-	-	MODIFIER	-1	-	Ipo8	MGI	nonsense_mediated_decay	-	-	5/10	-	-0.882000029087067	6:148815292:-	6:148815292:-ATTAAA-IN
fat	6_149076517_T/G	6:149076517	G	T	ENSMUSG00000030313	ENSMUST00000111557	intron_variant	-	-	-	-	-	MODIFIER	-1	-	Dennd5b	MGI	protein_coding	-	-	2/20	-	-	6:149076480:-	6:149076480:-AATAAA-IN
fat	6_149076517_T/G	6:149076517	G	T	ENSMUSG00000030313	ENSMUST00000127727	intron_variant	-	-	-	-	-	MODIFIER	-1	cds_end_NF	Dennd5b	MGI	protein_coding	-	-	3/3	-	-	6:149076480:-	6:149076480:-AATAAA-IN
fat	6_149076517_T/G	6:149076517	G	T	ENSMUSG00000030313	ENSMUST00000145555	intron_variant	-	-	-	-	-	MODIFIER	-1	cds_end_NF	Dennd5b	MGI	protein_coding	-	-	1/1	-	-	6:149076480:-	6:149076480:-AATAAA-IN
fat	6_149076517_T/G	6:149076517	G	T	ENSMUSG00000030313	ENSMUST00000150436	intron_variant,non_coding_transcript_variant	-	-	-	-	-	MODIFIER	-1	-	Dennd5b	MGI	retained_intron	-	-	2/13	-	-	6:149076480:-	6:149076480:-AATAAA-IN
fat	rs46883633	7:30746421	A	G	ENSMUSG00000109224	ENSMUST00000182488	intron_variant,non_coding_transcript_variant	-	-	-	-	-	MODIFIER	1	-	Tmem147os	MGI	processed_transcript	-	-	2/4	-	-0.504999995231628	7:30746457:+	7:30746457:+AGTAAA-IN
fat	rs46883633	7:30746421	A	G	ENSMUSG00000098146	ENSMUST00000182686	intron_variant,non_coding_transcript_variant	-	-	-	-	-	MODIFIER	1	-	Gm26935	MGI	antisense	-	-	1/1	-	-0.504999995231628	7:30746457:+	7:30746457:+AGTAAA-IN
fat	rs47004686	7:31064583	C	T	ENSMUSG00000036560	ENSMUST00000039775	intron_variant	-	-	-	-	-	MODIFIER	1	-	Lgi4	MGI	protein_coding	-	-	6/8	-	-	7:31064589:+	7:31064589:+AATATA-TE
fat	rs47004686	7:31064583	C	T	ENSMUSG00000036560	ENSMUST00000172001	3_prime_UTR_variant	443/456	-	-	-	-	MODIFIER	1	cds_start_NF	Lgi4	MGI	protein_coding	-	2/2	-	-	-	7:31064589:+	7:31064589:+AATATA-TE
fat	rs31249363	7:39788101	A	T	ENSMUSG00000110135	ENSMUST00000209884	non_coding_transcript_exon_variant	384/399	-	-	-	-	MODIFIER	-1	-	Gm45839	MGI	lincRNA	-	2/2	-	-	-0.76800000667572	7:39788083:-	7:39788083:-AATAAA-TE
fat	rs32753534	7:45971020	T	G	ENSMUSG00000030834	ENSMUST00000210962	intron_variant,non_coding_transcript_variant	-	-	-	-	-	MODIFIER	-1	-	Abcc6	MGI	processed_transcript	-	-	1/1	-	-	7:45970994:-	7:45970994:-ATTACA-IN
fat	rs32753534	7:45971020	T	G	ENSMUSG00000030834	ENSMUST00000211220	intron_variant	-	-	-	-	-	MODIFIER	-1	cds_start_NF	Abcc6	MGI	protein_coding	-	-	3/3	-	-	7:45970994:-	7:45970994:-ATTACA-IN
fat	rs32895477	7:49788052	G	A	ENSMUSG00000030505	ENSMUST00000032715	intron_variant	-	-	-	-	-	MODIFIER	1	-	Prmt3	MGI	protein_coding	-	-	7/15	-	-0.978999972343445	7:49788079:+	7:49788079:+ATTATA-TE,7:49788079:+TATAAA-TE
fat	rs32895477	7:49788052	G	A	ENSMUSG00000030505	ENSMUST00000147401	intron_variant,NMD_transcript_variant	-	-	-	-	-	MODIFIER	1	-	Prmt3	MGI	nonsense_mediated_decay	-	-	7/11	-	-0.978999972343445	7:49788079:+	7:49788079:+ATTATA-TE,7:49788079:+TATAAA-TE
fat	rs32895477	7:49788052	G	A	ENSMUSG00000030505	ENSMUST00000207216	non_coding_transcript_exon_variant	2846/2937	-	-	-	-	MODIFIER	1	-	Prmt3	MGI	retained_intron	-	2/2	-	-	-0.978999972343445	7:49788079:+	7:49788079:+ATTATA-TE,7:49788079:+TATAAA-TE
fat	rs32895480	7:49788264	T	C	ENSMUSG00000030505	ENSMUST00000032715	intron_variant	-	-	-	-	-	MODIFIER	1	-	Prmt3	MGI	protein_coding	-	-	7/15	-	-0.555000007152557	7:49788291:+	7:49788291:+ATTACA-IN
fat	rs32895480	7:49788264	T	C	ENSMUSG00000030505	ENSMUST00000147401	intron_variant,NMD_transcript_variant	-	-	-	-	-	MODIFIER	1	-	Prmt3	MGI	nonsense_mediated_decay	-	-	7/11	-	-0.555000007152557	7:49788291:+	7:49788291:+ATTACA-IN
fat	rs31198934	7:51594221	G	C	ENSMUSG00000055489	ENSMUST00000043944	3_prime_UTR_variant	3297/7785	-	-	-	-	MODIFIER	1	-	Ano5	MGI	protein_coding	-	22/22	-	-	-1.14999997615814	7:51594266:+	7:51594266:+AACAAG-TE
fat	rs31198934	7:51594221	G	C	ENSMUSG00000055489	ENSMUST00000207044	3_prime_UTR_variant	3172/3311	-	-	-	-	MODIFIER	1	-	Ano5	MGI	protein_coding	-	21/21	-	-	-1.14999997615814	7:51594266:+	7:51594266:+AACAAG-TE
fat	rs31711752	7:55931860	C	A	ENSMUSG00000030447	ENSMUST00000032629	3_prime_UTR_variant	5698/6440	-	-	-	-	MODIFIER	1	-	Cyfip1	MGI	protein_coding	-	31/31	-	-	-	7:55931898:+	7:55931898:+AACAAA-TE
fat	7_59969593_G/A	7:59969593	A	G	ENSMUSG00000100826	ENSMUST00000185890	intron_variant,non_coding_transcript_variant	-	-	-	-	-	MODIFIER	-1	-	Snhg14	MGI	antisense	-	-	3/5	-	-0.810000002384186	7:59969578:-	7:59969578:-AATACA-TE
fat	7_59969593_G/A	7:59969593	A	G	ENSMUSG00000100826	ENSMUST00000188976	non_coding_transcript_exon_variant	2177/2193	-	-	-	-	MODIFIER	-1	-	Snhg14	MGI	antisense	-	3/3	-	-	-0.810000002384186	7:59969578:-	7:59969578:-AATACA-TE
fat	7_59969593_G/A	7:59969593	A	G	ENSMUSG00000100826	ENSMUST00000189581	intron_variant,non_coding_transcript_variant	-	-	-	-	-	MODIFIER	-1	-	Snhg14	MGI	antisense	-	-	5/11	-	-0.810000002384186	7:59969578:-	7:59969578:-AATACA-TE
fat	rs31956490	7:79698155	C	T	ENSMUSG00000050382	ENSMUST00000059836	3_prime_UTR_variant	4465/4521	-	-	-	-	MODIFIER	-1	-	Kif7	MGI	protein_coding	-	18/18	-	-	0.305999994277954	7:79698099:-	7:79698099:-AATAAG-TE
fat	rs31956490	7:79698155	C	T	ENSMUSG00000050382	ENSMUST00000178048	3_prime_UTR_variant	4468/4524	-	-	-	-	MODIFIER	-1	-	Kif7	MGI	protein_coding	-	18/18	-	-	0.305999994277954	7:79698099:-	7:79698099:-AATAAG-TE
fat	rs31956490	7:79698155	C	T	ENSMUSG00000050382	ENSMUST00000183846	3_prime_UTR_variant	4520/4577	-	-	-	-	MODIFIER	-1	-	Kif7	MGI	protein_coding	-	19/19	-	-	0.305999994277954	7:79698099:-	7:79698099:-AATAAG-TE
fat	rs32242317	7:80501801	G	T	ENSMUSG00000030528	ENSMUST00000081314	intron_variant	-	-	-	-	-	MODIFIER	-1	-	Blm	MGI	protein_coding	-	-	7/21	-	-0.665000021457672	7:80501787:-	7:80501787:-AATAAA-IN
fat	rs32242317	7:80501801	G	T	ENSMUSG00000030528	ENSMUST00000170315	intron_variant	-	-	-	-	-	MODIFIER	-1	-	Blm	MGI	protein_coding	-	-	7/21	-	-0.665000021457672	7:80501787:-	7:80501787:-AATAAA-IN
fat	rs32242317	7:80501801	G	T	ENSMUSG00000030528	ENSMUST00000205263	intron_variant,non_coding_transcript_variant	-	-	-	-	-	MODIFIER	-1	-	Blm	MGI	retained_intron	-	-	6/14	-	-0.665000021457672	7:80501787:-	7:80501787:-AATAAA-IN
fat	rs13459552	7:96910302	A	G	ENSMUSG00000048078	ENSMUST00000107166	3_prime_UTR_variant	12381/13172	-	-	-	-	MODIFIER	1	-	Tenm4	MGI	protein_coding	-	33/33	-	-	-	7:96910339:+	7:96910339:+AGTAAA-TE
fat	rs259144675	7:105742495	G	A	ENSMUSG00000043866	ENSMUST00000141116	3_prime_UTR_variant	1179/4281	-	-	-	-	MODIFIER	-1	-	Taf10	MGI	protein_coding	-	5/5	-	-	-1.23000001907349	7:105742441:-	7:105742441:-AATAAG-TE
fat	rs243350327	7:105803795	C	T	ENSMUSG00000030879	ENSMUST00000124482	3_prime_UTR_variant	6711/7300	-	-	-	-	MODIFIER	-1	-	Mrpl17	MGI	protein_coding	-	3/3	-	-	-0.284999996423721	7:105803780:-	7:105803780:-AATAAA-TE
fat	rs36754429	7:109035525	G	T	ENSMUSG00000048330	ENSMUST00000055993	3_prime_UTR_variant	4068/5281	-	-	-	-	MODIFIER	-1	-	Ric3	MGI	protein_coding	-	6/6	-	-	-0.694000005722046	7:109035510:-	7:109035510:-AATAAA-TE
fat	rs36754429	7:109035525	G	T	ENSMUSG00000048330	ENSMUST00000147580	3_prime_UTR_variant,NMD_transcript_variant	3803/5016	-	-	-	-	MODIFIER	-1	cds_start_NF	Ric3	MGI	nonsense_mediated_decay	-	5/5	-	-	-0.694000005722046	7:109035510:-	7:109035510:-AATAAA-TE
fat	rs31703795	7:114041255	T	C	ENSMUSG00000038156	ENSMUST00000046687	3_prime_UTR_variant	4046/6161	-	-	-	-	MODIFIER	1	-	Spon1	MGI	protein_coding	-	16/16	-	-	-0.546999990940094	7:114041282:+	7:114041282:+AATACA-TE
fat	7_114495617_A/T	7:114495617	T	A	ENSMUSG00000030671	ENSMUST00000032909	intron_variant	-	-	-	-	-	MODIFIER	1	-	Pde3b	MGI	protein_coding	-	-	3/15	-	-0.572000026702881	7:114495654:+	7:114495654:+TATAAA-IN
fat	7_114538246_T/C	7:114538246	C	T	ENSMUSG00000030671	ENSMUST00000032909	3_prime_UTR_variant	5568/6573	-	-	-	-	MODIFIER	1	-	Pde3b	MGI	protein_coding	-	16/16	-	-	0.352999985218048	7:114538301:+	7:114538301:+AATATA-TE,7:114538301:+TATAAA-TE
fat	rs31528212	7:138904667	T	A	ENSMUSG00000078566	ENSMUST00000106112	intron_variant	-	-	-	-	-	MODIFIER	-1	-	Bnip3	MGI	protein_coding	-	-	1/5	-	-	7:138904647:-	7:138904647:-AATAAA-IN
fat	rs31528212	7:138904667	T	A	ENSMUSG00000078566	ENSMUST00000125359	intron_variant,non_coding_transcript_variant	-	-	-	-	-	MODIFIER	-1	-	Bnip3	MGI	processed_transcript	-	-	1/1	-	-	7:138904647:-	7:138904647:-AATAAA-IN
fat	rs31528212	7:138904667	T	A	ENSMUSG00000078566	ENSMUST00000130500	intron_variant	-	-	-	-	-	MODIFIER	-1	-	Bnip3	MGI	protein_coding	-	-	1/4	-	-	7:138904647:-	7:138904647:-AATAAA-IN
fat	rs31528212	7:138904667	T	A	ENSMUSG00000078566	ENSMUST00000148970	intron_variant,non_coding_transcript_variant	-	-	-	-	-	MODIFIER	-1	-	Bnip3	MGI	retained_intron	-	-	1/1	-	-	7:138904647:-	7:138904647:-AATAAA-IN
fat	7_144572250_A/C	7:144572250	C	A	ENSMUSG00000073778	ENSMUST00000097928	intron_variant,non_coding_transcript_variant	-	-	-	-	-	MODIFIER	1	-	Faddos	MGI	antisense	-	-	1/1	-	-0.725000023841858	7:144572261:+	7:144572261:+TATAAA-IN
fat	rs32689441	8:11302646	C	T	ENSMUSG00000031502	ENSMUST00000033898	intron_variant	-	-	-	-	-	MODIFIER	-1	-	Col4a1	MGI	protein_coding	-	-	1/51	-	-	8:11302636:-	8:11302636:-AAGAAA-IN
fat	rs32689441	8:11302646	C	T	ENSMUSG00000031502	ENSMUST00000209735	intron_variant,NMD_transcript_variant	-	-	-	-	-	MODIFIER	-1	-	Col4a1	MGI	nonsense_mediated_decay	-	-	1/52	-	-	8:11302636:-	8:11302636:-AAGAAA-IN
fat	8_33693766_T/A	8:33693766	A	T	ENSMUSG00000031584	ENSMUST00000033992	intron_variant	-	-	-	-	-	MODIFIER	1	-	Gsr	MGI	protein_coding	-	-	10/12	-	-6.88000011444092	8:33693798:+	8:33693798:+ATTAAA-EX
fat	rs32107059	8:94655441	C	T	ENSMUSG00000050079	ENSMUST00000060389	intron_variant	-	-	-	-	-	MODIFIER	1	-	Rspry1	MGI	protein_coding	-	-	14/14	-	-0.418000012636185	8:94655476:+	8:94655476:+TATAAA-TE
fat	rs32107059	8:94655441	C	T	ENSMUSG00000050079	ENSMUST00000211941	non_coding_transcript_exon_variant	3065/4157	-	-	-	-	MODIFIER	1	-	Rspry1	MGI	retained_intron	-	1/1	-	-	-0.418000012636185	8:94655476:+	8:94655476:+TATAAA-TE
fat	rs32107059	8:94655441	C	T	ENSMUSG00000050079	ENSMUST00000211983	intron_variant	-	-	-	-	-	MODIFIER	1	-	Rspry1	MGI	protein_coding	-	-	14/14	-	-0.418000012636185	8:94655476:+	8:94655476:+TATAAA-TE
fat	rs32107059	8:94655441	C	T	ENSMUSG00000050079	ENSMUST00000212729	intron_variant	-	-	-	-	-	MODIFIER	1	-	Rspry1	MGI	protein_coding	-	-	13/13	-	-0.418000012636185	8:94655476:+	8:94655476:+TATAAA-TE
fat	rs579356626	8:94873520	G	A	ENSMUSG00000031783	ENSMUST00000211939	3_prime_UTR_variant	3866/3881	-	-	-	-	MODIFIER	1	-	Polr2c	MGI	protein_coding	-	10/10	-	-	-	8:94873526:+	8:94873526:+AATAAA-TE
fat	rs33416034	8:95045223	G	A	ENSMUSG00000060470	ENSMUST00000051259	3_prime_UTR_variant	2412/2439	-	-	-	-	MODIFIER	1	-	Adgrg3	MGI	protein_coding	-	12/12	-	-	0.596000015735626	8:95045266:+	8:95045266:+AATAAA-TE
fat	8_123000012_A/G	8:123000012	G	A	ENSMUSG00000092329	ENSMUST00000127664	intron_variant	-	-	-	-	-	MODIFIER	1	-	Galnt2l	MGI	protein_coding	-	-	1/15	-	-0.660000026226044	8:123000028:+	8:123000028:+AATAAA-IN
fat	8_123112021_C/A	8:123112021	A	C	ENSMUSG00000092329	ENSMUST00000127664	intron_variant	-	-	-	-	-	MODIFIER	1	-	Galnt2l	MGI	protein_coding	-	-	1/15	-	-0.651000022888184	8:123112049:+	8:123112049:+AACAAA-IN
fat	rs218867607	9:55221468	G	A	ENSMUSG00000032311	ENSMUST00000126368	intron_variant,non_coding_transcript_variant	-	-	-	-	-	MODIFIER	-1	-	Nrg4	MGI	processed_transcript	-	-	6/6	-	-	9:55221442:-	9:55221442:-AGTAAA-IN
fat	rs218867607	9:55221468	G	A	ENSMUSG00000032311	ENSMUST00000130158	intron_variant	-	-	-	-	-	MODIFIER	-1	-	Nrg4	MGI	protein_coding	-	-	8/8	-	-	9:55221442:-	9:55221442:-AGTAAA-IN
fat	rs218867607	9:55221468	G	A	ENSMUSG00000032311	ENSMUST00000137675	intron_variant,NMD_transcript_variant	-	-	-	-	-	MODIFIER	-1	-	Nrg4	MGI	nonsense_mediated_decay	-	-	9/9	-	-	9:55221442:-	9:55221442:-AGTAAA-IN
fat	rs218867607	9:55221468	G	A	ENSMUSG00000032311	ENSMUST00000139261	intron_variant,non_coding_transcript_variant	-	-	-	-	-	MODIFIER	-1	-	Nrg4	MGI	processed_transcript	-	-	7/7	-	-	9:55221442:-	9:55221442:-AGTAAA-IN
fat	rs218867607	9:55221468	G	A	ENSMUSG00000032311	ENSMUST00000144939	intron_variant,non_coding_transcript_variant	-	-	-	-	-	MODIFIER	-1	-	Nrg4	MGI	processed_transcript	-	-	5/5	-	-	9:55221442:-	9:55221442:-AGTAAA-IN
fat	rs218867607	9:55221468	G	A	ENSMUSG00000032311	ENSMUST00000145784	intron_variant,NMD_transcript_variant	-	-	-	-	-	MODIFIER	-1	-	Nrg4	MGI	nonsense_mediated_decay	-	-	10/10	-	-	9:55221442:-	9:55221442:-AGTAAA-IN
fat	rs218867607	9:55221468	G	A	ENSMUSG00000032311	ENSMUST00000164721	intron_variant	-	-	-	-	-	MODIFIER	-1	-	Nrg4	MGI	protein_coding	-	-	7/7	-	-	9:55221442:-	9:55221442:-AGTAAA-IN
fat	rs29692262	9:70447901	C	T	ENSMUSG00000032217	ENSMUST00000034739	intron_variant	-	-	-	-	-	MODIFIER	-1	-	Rnf111	MGI	protein_coding	-	-	8/14	-	-0.400000005960464	9:70447867:-	9:70447867:-ATTAAA-IN
fat	rs29692262	9:70447901	C	T	ENSMUSG00000032217	ENSMUST00000113595	intron_variant	-	-	-	-	-	MODIFIER	-1	-	Rnf111	MGI	protein_coding	-	-	8/14	-	-0.400000005960464	9:70447867:-	9:70447867:-ATTAAA-IN
fat	rs29692262	9:70447901	C	T	ENSMUSG00000032217	ENSMUST00000213208	intron_variant,non_coding_transcript_variant	-	-	-	-	-	MODIFIER	-1	-	Rnf111	MGI	retained_intron	-	-	2/8	-	-0.400000005960464	9:70447867:-	9:70447867:-ATTAAA-IN
fat	rs29692262	9:70447901	C	T	ENSMUSG00000032217	ENSMUST00000213647	intron_variant	-	-	-	-	-	MODIFIER	-1	-	Rnf111	MGI	protein_coding	-	-	7/13	-	-0.400000005960464	9:70447867:-	9:70447867:-ATTAAA-IN
fat	rs29692262	9:70447901	C	T	ENSMUSG00000032217	ENSMUST00000215848	intron_variant	-	-	-	-	-	MODIFIER	-1	-	Rnf111	MGI	protein_coding	-	-	8/14	-	-0.400000005960464	9:70447867:-	9:70447867:-ATTAAA-IN
fat	rs29692262	9:70447901	C	T	ENSMUSG00000032217	ENSMUST00000215948	intron_variant,non_coding_transcript_variant	-	-	-	-	-	MODIFIER	-1	-	Rnf111	MGI	retained_intron	-	-	2/4	-	-0.400000005960464	9:70447867:-	9:70447867:-ATTAAA-IN
fat	rs47097496	9:75052209	T	A	ENSMUSG00000007656	ENSMUST00000007800	intron_variant	-	-	-	-	-	MODIFIER	1	-	Arpp19	MGI	protein_coding	-	-	1/2	-	-0.725000023841858	9:75052262:+	9:75052262:+AATAAT-EX
fat	rs47097496	9:75052209	T	A	ENSMUSG00000007656	ENSMUST00000164467	intron_variant,NMD_transcript_variant	-	-	-	-	-	MODIFIER	1	-	Arpp19	MGI	nonsense_mediated_decay	-	-	2/4	-	-0.725000023841858	9:75052262:+	9:75052262:+AATAAT-EX
fat	rs47097496	9:75052209	T	A	ENSMUSG00000007656	ENSMUST00000166549	5_prime_UTR_variant	159/1747	-	-	-	-	MODIFIER	1	-	Arpp19	MGI	protein_coding	-	1/2	-	-	-0.725000023841858	9:75052262:+	9:75052262:+AATAAT-EX
fat	rs47097496	9:75052209	T	A	ENSMUSG00000007656	ENSMUST00000167885	intron_variant	-	-	-	-	-	MODIFIER	1	-	Arpp19	MGI	protein_coding	-	-	2/3	-	-0.725000023841858	9:75052262:+	9:75052262:+AATAAT-EX
fat	rs47097496	9:75052209	T	A	ENSMUSG00000007656	ENSMUST00000168166	intron_variant	-	-	-	-	-	MODIFIER	1	-	Arpp19	MGI	protein_coding	-	-	2/3	-	-0.725000023841858	9:75052262:+	9:75052262:+AATAAT-EX
fat	rs47097496	9:75052209	T	A	ENSMUSG00000007656	ENSMUST00000168301	intron_variant	-	-	-	-	-	MODIFIER	1	-	Arpp19	MGI	protein_coding	-	-	1/2	-	-0.725000023841858	9:75052262:+	9:75052262:+AATAAT-EX
fat	rs47097496	9:75052209	T	A	ENSMUSG00000007656	ENSMUST00000169188	intron_variant	-	-	-	-	-	MODIFIER	1	-	Arpp19	MGI	protein_coding	-	-	1/1	-	-0.725000023841858	9:75052262:+	9:75052262:+AATAAT-EX
fat	rs47097496	9:75052209	T	A	ENSMUSG00000007656	ENSMUST00000169492	intron_variant	-	-	-	-	-	MODIFIER	1	-	Arpp19	MGI	protein_coding	-	-	2/3	-	-0.725000023841858	9:75052262:+	9:75052262:+AATAAT-EX
fat	rs47097496	9:75052209	T	A	ENSMUSG00000007656	ENSMUST00000170308	intron_variant	-	-	-	-	-	MODIFIER	1	-	Arpp19	MGI	protein_coding	-	-	2/3	-	-0.725000023841858	9:75052262:+	9:75052262:+AATAAT-EX
fat	rs47097496	9:75052209	T	A	ENSMUSG00000007656	ENSMUST00000170310	intron_variant	-	-	-	-	-	MODIFIER	1	-	Arpp19	MGI	protein_coding	-	-	1/2	-	-0.725000023841858	9:75052262:+	9:75052262:+AATAAT-EX
fat	rs29700977	9:80336596	G	A	ENSMUSG00000032343	ENSMUST00000085289	intron_variant	-	-	-	-	-	MODIFIER	-1	-	Impg1	MGI	protein_coding	-	-	13/15	-	-	9:80336541:-	9:80336541:-AGTAAA-IN
fat	rs29700977	9:80336596	G	A	ENSMUSG00000032343	ENSMUST00000113250	intron_variant	-	-	-	-	-	MODIFIER	-1	-	Impg1	MGI	protein_coding	-	-	14/16	-	-	9:80336541:-	9:80336541:-AGTAAA-IN
fat	9_86574867_T/C	9:86574867	C	T	ENSMUSG00000032417	ENSMUST00000034988	3_prime_UTR_variant	1323/1355	-	-	-	-	MODIFIER	1	-	Rwdd2a	MGI	protein_coding	-	3/3	-	-	-	9:86574898:+	9:86574898:+ATTATA-TE
fat	rs33094198	9:87715734	A	T	ENSMUSG00000032419	ENSMUST00000034991	intron_variant	-	-	-	-	-	MODIFIER	-1	-	Tbx18	MGI	protein_coding	-	-	4/7	-	-0.63400000333786	9:87715681:-	9:87715681:-AATAGA-EX
fat	rs36243838	9:94722584	T	A	ENSMUSG00000031129	ENSMUST00000033463	intron_variant	-	-	-	-	-	MODIFIER	1	-	Slc9a9	MGI	protein_coding	-	-	4/15	-	-0.707000017166138	9:94722631:+	9:94722631:+AATAAA-IN
fat	rs30381123	9:94877094	G	A	ENSMUSG00000031129	ENSMUST00000033463	intron_variant	-	-	-	-	-	MODIFIER	1	-	Slc9a9	MGI	protein_coding	-	-	6/15	-	-	9:94877116:+	9:94877116:+AAGAAA-IN
fat	rs234371181	9:94933303	T	C	ENSMUSG00000031129	ENSMUST00000033463	intron_variant	-	-	-	-	-	MODIFIER	1	-	Slc9a9	MGI	protein_coding	-	-	6/15	-	-	9:94933335:+	9:94933335:+AACAAA-IN
fat	rs6322139	9:95698069	G	T	ENSMUSG00000015354	ENSMUST00000015498	3_prime_UTR_variant	4411/4438	-	-	-	-	MODIFIER	1	-	Pcolce2	MGI	protein_coding	-	9/9	-	-	-0.725000023841858	9:95698096:+	9:95698096:+AATAAA-TE
fat	rs233039190	9:96178491	C	G	ENSMUSG00000041440	ENSMUST00000085217	intron_variant	-	-	-	-	-	MODIFIER	1	-	Gk5	MGI	protein_coding	-	-	15/15	-	-0.841000020503998	9:96178527:+	9:96178527:+AAGAAA-IN
fat	rs233039190	9:96178491	C	G	ENSMUSG00000041440	ENSMUST00000122383	intron_variant	-	-	-	-	-	MODIFIER	1	-	Gk5	MGI	protein_coding	-	-	15/16	-	-0.841000020503998	9:96178527:+	9:96178527:+AAGAAA-IN
fat	rs233039190	9:96178491	C	G	ENSMUSG00000041440	ENSMUST00000129774	intron_variant,NMD_transcript_variant	-	-	-	-	-	MODIFIER	1	-	Gk5	MGI	nonsense_mediated_decay	-	-	14/15	-	-0.841000020503998	9:96178527:+	9:96178527:+AAGAAA-IN
fat	rs259336677	9:105077523	G	A	ENSMUSG00000032563	ENSMUST00000035177	3_prime_UTR_variant	1607/3972	-	-	-	-	MODIFIER	1	-	Mrpl3	MGI	protein_coding	-	10/10	-	-	-1.19000005722046	9:105077566:+	9:105077566:+AAGAAA-TE
fat	rs238373229	9:105077540	A	T	ENSMUSG00000032563	ENSMUST00000035177	3_prime_UTR_variant	1624/3972	-	-	-	-	MODIFIER	1	-	Mrpl3	MGI	protein_coding	-	10/10	-	-	-1.19000005722046	9:105077566:+	9:105077566:+AATATA-TE
fat	rs581642662	9:107352407	G	A	ENSMUSG00000037977	ENSMUST00000135520	non_coding_transcript_exon_variant	453/468	-	-	-	-	MODIFIER	1	-	6430571L13Rik	MGI	processed_transcript	-	2/2	-	-	-0.978999972343445	9:107352431:+	9:107352431:+AATAAA-TE
fat	rs212837584	9:108465926	G	A	ENSMUSG00000049305	ENSMUST00000061209	3_prime_UTR_variant	3080/3092	-	-	-	-	MODIFIER	1	-	Ccdc71	MGI	protein_coding	-	2/2	-	-	0.388999998569489	9:108465945:+	9:108465945:+AATAAA-TE
fat	rs224786705	9:108511040	A	G	ENSMUSG00000032604	ENSMUST00000006838	intron_variant	-	-	-	-	-	MODIFIER	1	-	Qars	MGI	protein_coding	-	-	7/23	-	-0.119999997317791	9:108511055:+	9:108511055:+AATAGA-TE
fat	rs224786705	9:108511040	A	G	ENSMUSG00000032604	ENSMUST00000134939	intron_variant	-	-	-	-	-	MODIFIER	1	-	Qars	MGI	protein_coding	-	-	7/22	-	-0.119999997317791	9:108511055:+	9:108511055:+AATAGA-TE
fat	rs224786705	9:108511040	A	G	ENSMUSG00000032604	ENSMUST00000137980	intron_variant,non_coding_transcript_variant	-	-	-	-	-	MODIFIER	1	-	Qars	MGI	retained_intron	-	-	6/10	-	-0.119999997317791	9:108511055:+	9:108511055:+AATAGA-TE
fat	rs224786705	9:108511040	A	G	ENSMUSG00000032604	ENSMUST00000141201	non_coding_transcript_exon_variant	2584/2615	-	-	-	-	MODIFIER	1	-	Qars	MGI	retained_intron	-	3/3	-	-	-0.119999997317791	9:108511055:+	9:108511055:+AATAGA-TE
fat	rs224786705	9:108511040	A	G	ENSMUSG00000032604	ENSMUST00000144253	non_coding_transcript_exon_variant	2422/2471	-	-	-	-	MODIFIER	1	-	Qars	MGI	retained_intron	-	4/4	-	-	-0.119999997317791	9:108511055:+	9:108511055:+AATAGA-TE
fat	rs224786705	9:108511040	A	G	ENSMUSG00000032604	ENSMUST00000154324	intron_variant,non_coding_transcript_variant	-	-	-	-	-	MODIFIER	1	-	Qars	MGI	retained_intron	-	-	6/8	-	-0.119999997317791	9:108511055:+	9:108511055:+AATAGA-TE
fat	rs224786705	9:108511040	A	G	ENSMUSG00000032604	ENSMUST00000207062	intron_variant,non_coding_transcript_variant	-	-	-	-	-	MODIFIER	1	-	Qars	MGI	processed_transcript	-	-	3/19	-	-0.119999997317791	9:108511055:+	9:108511055:+AATAGA-TE
fat	rs224786705	9:108511040	A	G	ENSMUSG00000032604	ENSMUST00000207126	intron_variant,non_coding_transcript_variant	-	-	-	-	-	MODIFIER	1	-	Qars	MGI	retained_intron	-	-	7/21	-	-0.119999997317791	9:108511055:+	9:108511055:+AATAGA-TE
fat	rs224786705	9:108511040	A	G	ENSMUSG00000032604	ENSMUST00000207713	intron_variant	-	-	-	-	-	MODIFIER	1	cds_start_NF,cds_end_NF	Qars	MGI	protein_coding	-	-	7/8	-	-0.119999997317791	9:108511055:+	9:108511055:+AATAGA-TE
fat	rs224786705	9:108511040	A	G	ENSMUSG00000032604	ENSMUST00000207810	intron_variant	-	-	-	-	-	MODIFIER	1	cds_end_NF	Qars	MGI	protein_coding	-	-	7/11	-	-0.119999997317791	9:108511055:+	9:108511055:+AATAGA-TE
fat	rs224786705	9:108511040	A	G	ENSMUSG00000032604	ENSMUST00000207947	intron_variant,NMD_transcript_variant	-	-	-	-	-	MODIFIER	1	-	Qars	MGI	nonsense_mediated_decay	-	-	7/11	-	-0.119999997317791	9:108511055:+	9:108511055:+AATAGA-TE
fat	rs224786705	9:108511040	A	G	ENSMUSG00000032604	ENSMUST00000208069	intron_variant,non_coding_transcript_variant	-	-	-	-	-	MODIFIER	1	-	Qars	MGI	processed_transcript	-	-	7/9	-	-0.119999997317791	9:108511055:+	9:108511055:+AATAGA-TE
fat	rs224786705	9:108511040	A	G	ENSMUSG00000032604	ENSMUST00000208162	intron_variant,NMD_transcript_variant	-	-	-	-	-	MODIFIER	1	-	Qars	MGI	nonsense_mediated_decay	-	-	6/7	-	-0.119999997317791	9:108511055:+	9:108511055:+AATAGA-TE
fat	rs224786705	9:108511040	A	G	ENSMUSG00000032604	ENSMUST00000208214	intron_variant,NMD_transcript_variant	-	-	-	-	-	MODIFIER	1	-	Qars	MGI	nonsense_mediated_decay	-	-	7/23	-	-0.119999997317791	9:108511055:+	9:108511055:+AATAGA-TE
fat	rs224786705	9:108511040	A	G	ENSMUSG00000032604	ENSMUST00000208581	intron_variant	-	-	-	-	-	MODIFIER	1	cds_end_NF	Qars	MGI	protein_coding	-	-	5/5	-	-0.119999997317791	9:108511055:+	9:108511055:+AATAGA-TE
fat	rs13474767	9:109056932	G	A	ENSMUSG00000025647	ENSMUST00000026737	3_prime_UTR_variant	1042/1834	-	-	-	-	MODIFIER	1	-	Shisa5	MGI	protein_coding	-	6/6	-	-	-0.695999979972839	9:109056942:+	9:109056942:+AATAAG-TE
fat	rs13474767	9:109056932	G	A	ENSMUSG00000025647	ENSMUST00000112059	3_prime_UTR_variant	1065/1910	-	-	-	-	MODIFIER	1	-	Shisa5	MGI	protein_coding	-	6/6	-	-	-0.695999979972839	9:109056942:+	9:109056942:+AATAAG-TE
fat	rs13474767	9:109056932	G	A	ENSMUSG00000025647	ENSMUST00000154184	3_prime_UTR_variant	763/1038	-	-	-	-	MODIFIER	1	-	Shisa5	MGI	protein_coding	-	4/4	-	-	-0.695999979972839	9:109056942:+	9:109056942:+AATAAG-TE
fat	rs13474767	9:109056932	G	A	ENSMUSG00000025647	ENSMUST00000196954	3_prime_UTR_variant	762/843	-	-	-	-	MODIFIER	1	-	Shisa5	MGI	protein_coding	-	5/5	-	-	-0.695999979972839	9:109056942:+	9:109056942:+AATAAG-TE
fat	rs13474767	9:109056932	G	A	ENSMUSG00000025647	ENSMUST00000198639	non_coding_transcript_exon_variant	1218/2010	-	-	-	-	MODIFIER	1	-	Shisa5	MGI	retained_intron	-	5/5	-	-	-0.695999979972839	9:109056942:+	9:109056942:+AATAAG-TE
fat	rs13474767	9:109056932	G	A	ENSMUSG00000025647	ENSMUST00000198708	3_prime_UTR_variant	748/771	-	-	-	-	MODIFIER	1	-	Shisa5	MGI	protein_coding	-	5/5	-	-	-0.695999979972839	9:109056942:+	9:109056942:+AATAAG-TE
fat	rs13474767	9:109056932	G	A	ENSMUSG00000025647	ENSMUST00000200515	3_prime_UTR_variant	913/1005	-	-	-	-	MODIFIER	1	-	Shisa5	MGI	protein_coding	-	4/4	-	-	-0.695999979972839	9:109056942:+	9:109056942:+AATAAG-TE
fat	9_109963753_A/C	9:109963753	C	A	ENSMUSG00000032479	ENSMUST00000035055	intron_variant	-	-	-	-	-	MODIFIER	1	-	Map4	MGI	protein_coding	-	-	1/18	-	0.296999990940094	9:109963798:+	9:109963798:+AACAAA-IN
fat	9_109963753_A/C	9:109963753	C	A	ENSMUSG00000032479	ENSMUST00000165876	intron_variant	-	-	-	-	-	MODIFIER	1	-	Map4	MGI	protein_coding	-	-	1/18	-	0.296999990940094	9:109963798:+	9:109963798:+AACAAA-IN
fat	9_109963753_A/C	9:109963753	C	A	ENSMUSG00000032479	ENSMUST00000169851	intron_variant	-	-	-	-	-	MODIFIER	1	-	Map4	MGI	protein_coding	-	-	1/3	-	0.296999990940094	9:109963798:+	9:109963798:+AACAAA-IN
fat	rs263011537	9:110223914	G	A	ENSMUSG00000032481	ENSMUST00000088716	intron_variant	-	-	-	-	-	MODIFIER	1	-	Smarcc1	MGI	protein_coding	-	-	26/27	-	-	9:110223930:+	9:110223930:+AATAAA-IN
fat	rs263011537	9:110223914	G	A	ENSMUSG00000032481	ENSMUST00000197984	intron_variant	-	-	-	-	-	MODIFIER	1	-	Smarcc1	MGI	protein_coding	-	-	26/26	-	-	9:110223930:+	9:110223930:+AATAAA-IN
fat	rs263011537	9:110223914	G	A	ENSMUSG00000032481	ENSMUST00000199896	intron_variant	-	-	-	-	-	MODIFIER	1	-	Smarcc1	MGI	protein_coding	-	-	26/28	-	-	9:110223930:+	9:110223930:+AATAAA-IN
fat	rs212855909	9:110576419	G	A	ENSMUSG00000044791	ENSMUST00000153838	intron_variant	-	-	-	-	-	MODIFIER	1	-	Setd2	MGI	protein_coding	-	-	12/20	-	-0.439000010490417	9:110576437:+	9:110576437:+ATTAAA-IN,9:110576437:+AATAAA-IN
fat	rs212855909	9:110576419	G	A	ENSMUSG00000044791	ENSMUST00000196814	intron_variant,NMD_transcript_variant	-	-	-	-	-	MODIFIER	1	cds_start_NF	Setd2	MGI	nonsense_mediated_decay	-	-	9/18	-	-0.439000010490417	9:110576437:+	9:110576437:+ATTAAA-IN,9:110576437:+AATAAA-IN
fat	rs212855909	9:110576419	G	A	ENSMUSG00000044791	ENSMUST00000197655	intron_variant,NMD_transcript_variant	-	-	-	-	-	MODIFIER	1	cds_start_NF	Setd2	MGI	nonsense_mediated_decay	-	-	1/4	-	-0.439000010490417	9:110576437:+	9:110576437:+ATTAAA-IN,9:110576437:+AATAAA-IN
fat	rs212855909	9:110576419	G	A	ENSMUSG00000044791	ENSMUST00000200460	intron_variant	-	-	-	-	-	MODIFIER	1	cds_start_NF	Setd2	MGI	protein_coding	-	-	1/9	-	-0.439000010490417	9:110576437:+	9:110576437:+ATTAAA-IN,9:110576437:+AATAAA-IN
fat	9_110983144_A/G	9:110983144	G	A	ENSMUSG00000032495	ENSMUST00000035076	3_prime_UTR_variant	2735/3657	-	-	-	-	MODIFIER	1	-	Lrrc2	MGI	protein_coding	-	9/9	-	-	-	9:110983175:+	9:110983175:+AATAAA-TE
fat	9_111042746_A/T	9:111042746	T	A	ENSMUSG00000032496	ENSMUST00000035077	3_prime_UTR_variant	2722/2743	-	-	-	-	MODIFIER	1	-	Ltf	MGI	protein_coding	-	17/17	-	-	-	9:111042765:+	9:111042765:+ATTAAA-TE
fat	9_111042748_A/T	9:111042748	T	A	ENSMUSG00000032496	ENSMUST00000035077	3_prime_UTR_variant	2724/2743	-	-	-	-	MODIFIER	1	-	Ltf	MGI	protein_coding	-	17/17	-	-	-0.441000014543533	9:111042765:+	9:111042765:+ATTAAA-TE
fat	rs33323645	9:111356941	C	A	ENSMUSG00000062296	ENSMUST00000078626	intron_variant	-	-	-	-	-	MODIFIER	1	-	Trank1	MGI	protein_coding	-	-	8/21	-	-1.12000000476837	9:111356977:+	9:111356977:+AGTAAA-TE
fat	rs33323645	9:111356941	C	A	ENSMUSG00000062296	ENSMUST00000200151	non_coding_transcript_exon_variant	2336/3356	-	-	-	-	MODIFIER	1	-	Trank1	MGI	processed_transcript	-	9/9	-	-	-1.12000000476837	9:111356977:+	9:111356977:+AGTAAA-TE
fat	rs257872161	9:120473812	G	A	ENSMUSG00000041794	ENSMUST00000048121	3_prime_UTR_variant	3877/4906	-	-	-	-	MODIFIER	1	-	Myrip	MGI	protein_coding	-	17/17	-	-	-0.925999999046326	9:120473822:+	9:120473822:+AATAAG-TE
fat	rs222872135	9:120490725	A	T	ENSMUSG00000111828	ENSMUST00000213677	non_coding_transcript_exon_variant	848/1041	-	-	-	-	MODIFIER	-1	-	D830035M03Rik	MGI	antisense	-	2/2	-	-	-0.510999977588654	9:120490704:-	9:120490704:-AATAAA-TE
fat	rs263963399	9:120574619	G	A	ENSMUSG00000025794	ENSMUST00000165532	3_prime_UTR_variant	974/1009	-	-	-	-	MODIFIER	1	-	Rpl14	MGI	protein_coding	-	6/6	-	-	-	9:120574647:+	9:120574647:+AATAAA-TE
fat	rs33337210	X:7183936	C	A	ENSMUSG00000004317	ENSMUST00000004428	intron_variant	-	-	-	-	-	MODIFIER	-1	-	Clcn5	MGI	protein_coding	-	-	2/11	-	-0.592999994754791	X:7183917:-	X:7183917:-AATAAA-IN
fat	rs33337210	X:7183936	C	A	ENSMUSG00000004317	ENSMUST00000115746	intron_variant	-	-	-	-	-	MODIFIER	-1	-	Clcn5	MGI	protein_coding	-	-	5/14	-	-0.592999994754791	X:7183917:-	X:7183917:-AATAAA-IN
fat	rs33337210	X:7183936	C	A	ENSMUSG00000004317	ENSMUST00000128319	intron_variant	-	-	-	-	-	MODIFIER	-1	cds_end_NF	Clcn5	MGI	protein_coding	-	-	4/6	-	-0.592999994754791	X:7183917:-	X:7183917:-AATAAA-IN
fat	rs33337210	X:7183936	C	A	ENSMUSG00000004317	ENSMUST00000154382	intron_variant,non_coding_transcript_variant	-	-	-	-	-	MODIFIER	-1	-	Clcn5	MGI	retained_intron	-	-	2/9	-	-0.592999994754791	X:7183917:-	X:7183917:-AATAAA-IN
fat	X_106930943_A/G	X:106930943	G	A	ENSMUSG00000049929	ENSMUST00000060576	synonymous_variant	1281/4238	732/1113	244/370	K	aaA/aaG	LOW	1	-	Lpar4	MGI	protein_coding	-	3/3	-	Gene3D:1.20.1070.10,Pfam:PF00001,PROSITE_profiles:PS50262,PANTHER:PTHR24232,PANTHER:PTHR24232:SF41,SMART:SM01381,Superfamily:SSF81321,CDD:cd15155	-0.188999995589256	X:106930955:+	X:106930955:+AATAAA-TE
fat	X_136246898_A/G	X:136246898	G	A	ENSMUSG00000042712	ENSMUST00000048687	3_prime_UTR_variant	778/1019	-	-	-	-	MODIFIER	1	-	Tceal9	MGI	protein_coding	-	3/3	-	-	-0.326999992132187	X:136246945:+	X:136246945:+AAGAAA-TE
fat	X_136246898_A/G	X:136246898	G	A	ENSMUSG00000042712	ENSMUST00000113115	3_prime_UTR_variant	647/888	-	-	-	-	MODIFIER	1	-	Tceal9	MGI	protein_coding	-	2/2	-	-	-0.326999992132187	X:136246945:+	X:136246945:+AAGAAA-TE
fat	rs29290203	X:142304883	C	T	ENSMUSG00000090122	ENSMUST00000134825	3_prime_UTR_variant	1412/1543	-	-	-	-	MODIFIER	-1	-	Kcne1l	MGI	protein_coding	-	1/1	-	-	-1.01999998092651	X:142304831:-	X:142304831:-AATAAT-TE
lean	rs46757124	1:34691617	G	A	ENSMUSG00000037509	ENSMUST00000159747	intron_variant	-	-	-	-	-	MODIFIER	1	-	Arhgef4	MGI	protein_coding	-	-	1/13	-	0.446999996900558	1:34691633:+	1:34691633:+AATAAA-IN
lean	rs31971582	1:40026117	G	A	ENSMUSG00000026074	ENSMUST00000163854	3_prime_UTR_variant	5589/5782	-	-	-	-	MODIFIER	1	-	Map4k4	MGI	protein_coding	-	31/31	-	-	-	1:40026133:+	1:40026133:+ACTAAA-TE
lean	rs31971582	1:40026117	G	A	ENSMUSG00000026074	ENSMUST00000168431	3_prime_UTR_variant	5439/5632	-	-	-	-	MODIFIER	1	-	Map4k4	MGI	protein_coding	-	30/30	-	-	-	1:40026133:+	1:40026133:+ACTAAA-TE
lean	1_67003633_T/C	1:67003633	C	T	ENSMUSG00000026000	ENSMUST00000027149	intron_variant	-	-	-	-	-	MODIFIER	-1	-	Lancl1	MGI	protein_coding	-	-	9/9	-	-0.648999989032745	1:67003602:-	1:67003602:-AATAAA-IN
lean	1_67003633_T/C	1:67003633	C	T	ENSMUSG00000026000	ENSMUST00000113979	intron_variant	-	-	-	-	-	MODIFIER	-1	-	Lancl1	MGI	protein_coding	-	-	8/8	-	-0.648999989032745	1:67003602:-	1:67003602:-AATAAA-IN
lean	1_67003633_T/C	1:67003633	C	T	ENSMUSG00000026000	ENSMUST00000119559	intron_variant	-	-	-	-	-	MODIFIER	-1	-	Lancl1	MGI	protein_coding	-	-	9/9	-	-0.648999989032745	1:67003602:-	1:67003602:-AATAAA-IN
lean	rs32667314	1:75198257	G	A	ENSMUSG00000026200	ENSMUST00000155716	3_prime_UTR_variant,NMD_transcript_variant	2913/2927	-	-	-	-	MODIFIER	-1	-	Glb1l	MGI	nonsense_mediated_decay	-	18/18	-	-	-4.30999994277954	1:75198243:-	1:75198243:-GATAAA-TE
lean	rs32667314	1:75198257	G	A	ENSMUSG00000026200	ENSMUST00000186148	non_coding_transcript_exon_variant	174/195	-	-	-	-	MODIFIER	-1	-	Glb1l	MGI	processed_transcript	-	2/2	-	-	-4.30999994277954	1:75198243:-	1:75198243:-GATAAA-TE
lean	1_79053918_T/G	1:79053918	G	T	ENSMUSG00000099706	ENSMUST00000189296	intron_variant,non_coding_transcript_variant	-	-	-	-	-	MODIFIER	-1	-	Gm29536	MGI	lincRNA	-	-	2/3	-	-	1:79053912:-	1:79053912:-AATGAA-IN
lean	rs213215053	1:82699359	T	C	ENSMUSG00000079465	ENSMUST00000113457	intron_variant	-	-	-	-	-	MODIFIER	1	-	Col4a3	MGI	protein_coding	-	-	41/51	-	-0.620999991893768	1:82699368:+	1:82699368:+AACAAG-IN
lean	rs239320391	1:82925704	T	C	ENSMUSG00000113973	ENSMUST00000223400	3_prime_UTR_variant	788/796	-	-	-	-	MODIFIER	1	-	A030014E15Rik	MGI	protein_coding	-	1/1	-	-	-0.852999985218048	1:82925712:+	1:82925712:+ATTACA-TE
lean	rs250253373	1:84402642	C	T	ENSMUSG00000036766	ENSMUST00000049126	intron_variant	-	-	-	-	-	MODIFIER	-1	-	Dner	MGI	protein_coding	-	-	10/12	-	-0.583999991416931	1:84402625:-	1:84402625:-AACAAA-IN
lean	rs30822134	1:130810012	C	T	ENSMUSG00000086706	ENSMUST00000125056	non_coding_transcript_exon_variant	797/832	-	-	-	-	MODIFIER	-1	-	Gm15848	MGI	antisense	-	4/4	-	-	-	1:130809967:-	1:130809967:-AATAAG-TE
lean	rs30860267	1:134605354	C	T	ENSMUSG00000042207	ENSMUST00000047714	intron_variant	-	-	-	-	-	MODIFIER	1	-	Kdm5b	MGI	protein_coding	-	-	11/26	-	-	1:134605394:+	1:134605394:+AATAAT-IN
lean	rs30860267	1:134605354	C	T	ENSMUSG00000042207	ENSMUST00000112197	intron_variant,non_coding_transcript_variant	-	-	-	-	-	MODIFIER	1	-	Kdm5b	MGI	retained_intron	-	-	11/11	-	-	1:134605394:+	1:134605394:+AATAAT-IN
lean	rs30860267	1:134605354	C	T	ENSMUSG00000042207	ENSMUST00000112198	intron_variant	-	-	-	-	-	MODIFIER	1	-	Kdm5b	MGI	protein_coding	-	-	11/25	-	-	1:134605394:+	1:134605394:+AATAAT-IN
lean	rs221133768	1:136726118	C	A	ENSMUSG00000097448	ENSMUST00000181274	non_coding_transcript_exon_variant	1593/1617	-	-	-	-	MODIFIER	1	-	Platr22	MGI	lincRNA	-	5/5	-	-	-0.597000002861023	1:136726142:+	1:136726142:+AAGAAA-TE
lean	rs32088144	1:146733786	T	C	ENSMUSG00000035131	ENSMUST00000074622	intron_variant	-	-	-	-	-	MODIFIER	1	-	Brinp3	MGI	protein_coding	-	-	4/7	-	-1.39999997615814	1:146733840:+	1:146733840:+AACAAG-IN
lean	rs32088144	1:146733786	T	C	ENSMUSG00000035131	ENSMUST00000128345	intron_variant,NMD_transcript_variant	-	-	-	-	-	MODIFIER	1	-	Brinp3	MGI	nonsense_mediated_decay	-	-	5/8	-	-1.39999997615814	1:146733840:+	1:146733840:+AACAAG-IN
lean	rs32088144	1:146733786	T	C	ENSMUSG00000035131	ENSMUST00000132847	intron_variant	-	-	-	-	-	MODIFIER	1	cds_end_NF	Brinp3	MGI	protein_coding	-	-	4/5	-	-1.39999997615814	1:146733840:+	1:146733840:+AACAAG-IN
lean	rs32088144	1:146733786	T	C	ENSMUSG00000035131	ENSMUST00000166814	intron_variant	-	-	-	-	-	MODIFIER	1	-	Brinp3	MGI	protein_coding	-	-	4/7	-	-1.39999997615814	1:146733840:+	1:146733840:+AACAAG-IN
lean	rs31003170	1:146752689	G	A	ENSMUSG00000035131	ENSMUST00000074622	intron_variant	-	-	-	-	-	MODIFIER	1	-	Brinp3	MGI	protein_coding	-	-	6/7	-	-0.441000014543533	1:146752709:+	1:146752709:+ATTAAA-IN
lean	rs31003170	1:146752689	G	A	ENSMUSG00000035131	ENSMUST00000128345	intron_variant,NMD_transcript_variant	-	-	-	-	-	MODIFIER	1	-	Brinp3	MGI	nonsense_mediated_decay	-	-	7/8	-	-0.441000014543533	1:146752709:+	1:146752709:+ATTAAA-IN
lean	rs31003170	1:146752689	G	A	ENSMUSG00000035131	ENSMUST00000166814	intron_variant	-	-	-	-	-	MODIFIER	1	-	Brinp3	MGI	protein_coding	-	-	6/7	-	-0.441000014543533	1:146752709:+	1:146752709:+ATTAAA-IN
lean	1_146802763_A/C	1:146802763	C	A	ENSMUSG00000035131	ENSMUST00000074622	intron_variant	-	-	-	-	-	MODIFIER	1	-	Brinp3	MGI	protein_coding	-	-	6/7	-	-1.39999997615814	1:146802771:+	1:146802771:+ATTAAA-IN
lean	1_146802763_A/C	1:146802763	C	A	ENSMUSG00000035131	ENSMUST00000128345	intron_variant,NMD_transcript_variant	-	-	-	-	-	MODIFIER	1	-	Brinp3	MGI	nonsense_mediated_decay	-	-	7/8	-	-1.39999997615814	1:146802771:+	1:146802771:+ATTAAA-IN
lean	1_146802763_A/C	1:146802763	C	A	ENSMUSG00000035131	ENSMUST00000166814	intron_variant	-	-	-	-	-	MODIFIER	1	-	Brinp3	MGI	protein_coding	-	-	6/7	-	-1.39999997615814	1:146802771:+	1:146802771:+ATTAAA-IN
lean	rs30990793	1:161098950	G	A	ENSMUSG00000026705	ENSMUST00000111611	intron_variant	-	-	-	-	-	MODIFIER	-1	-	Klhl20	MGI	protein_coding	-	-	8/11	-	-	1:161098932:-	1:161098932:-AATACA-TE
lean	rs30990793	1:161098950	G	A	ENSMUSG00000026705	ENSMUST00000117467	intron_variant,NMD_transcript_variant	-	-	-	-	-	MODIFIER	-1	-	Klhl20	MGI	nonsense_mediated_decay	-	-	8/12	-	-	1:161098932:-	1:161098932:-AATACA-TE
lean	rs30990793	1:161098950	G	A	ENSMUSG00000026705	ENSMUST00000140905	non_coding_transcript_exon_variant	1677/4817	-	-	-	-	MODIFIER	-1	-	Klhl20	MGI	retained_intron	-	8/11	-	-	-	1:161098932:-	1:161098932:-AATACA-TE
lean	rs30990793	1:161098950	G	A	ENSMUSG00000026705	ENSMUST00000148952	non_coding_transcript_exon_variant	1677/4182	-	-	-	-	MODIFIER	-1	-	Klhl20	MGI	retained_intron	-	8/8	-	-	-	1:161098932:-	1:161098932:-AATACA-TE
lean	rs36719719	1:165178706	A	G	ENSMUSG00000040848	ENSMUST00000043338	3_prime_UTR_variant	1166/5535	-	-	-	-	MODIFIER	-1	-	Sft2d2	MGI	protein_coding	-	8/8	-	-	-5.1399998664856	1:165178693:-	1:165178693:-AATACA-TE
lean	rs36719719	1:165178706	A	G	ENSMUSG00000040848	ENSMUST00000192185	3_prime_UTR_variant,NMD_transcript_variant	963/3798	-	-	-	-	MODIFIER	-1	-	Sft2d2	MGI	nonsense_mediated_decay	-	7/7	-	-	-5.1399998664856	1:165178693:-	1:165178693:-AATACA-TE
lean	rs30597953	1:178189220	G	T	ENSMUSG00000026502	ENSMUST00000027783	intron_variant	-	-	-	-	-	MODIFIER	1	-	Desi2	MGI	protein_coding	-	-	1/4	-	-	1:178189238:+	1:178189238:+AATAAA-IN
lean	rs30597953	1:178189220	G	T	ENSMUSG00000026502	ENSMUST00000159284	intron_variant	-	-	-	-	-	MODIFIER	1	cds_end_NF	Desi2	MGI	protein_coding	-	-	1/7	-	-	1:178189238:+	1:178189238:+AATAAA-IN
lean	rs30597953	1:178189220	G	T	ENSMUSG00000026502	ENSMUST00000161075	intron_variant	-	-	-	-	-	MODIFIER	1	-	Desi2	MGI	protein_coding	-	-	1/5	-	-	1:178189238:+	1:178189238:+AATAAA-IN
lean	1_179394422_G/A	1:179394422	A	G	ENSMUSG00000055067	ENSMUST00000125756	intron_variant,non_coding_transcript_variant	-	-	-	-	-	MODIFIER	-1	-	Smyd3	MGI	processed_transcript	-	-	1/1	-	-2.29999995231628	1:179394400:-	1:179394400:-AATACA-IN
lean	1_179394422_G/A	1:179394422	A	G	ENSMUSG00000055067	ENSMUST00000128302	intron_variant	-	-	-	-	-	MODIFIER	-1	-	Smyd3	MGI	protein_coding	-	-	5/11	-	-2.29999995231628	1:179394400:-	1:179394400:-AATACA-IN
lean	rs31373423	1:181104247	G	A	ENSMUSG00000026516	ENSMUST00000027797	intron_variant	-	-	-	-	-	MODIFIER	-1	-	Nvl	MGI	protein_coding	-	-	18/22	-	-0.554000020027161	1:181104200:-	1:181104200:-AATAGA-IN
lean	rs31373423	1:181104247	G	A	ENSMUSG00000026516	ENSMUST00000191728	intron_variant,non_coding_transcript_variant	-	-	-	-	-	MODIFIER	-1	-	Nvl	MGI	retained_intron	-	-	1/3	-	-0.554000020027161	1:181104200:-	1:181104200:-AATAGA-IN
lean	rs8280883	1:182499966	C	T	ENSMUSG00000026509	ENSMUST00000068505	intron_variant	-	-	-	-	-	MODIFIER	-1	-	Capn2	MGI	protein_coding	-	-	2/20	-	-0.680000007152557	1:182499949:-	1:182499949:-AGTAAA-IN
lean	rs8280883	1:182499966	C	T	ENSMUSG00000026509	ENSMUST00000192483	intron_variant,non_coding_transcript_variant	-	-	-	-	-	MODIFIER	-1	-	Capn2	MGI	retained_intron	-	-	3/9	-	-0.680000007152557	1:182499949:-	1:182499949:-AGTAAA-IN
lean	rs32656801	1:183414816	C	A	ENSMUSG00000104212	ENSMUST00000193285	non_coding_transcript_exon_variant	351/383	-	-	-	-	MODIFIER	1	-	Gm37986	MGI	lincRNA	-	1/1	-	-	-0.637000024318695	1:183414830:+	1:183414830:+AATAAA-TE
lean	rs31809033	1:190186754	A	G	ENSMUSG00000079045	ENSMUST00000110279	intron_variant,non_coding_transcript_variant	-	-	-	-	-	MODIFIER	1	-	Prox1os	MGI	antisense	-	-	1/1	-	0.372999995946884	1:190186794:+	1:190186794:+AATGAA-IN
lean	rs234560470	10:25564580	T	A	ENSMUSG00000101537	ENSMUST00000191547	intron_variant,non_coding_transcript_variant	-	-	-	-	-	MODIFIER	1	-	Gm29571	MGI	antisense	-	-	2/3	-	-	10:25564595:+	10:25564595:+ATTAAA-IN
lean	rs29925151	10:71168761	G	T	ENSMUSG00000112366	ENSMUST00000218381	non_coding_transcript_exon_variant	2276/2300	-	-	-	-	MODIFIER	-1	-	C730027H18Rik	MGI	lincRNA	-	8/8	-	-	-0.386000007390976	10:71168737:-	10:71168737:-ATTAAA-TE
lean	rs30847319	10:111299089	A	G	ENSMUSG00000035759	ENSMUST00000040454	intron_variant	-	-	-	-	-	MODIFIER	1	-	Bbs10	MGI	protein_coding	-	-	1/1	-	-	10:111299133:+	10:111299133:+AATGAA-TE
lean	rs30847319	10:111299089	A	G	ENSMUSG00000035759	ENSMUST00000219990	non_coding_transcript_exon_variant	411/3047	-	-	-	-	MODIFIER	1	-	Bbs10	MGI	retained_intron	-	1/1	-	-	-	10:111299133:+	10:111299133:+AATGAA-TE
lean	rs52039424	10:119421011	G	A	ENSMUSG00000100558	ENSMUST00000185238	intron_variant,non_coding_transcript_variant	-	-	-	-	-	MODIFIER	1	-	1700025F24Rik	MGI	lincRNA	-	-	3/3	-	-1.19000005722046	10:119421036:+	10:119421036:+AACAAA-IN
lean	rs49615097	10:119600656	G	A	ENSMUSG00000112555	ENSMUST00000218599	non_coding_transcript_exon_variant	683/976	-	-	-	-	MODIFIER	-1	-	Gm47027	MGI	antisense	-	2/2	-	-	0.921000003814697	10:119600624:-	10:119600624:-TATAAA-TE
lean	rs36578407	10:125222052	C	T	ENSMUSG00000020102	ENSMUST00000211781	3_prime_UTR_variant	8199/10981	-	-	-	-	MODIFIER	-1	-	Slc16a7	MGI	protein_coding	-	6/6	-	-	0.363000005483627	10:125222012:-	10:125222012:-AATAAT-TE
lean	rs250712171	10:125310648	G	A	ENSMUSG00000109803	ENSMUST00000209665	non_coding_transcript_exon_variant	519/550	-	-	-	-	MODIFIER	1	-	Gm45604	MGI	antisense	-	2/2	-	-	-1.25	10:125310681:+	10:125310681:+AGTAAA-TE
lean	rs29325380	10:127604531	C	T	ENSMUSG00000040249	ENSMUST00000049149	intron_variant	-	-	-	-	-	MODIFIER	-1	-	Lrp1	MGI	protein_coding	-	-	6/88	-	-	10:127604513:-	10:127604513:-AATGAA-IN
lean	rs29325380	10:127604531	C	T	ENSMUSG00000040249	ENSMUST00000118455	intron_variant	-	-	-	-	-	MODIFIER	-1	-	Lrp1	MGI	protein_coding	-	-	6/6	-	-	10:127604513:-	10:127604513:-AATGAA-IN
lean	rs29325380	10:127604531	C	T	ENSMUSG00000040249	ENSMUST00000121829	intron_variant	-	-	-	-	-	MODIFIER	-1	-	Lrp1	MGI	protein_coding	-	-	6/12	-	-	10:127604513:-	10:127604513:-AATGAA-IN
lean	rs29325380	10:127604531	C	T	ENSMUSG00000040249	ENSMUST00000125480	intron_variant,non_coding_transcript_variant	-	-	-	-	-	MODIFIER	-1	-	Lrp1	MGI	retained_intron	-	-	6/14	-	-	10:127604513:-	10:127604513:-AATGAA-IN
lean	rs29356001	10:127747281	C	T	ENSMUSG00000058396	ENSMUST00000079692	3_prime_UTR_variant	3949/3954	-	-	-	-	MODIFIER	-1	-	Gpr182	MGI	protein_coding	-	2/2	-	-	-0.456000000238419	10:127747261:-	10:127747261:-AATGAA-DS
lean	rs26901910	11:4779801	C	T	ENSMUSG00000009073	ENSMUST00000053079	intron_variant	-	-	-	-	-	MODIFIER	-1	-	Nf2	MGI	protein_coding	-	-	16/16	-	-1.42999994754791	11:4779780:-	11:4779780:-AATACA-IN
lean	rs26901910	11:4779801	C	T	ENSMUSG00000009073	ENSMUST00000056290	intron_variant	-	-	-	-	-	MODIFIER	-1	-	Nf2	MGI	protein_coding	-	-	16/16	-	-1.42999994754791	11:4779780:-	11:4779780:-AATACA-IN
lean	rs26901910	11:4779801	C	T	ENSMUSG00000009073	ENSMUST00000109910	intron_variant	-	-	-	-	-	MODIFIER	-1	-	Nf2	MGI	protein_coding	-	-	15/15	-	-1.42999994754791	11:4779780:-	11:4779780:-AATACA-IN
lean	rs26901910	11:4779801	C	T	ENSMUSG00000009073	ENSMUST00000141342	intron_variant,non_coding_transcript_variant	-	-	-	-	-	MODIFIER	-1	-	Nf2	MGI	retained_intron	-	-	2/2	-	-1.42999994754791	11:4779780:-	11:4779780:-AATACA-IN
lean	rs233940277	11:4941316	A	T	ENSMUSG00000020396	ENSMUST00000093369	synonymous_variant	1432/3994	1302/3273	434/1090	I	atA/atT	LOW	-1	-	Nefh	MGI	protein_coding	-	4/4	-	PANTHER:PTHR23214	-0.505999982357025	11:4941310:-	11:4941310:-CATAAA-TE
lean	11_12348501_A/C	11:12348501	C	A	ENSMUSG00000086584	ENSMUST00000174550	intron_variant,non_coding_transcript_variant	-	-	-	-	-	MODIFIER	1	-	Gm12002	MGI	antisense	-	-	2/2	-	-	11:12348522:+	11:12348522:+AATAAA-IN
lean	rs230108719	11:12348506	T	A	ENSMUSG00000086584	ENSMUST00000174550	intron_variant,non_coding_transcript_variant	-	-	-	-	-	MODIFIER	1	-	Gm12002	MGI	antisense	-	-	2/2	-	-0.119999997317791	11:12348522:+	11:12348522:+AATAAG-IN
lean	rs26851227	11:17210935	G	T	ENSMUSG00000020116	ENSMUST00000020317	intron_variant	-	-	-	-	-	MODIFIER	-1	-	Pno1	MGI	protein_coding	-	-	2/6	-	-0.851999998092651	11:17210913:-	11:17210913:-AATAAA-IN
lean	rs26851227	11:17210935	G	T	ENSMUSG00000020116	ENSMUST00000123754	intron_variant,non_coding_transcript_variant	-	-	-	-	-	MODIFIER	-1	-	Pno1	MGI	processed_transcript	-	-	1/2	-	-0.851999998092651	11:17210913:-	11:17210913:-AATAAA-IN
lean	rs233707735	11:23073316	C	A	ENSMUSG00000085665	ENSMUST00000128996	non_coding_transcript_exon_variant	847/3105	-	-	-	-	MODIFIER	1	-	Gm12059	MGI	processed_transcript	-	2/2	-	-	-0.759999990463257	11:23073355:+	11:23073355:+TATAAA-TE
lean	11_23073335_G/T	11:23073335	T	G	ENSMUSG00000085665	ENSMUST00000128996	non_coding_transcript_exon_variant	866/3105	-	-	-	-	MODIFIER	1	-	Gm12059	MGI	processed_transcript	-	2/2	-	-	-0.63400000333786	11:23073355:+	11:23073355:+AAGAAA-TE
lean	rs52643178	11:36876290	T	A	ENSMUSG00000049336	ENSMUST00000057207	intron_variant	-	-	-	-	-	MODIFIER	-1	-	Tenm2	MGI	protein_coding	-	-	1/28	-	0.558000028133392	11:36876273:-	11:36876273:-AATAAA-IN
lean	rs52643178	11:36876290	T	A	ENSMUSG00000049336	ENSMUST00000102801	intron_variant	-	-	-	-	-	MODIFIER	-1	-	Tenm2	MGI	protein_coding	-	-	3/30	-	0.558000028133392	11:36876273:-	11:36876273:-AATAAA-IN
lean	rs52643178	11:36876290	T	A	ENSMUSG00000049336	ENSMUST00000146113	intron_variant,non_coding_transcript_variant	-	-	-	-	-	MODIFIER	-1	-	Tenm2	MGI	processed_transcript	-	-	1/10	-	0.558000028133392	11:36876273:-	11:36876273:-AATAAA-IN
lean	rs52643178	11:36876290	T	A	ENSMUSG00000049336	ENSMUST00000163524	intron_variant	-	-	-	-	-	MODIFIER	-1	-	Tenm2	MGI	protein_coding	-	-	1/28	-	0.558000028133392	11:36876273:-	11:36876273:-AATAAA-IN
lean	rs6270062	11:42131538	G	T	ENSMUSG00000010803	ENSMUST00000020707	3_prime_UTR_variant	4089/4688	-	-	-	-	MODIFIER	-1	-	Gabra1	MGI	protein_coding	-	10/10	-	-	-0.266000002622604	11:42131486:-	11:42131486:-AACAAA-TE
lean	rs6270062	11:42131538	G	T	ENSMUSG00000010803	ENSMUST00000205546	3_prime_UTR_variant	3446/4045	-	-	-	-	MODIFIER	-1	-	Gabra1	MGI	protein_coding	-	10/10	-	-	-0.266000002622604	11:42131486:-	11:42131486:-AACAAA-TE
lean	rs28253035	11:46397498	G	A	ENSMUSG00000020401	ENSMUST00000139280	intron_variant,non_coding_transcript_variant	-	-	-	-	-	MODIFIER	1	-	Fam71b	MGI	processed_transcript	-	-	1/2	-	-0.592999994754791	11:46397511:+	11:46397511:+AATACA-IN
lean	11_58088240_C/A	11:58088240	A	C	ENSMUSG00000086962	ENSMUST00000218429	intron_variant	-	-	-	-	-	MODIFIER	-1	-	Gm12248	MGI	protein_coding	-	-	1/8	-	-	11:58088195:-	11:58088195:-AAGAAA-IN
lean	11_58088240_C/A	11:58088240	A	C	ENSMUSG00000086962	ENSMUST00000219877	intron_variant	-	-	-	-	-	MODIFIER	-1	-	Gm12248	MGI	protein_coding	-	-	1/8	-	-	11:58088195:-	11:58088195:-AAGAAA-IN
lean	11_58979030_A/G	11:58979030	G	A	ENSMUSG00000020455	ENSMUST00000093061	intron_variant	-	-	-	-	-	MODIFIER	1	-	Trim11	MGI	protein_coding	-	-	1/5	-	-	11:58979039:+	11:58979039:+TATAAA-IN
lean	11_58979030_A/G	11:58979030	G	A	ENSMUSG00000020455	ENSMUST00000108809	intron_variant	-	-	-	-	-	MODIFIER	1	-	Trim11	MGI	protein_coding	-	-	1/4	-	-	11:58979039:+	11:58979039:+TATAAA-IN
lean	11_58979030_A/G	11:58979030	G	A	ENSMUSG00000020455	ENSMUST00000108810	intron_variant	-	-	-	-	-	MODIFIER	1	-	Trim11	MGI	protein_coding	-	-	1/6	-	-	11:58979039:+	11:58979039:+TATAAA-IN
lean	rs107677799	11:68906805	G	A	ENSMUSG00000060938	ENSMUST00000138973	non_coding_transcript_exon_variant	306/490	-	-	-	-	MODIFIER	1	-	Rpl26	MGI	processed_transcript	-	2/2	-	-	-	11:68906822:+	11:68906822:+AATAAA-TE
lean	rs48678887	11:71760928	C	A	ENSMUSG00000020811	ENSMUST00000021168	intron_variant	-	-	-	-	-	MODIFIER	1	-	Wscd1	MGI	protein_coding	-	-	2/8	-	-0.620000004768372	11:71760968:+	11:71760968:+AATGAA-TE
lean	rs48678887	11:71760928	C	A	ENSMUSG00000020811	ENSMUST00000108510	intron_variant	-	-	-	-	-	MODIFIER	1	-	Wscd1	MGI	protein_coding	-	-	2/8	-	-0.620000004768372	11:71760968:+	11:71760968:+AATGAA-TE
lean	rs48678887	11:71760928	C	A	ENSMUSG00000020811	ENSMUST00000108511	intron_variant	-	-	-	-	-	MODIFIER	1	-	Wscd1	MGI	protein_coding	-	-	2/8	-	-0.620000004768372	11:71760968:+	11:71760968:+AATGAA-TE
lean	rs48678887	11:71760928	C	A	ENSMUSG00000020811	ENSMUST00000138339	non_coding_transcript_exon_variant	1691/1731	-	-	-	-	MODIFIER	1	-	Wscd1	MGI	retained_intron	-	2/2	-	-	-0.620000004768372	11:71760968:+	11:71760968:+AATGAA-TE
lean	rs229072835	11:90338386	A	T	ENSMUSG00000003949	ENSMUST00000004051	3_prime_UTR_variant	3792/5642	-	-	-	-	MODIFIER	-1	-	Hlf	MGI	protein_coding	-	4/4	-	-	-5.53999996185303	11:90338367:-	11:90338367:-AATAAA-TE
lean	11_97215963_A/T	11:97215963	T	A	ENSMUSG00000001441	ENSMUST00000001480	intron_variant	-	-	-	-	-	MODIFIER	-1	-	Npepps	MGI	protein_coding	-	-	19/22	-	0.172000005841255	11:97215927:-	11:97215927:-AATAAA-IN
lean	11_97215963_A/T	11:97215963	T	A	ENSMUSG00000001441	ENSMUST00000165216	intron_variant	-	-	-	-	-	MODIFIER	-1	cds_start_NF	Npepps	MGI	protein_coding	-	-	18/21	-	0.172000005841255	11:97215927:-	11:97215927:-AATAAA-IN
lean	11_97215963_A/T	11:97215963	T	A	ENSMUSG00000001441	ENSMUST00000165489	intron_variant,non_coding_transcript_variant	-	-	-	-	-	MODIFIER	-1	-	Npepps	MGI	retained_intron	-	-	12/15	-	0.172000005841255	11:97215927:-	11:97215927:-AATAAA-IN
lean	11_97215963_A/T	11:97215963	T	A	ENSMUSG00000001441	ENSMUST00000167806	intron_variant	-	-	-	-	-	MODIFIER	-1	-	Npepps	MGI	protein_coding	-	-	16/17	-	0.172000005841255	11:97215927:-	11:97215927:-AATAAA-IN
lean	11_97215963_A/T	11:97215963	T	A	ENSMUSG00000001441	ENSMUST00000170506	intron_variant,non_coding_transcript_variant	-	-	-	-	-	MODIFIER	-1	-	Npepps	MGI	retained_intron	-	-	4/4	-	0.172000005841255	11:97215927:-	11:97215927:-AATAAA-IN
lean	11_97215963_A/T	11:97215963	T	A	ENSMUSG00000001441	ENSMUST00000172108	intron_variant	-	-	-	-	-	MODIFIER	-1	-	Npepps	MGI	protein_coding	-	-	19/21	-	0.172000005841255	11:97215927:-	11:97215927:-AATAAA-IN
lean	11_101222523_A/G	11:101222523	G	A	ENSMUSG00000006920	ENSMUST00000100417	intron_variant	-	-	-	-	-	MODIFIER	-1	-	Ezh1	MGI	protein_coding	-	-	1/14	-	0.0288999993354082	11:101222473:-	11:101222473:-AATAAA-IN
lean	11_101222523_A/G	11:101222523	G	A	ENSMUSG00000006920	ENSMUST00000107284	intron_variant	-	-	-	-	-	MODIFIER	-1	-	Ezh1	MGI	protein_coding	-	-	1/20	-	0.0288999993354082	11:101222473:-	11:101222473:-AATAAA-IN
lean	11_101222523_A/G	11:101222523	G	A	ENSMUSG00000006920	ENSMUST00000107285	intron_variant	-	-	-	-	-	MODIFIER	-1	-	Ezh1	MGI	protein_coding	-	-	1/20	-	0.0288999993354082	11:101222473:-	11:101222473:-AATAAA-IN
lean	11_101222523_A/G	11:101222523	G	A	ENSMUSG00000006920	ENSMUST00000151291	intron_variant,non_coding_transcript_variant	-	-	-	-	-	MODIFIER	-1	-	Ezh1	MGI	processed_transcript	-	-	1/1	-	0.0288999993354082	11:101222473:-	11:101222473:-AATAAA-IN
lean	rs49737089	11:101615924	G	T	ENSMUSG00000086617	ENSMUST00000139424	non_coding_transcript_exon_variant	440/472	-	-	-	-	MODIFIER	1	-	Gm11635	MGI	lincRNA	-	3/3	-	-	-0.393999993801117	11:101615945:+	11:101615945:+AATAAA-TE
lean	11_101627815_A/G	11:101627815	G	A	ENSMUSG00000010362	ENSMUST00000152484	intron_variant,non_coding_transcript_variant	-	-	-	-	-	MODIFIER	1	-	Rdm1	MGI	processed_transcript	-	-	1/3	-	0.0516999997198582	11:101627852:+	11:101627852:+AAGAAA-IN
lean	11_101627816_G/A	11:101627816	A	G	ENSMUSG00000010362	ENSMUST00000152484	intron_variant,non_coding_transcript_variant	-	-	-	-	-	MODIFIER	1	-	Rdm1	MGI	processed_transcript	-	-	1/3	-	-0.103000000119209	11:101627852:+	11:101627852:+AAGAAA-IN
lean	11_107990723_T/A	11:107990723	A	T	ENSMUSG00000050965	ENSMUST00000059595	intron_variant	-	-	-	-	-	MODIFIER	-1	-	Prkca	MGI	protein_coding	-	-	8/16	-	-0.885999977588654	11:107990671:-	11:107990671:-TATAAA-IN
lean	11_107990723_T/A	11:107990723	A	T	ENSMUSG00000050965	ENSMUST00000134910	intron_variant,non_coding_transcript_variant	-	-	-	-	-	MODIFIER	-1	-	Prkca	MGI	processed_transcript	-	-	1/5	-	-0.885999977588654	11:107990671:-	11:107990671:-TATAAA-IN
lean	11_107990725_T/A	11:107990725	A	T	ENSMUSG00000050965	ENSMUST00000059595	intron_variant	-	-	-	-	-	MODIFIER	-1	-	Prkca	MGI	protein_coding	-	-	8/16	-	-0.611000001430511	11:107990671:-	11:107990671:-TATAAA-IN
lean	11_107990725_T/A	11:107990725	A	T	ENSMUSG00000050965	ENSMUST00000134910	intron_variant,non_coding_transcript_variant	-	-	-	-	-	MODIFIER	-1	-	Prkca	MGI	processed_transcript	-	-	1/5	-	-0.611000001430511	11:107990671:-	11:107990671:-TATAAA-IN
lean	rs227238602	12:31279115	G	A	ENSMUSG00000002900	ENSMUST00000002979	intron_variant	-	-	-	-	-	MODIFIER	1	-	Lamb1	MGI	protein_coding	-	-	6/32	-	-	12:31279152:+	12:31279152:+AATATA-IN
lean	rs227238602	12:31279115	G	A	ENSMUSG00000002900	ENSMUST00000169065	intron_variant,non_coding_transcript_variant	-	-	-	-	-	MODIFIER	1	-	Lamb1	MGI	retained_intron	-	-	2/5	-	-	12:31279152:+	12:31279152:+AATATA-IN
lean	rs227238602	12:31279115	G	A	ENSMUSG00000002900	ENSMUST00000169088	intron_variant	-	-	-	-	-	MODIFIER	1	-	Lamb1	MGI	protein_coding	-	-	7/33	-	-	12:31279152:+	12:31279152:+AATATA-IN
lean	rs227238602	12:31279115	G	A	ENSMUSG00000002900	ENSMUST00000239496	intron_variant	-	-	-	-	-	MODIFIER	1	-	Lamb1	MGI	protein_coding	-	-	6/32	-	-	12:31279152:+	12:31279152:+AATATA-IN
lean	rs29197359	12:32020353	C	T	ENSMUSG00000002997	ENSMUST00000003079	intron_variant	-	-	-	-	-	MODIFIER	-1	-	Prkar2b	MGI	protein_coding	-	-	2/11	-	-	12:32020347:-	12:32020347:-AATAAA-IN
lean	rs29197359	12:32020353	C	T	ENSMUSG00000002997	ENSMUST00000036497	intron_variant	-	-	-	-	-	MODIFIER	-1	-	Prkar2b	MGI	protein_coding	-	-	2/10	-	-	12:32020347:-	12:32020347:-AATAAA-IN
lean	rs29197359	12:32020353	C	T	ENSMUSG00000002997	ENSMUST00000146865	intron_variant	-	-	-	-	-	MODIFIER	-1	-	Prkar2b	MGI	protein_coding	-	-	2/10	-	-	12:32020347:-	12:32020347:-AATAAA-IN
lean	rs233233753	12:56265790	G	A	ENSMUSG00000112164	ENSMUST00000219468	non_coding_transcript_exon_variant	630/1224	-	-	-	-	MODIFIER	1	-	Gm19990	MGI	lincRNA	-	4/4	-	-	-0.851000010967255	12:56265812:+	12:56265812:+CATAAA-TE
lean	rs50552093	12:71083904	T	C	ENSMUSG00000048118	ENSMUST00000046305	intron_variant	-	-	-	-	-	MODIFIER	1	-	Arid4a	MGI	protein_coding	-	-	21/23	-	-	12:71083930:+	12:71083930:+ATTACA-IN
lean	rs6178344	12:72073566	C	T	ENSMUSG00000019718	ENSMUST00000019862	3_prime_UTR_variant	1693/1831	-	-	-	-	MODIFIER	-1	-	L3hypdh	MGI	protein_coding	-	5/5	-	-	-0.593999981880188	12:72073535:-	12:72073535:-TATAAA-TE
lean	rs32569937	12:78840534	C	T	ENSMUSG00000021112	ENSMUST00000082024	3_prime_UTR_variant	5290/5470	-	-	-	-	MODIFIER	1	-	Mpp5	MGI	protein_coding	-	15/15	-	-	-0.46900001168251	12:78840543:+	12:78840543:+ATTATA-TE,12:78840586:+ATTATA-TE
lean	rs32569937	12:78840534	C	T	ENSMUSG00000021112	ENSMUST00000219197	3_prime_UTR_variant,NMD_transcript_variant	5231/5283	-	-	-	-	MODIFIER	1	-	Mpp5	MGI	nonsense_mediated_decay	-	15/15	-	-	-0.46900001168251	12:78840543:+	12:78840543:+ATTATA-TE,12:78840586:+ATTATA-TE
lean	rs254057128	12:78840728	C	T	ENSMUSG00000021114	ENSMUST00000021536	3_prime_UTR_variant	3664/3667	-	-	-	-	MODIFIER	-1	-	Atp6v1d	MGI	protein_coding	-	9/9	-	-	-	12:78840705:-	12:78840705:-AATAAA-TE
lean	rs32573929	12:78843191	C	T	ENSMUSG00000021114	ENSMUST00000021536	3_prime_UTR_variant	1201/3667	-	-	-	-	MODIFIER	-1	-	Atp6v1d	MGI	protein_coding	-	9/9	-	-	-	12:78843172:-	12:78843172:-TATAAA-TE
lean	rs32573929	12:78843191	C	T	ENSMUSG00000021114	ENSMUST00000219316	non_coding_transcript_exon_variant	586/775	-	-	-	-	MODIFIER	-1	-	Atp6v1d	MGI	retained_intron	-	2/2	-	-	-	12:78843172:-	12:78843172:-TATAAA-TE
lean	rs264283409	12:78880194	C	T	ENSMUSG00000021116	ENSMUST00000071230	intron_variant	-	-	-	-	-	MODIFIER	1	-	Eif2s1	MGI	protein_coding	-	-	5/7	-	-0.537000000476837	12:78880224:+	12:78880224:+AATAAA-IN
lean	rs264283409	12:78880194	C	T	ENSMUSG00000021116	ENSMUST00000220382	intron_variant,non_coding_transcript_variant	-	-	-	-	-	MODIFIER	1	-	Eif2s1	MGI	processed_transcript	-	-	4/4	-	-0.537000000476837	12:78880224:+	12:78880224:+AATAAA-IN
lean	rs52133194	12:78885809	C	A	ENSMUSG00000021116	ENSMUST00000071230	3_prime_UTR_variant	2204/3405	-	-	-	-	MODIFIER	1	-	Eif2s1	MGI	protein_coding	-	8/8	-	-	-	12:78885822:+	12:78885822:+AACAAA-TE
lean	rs256186099	12:79158908	C	T	ENSMUSG00000021124	ENSMUST00000055262	intron_variant	-	-	-	-	-	MODIFIER	-1	-	Vti1b	MGI	protein_coding	-	-	4/5	-	-	12:79158884:-	12:79158884:-AATAAA-IN
lean	rs256186099	12:79158908	C	T	ENSMUSG00000021124	ENSMUST00000162569	intron_variant	-	-	-	-	-	MODIFIER	-1	cds_start_NF	Vti1b	MGI	protein_coding	-	-	2/2	-	-	12:79158884:-	12:79158884:-AATAAA-IN
lean	rs256186099	12:79158908	C	T	ENSMUSG00000021124	ENSMUST00000162789	intron_variant,NMD_transcript_variant	-	-	-	-	-	MODIFIER	-1	-	Vti1b	MGI	nonsense_mediated_decay	-	-	3/4	-	-	12:79158884:-	12:79158884:-AATAAA-IN
lean	rs256186099	12:79158908	C	T	ENSMUSG00000021124	ENSMUST00000163031	intron_variant,NMD_transcript_variant	-	-	-	-	-	MODIFIER	-1	cds_start_NF	Vti1b	MGI	nonsense_mediated_decay	-	-	4/5	-	-	12:79158884:-	12:79158884:-AATAAA-IN
lean	rs233371578	12:80204831	C	T	ENSMUSG00000015143	ENSMUST00000021554	intron_variant	-	-	-	-	-	MODIFIER	-1	-	Actn1	MGI	protein_coding	-	-	3/20	-	-	12:80204811:-	12:80204811:-AATAAA-IN
lean	rs233371578	12:80204831	C	T	ENSMUSG00000015143	ENSMUST00000167327	intron_variant	-	-	-	-	-	MODIFIER	-1	-	Actn1	MGI	protein_coding	-	-	3/20	-	-	12:80204811:-	12:80204811:-AATAAA-IN
lean	rs233371578	12:80204831	C	T	ENSMUSG00000015143	ENSMUST00000218874	intron_variant,non_coding_transcript_variant	-	-	-	-	-	MODIFIER	-1	-	Actn1	MGI	processed_transcript	-	-	3/9	-	-	12:80204811:-	12:80204811:-AATAAA-IN
lean	rs233371578	12:80204831	C	T	ENSMUSG00000015143	ENSMUST00000220351	intron_variant,non_coding_transcript_variant	-	-	-	-	-	MODIFIER	-1	-	Actn1	MGI	processed_transcript	-	-	3/4	-	-	12:80204811:-	12:80204811:-AATAAA-IN
lean	rs49849561	12:80680333	T	C	ENSMUSG00000048833	ENSMUST00000085245	3_prime_UTR_variant	2197/5201	-	-	-	-	MODIFIER	1	-	Slc39a9	MGI	protein_coding	-	7/7	-	-	-1.19000005722046	12:80680389:+	12:80680389:+AACAAA-TE
lean	rs49849561	12:80680333	T	C	ENSMUSG00000048833	ENSMUST00000219706	3_prime_UTR_variant	2418/5427	-	-	-	-	MODIFIER	1	-	Slc39a9	MGI	protein_coding	-	6/6	-	-	-1.19000005722046	12:80680389:+	12:80680389:+AACAAA-TE
lean	rs46347380	12:81664615	G	A	ENSMUSG00000042734	ENSMUST00000036116	3_prime_UTR_variant	1716/2042	-	-	-	-	MODIFIER	1	-	Ttc9	MGI	protein_coding	-	3/3	-	-	-	12:81664634:+	12:81664634:+CATAAA-TE
lean	rs46347380	12:81664615	G	A	ENSMUSG00000042734	ENSMUST00000218362	3_prime_UTR_variant	1812/4754	-	-	-	-	MODIFIER	1	-	Ttc9	MGI	protein_coding	-	4/4	-	-	-	12:81664634:+	12:81664634:+CATAAA-TE
lean	rs258215020	12:105684311	C	T	ENSMUSG00000041341	ENSMUST00000041055	intron_variant	-	-	-	-	-	MODIFIER	-1	-	Atg2b	MGI	protein_coding	-	-	1/41	-	-	12:105684281:-	12:105684281:-AAGAAA-IN
lean	rs258215020	12:105684311	C	T	ENSMUSG00000041341	ENSMUST00000221568	intron_variant,non_coding_transcript_variant	-	-	-	-	-	MODIFIER	-1	-	Atg2b	MGI	retained_intron	-	-	1/10	-	-	12:105684281:-	12:105684281:-AAGAAA-IN
lean	rs239517380	12:105690203	C	T	ENSMUSG00000044715	ENSMUST00000051934	intron_variant	-	-	-	-	-	MODIFIER	1	-	Gskip	MGI	protein_coding	-	-	1/2	-	-0.407999992370605	12:105690221:+	12:105690221:+AATAAA-TE
lean	rs239517380	12:105690203	C	T	ENSMUSG00000044715	ENSMUST00000222284	intron_variant	-	-	-	-	-	MODIFIER	1	-	Gskip	MGI	protein_coding	-	-	1/1	-	-0.407999992370605	12:105690221:+	12:105690221:+AATAAA-TE
lean	rs239517380	12:105690203	C	T	ENSMUSG00000044715	ENSMUST00000222841	non_coding_transcript_exon_variant	900/917	-	-	-	-	MODIFIER	1	-	Gskip	MGI	processed_transcript	-	2/2	-	-	-0.407999992370605	12:105690221:+	12:105690221:+AATAAA-TE
lean	rs263464533	12:105690205	G	A	ENSMUSG00000044715	ENSMUST00000051934	intron_variant	-	-	-	-	-	MODIFIER	1	-	Gskip	MGI	protein_coding	-	-	1/2	-	-1.20000004768372	12:105690221:+	12:105690221:+AATAAA-TE
lean	rs263464533	12:105690205	G	A	ENSMUSG00000044715	ENSMUST00000222284	intron_variant	-	-	-	-	-	MODIFIER	1	-	Gskip	MGI	protein_coding	-	-	1/1	-	-1.20000004768372	12:105690221:+	12:105690221:+AATAAA-TE
lean	rs263464533	12:105690205	G	A	ENSMUSG00000044715	ENSMUST00000222841	non_coding_transcript_exon_variant	902/917	-	-	-	-	MODIFIER	1	-	Gskip	MGI	processed_transcript	-	2/2	-	-	-1.20000004768372	12:105690221:+	12:105690221:+AATAAA-TE
lean	rs52222363	12:105733748	G	A	ENSMUSG00000041323	ENSMUST00000040876	intron_variant	-	-	-	-	-	MODIFIER	1	-	Ak7	MGI	protein_coding	-	-	6/17	-	-0.925999999046326	12:105733769:+	12:105733769:+AATACA-IN
lean	rs52222363	12:105733748	G	A	ENSMUSG00000041323	ENSMUST00000221981	intron_variant,non_coding_transcript_variant	-	-	-	-	-	MODIFIER	1	-	Ak7	MGI	processed_transcript	-	-	3/4	-	-0.925999999046326	12:105733769:+	12:105733769:+AATACA-IN
lean	rs248247086	12:105739230	A	T	ENSMUSG00000041323	ENSMUST00000040876	intron_variant	-	-	-	-	-	MODIFIER	1	-	Ak7	MGI	protein_coding	-	-	8/17	-	-0.226999998092651	12:105739245:+	12:105739245:+ATTAAA-IN
lean	rs248247086	12:105739230	A	T	ENSMUSG00000041323	ENSMUST00000221981	non_coding_transcript_exon_variant	1072/1085	-	-	-	-	MODIFIER	1	-	Ak7	MGI	processed_transcript	-	5/5	-	-	-0.226999998092651	12:105739245:+	12:105739245:+ATTAAA-IN
lean	13_29670361_T/C	13:29670361	C	T	ENSMUSG00000006191	ENSMUST00000006353	intron_variant	-	-	-	-	-	MODIFIER	-1	-	Cdkal1	MGI	protein_coding	-	-	8/15	-	0.375999987125397	13:29670337:-	13:29670337:-TATAAA-IN
lean	13_29670361_T/C	13:29670361	C	T	ENSMUSG00000006191	ENSMUST00000131792	intron_variant,non_coding_transcript_variant	-	-	-	-	-	MODIFIER	-1	-	Cdkal1	MGI	retained_intron	-	-	8/11	-	0.375999987125397	13:29670337:-	13:29670337:-TATAAA-IN
lean	13_29670361_T/C	13:29670361	C	T	ENSMUSG00000006191	ENSMUST00000137225	intron_variant,NMD_transcript_variant	-	-	-	-	-	MODIFIER	-1	-	Cdkal1	MGI	nonsense_mediated_decay	-	-	8/11	-	0.375999987125397	13:29670337:-	13:29670337:-TATAAA-IN
lean	13_29670361_T/C	13:29670361	C	T	ENSMUSG00000006191	ENSMUST00000140278	intron_variant,NMD_transcript_variant	-	-	-	-	-	MODIFIER	-1	-	Cdkal1	MGI	nonsense_mediated_decay	-	-	8/16	-	0.375999987125397	13:29670337:-	13:29670337:-TATAAA-IN
lean	13_29670361_T/C	13:29670361	C	T	ENSMUSG00000006191	ENSMUST00000153086	intron_variant,non_coding_transcript_variant	-	-	-	-	-	MODIFIER	-1	-	Cdkal1	MGI	retained_intron	-	-	8/10	-	0.375999987125397	13:29670337:-	13:29670337:-TATAAA-IN
lean	rs51937997	13:30163588	C	T	ENSMUSG00000038732	ENSMUST00000047311	intron_variant	-	-	-	-	-	MODIFIER	1	-	Mboat1	MGI	protein_coding	-	-	1/12	-	0.268999993801117	13:30163623:+	13:30163623:+ATTATA-TE
lean	rs51937997	13:30163588	C	T	ENSMUSG00000038732	ENSMUST00000152798	intron_variant,non_coding_transcript_variant	-	-	-	-	-	MODIFIER	1	-	Mboat1	MGI	processed_transcript	-	-	1/6	-	0.268999993801117	13:30163623:+	13:30163623:+ATTATA-TE
lean	rs51937997	13:30163588	C	T	ENSMUSG00000038732	ENSMUST00000153269	non_coding_transcript_exon_variant	817/854	-	-	-	-	MODIFIER	1	-	Mboat1	MGI	processed_transcript	-	2/2	-	-	0.268999993801117	13:30163623:+	13:30163623:+ATTATA-TE
lean	rs579327980	13:30785299	A	C	ENSMUSG00000113515	ENSMUST00000222202	non_coding_transcript_exon_variant	4482/5348	-	-	-	-	MODIFIER	-1	-	Gm29675	MGI	lincRNA	-	2/2	-	-	-0.611000001430511	13:30785283:-	13:30785283:-AAGAAA-TE
lean	rs49978659	13:34217648	T	A	ENSMUSG00000038267	ENSMUST00000040336	intron_variant	-	-	-	-	-	MODIFIER	-1	-	Slc22a23	MGI	protein_coding	-	-	4/10	-	-	13:34217633:-	13:34217633:-AATAAT-IN
lean	rs49978659	13:34217648	T	A	ENSMUSG00000038267	ENSMUST00000145038	intron_variant,NMD_transcript_variant	-	-	-	-	-	MODIFIER	-1	cds_start_NF	Slc22a23	MGI	nonsense_mediated_decay	-	-	3/3	-	-	13:34217633:-	13:34217633:-AATAAT-IN
lean	rs49978659	13:34217648	T	A	ENSMUSG00000038267	ENSMUST00000148390	intron_variant	-	-	-	-	-	MODIFIER	-1	cds_start_NF	Slc22a23	MGI	protein_coding	-	-	4/9	-	-	13:34217633:-	13:34217633:-AATAAT-IN
lean	rs30185333	13:43119321	C	T	ENSMUSG00000087202	ENSMUST00000142286	non_coding_transcript_exon_variant	893/2541	-	-	-	-	MODIFIER	-1	-	Gm15813	MGI	antisense	-	3/3	-	-	-0.676999986171722	13:43119300:-	13:43119300:-TATAAA-TE
lean	13_43541381_C/T	13:43541381	T	C	ENSMUSG00000021371	ENSMUST00000021800	3_prime_UTR_variant	1351/4339	-	-	-	-	MODIFIER	-1	-	Mcur1	MGI	protein_coding	-	9/9	-	-	-1.57000005245209	13:43541356:-	13:43541356:-AAGAAA-TE
lean	rs50457647	13:64071429	C	T	ENSMUSG00000033122	ENSMUST00000039832	intron_variant	-	-	-	-	-	MODIFIER	-1	-	Hsd17b3	MGI	protein_coding	-	-	5/11	-	-0.611000001430511	13:64071420:-	13:64071420:-AACAAA-IN
lean	rs50457647	13:64071429	C	T	ENSMUSG00000033122	ENSMUST00000166224	intron_variant	-	-	-	-	-	MODIFIER	-1	-	Hsd17b3	MGI	protein_coding	-	-	5/10	-	-0.611000001430511	13:64071420:-	13:64071420:-AACAAA-IN
lean	rs50457647	13:64071429	C	T	ENSMUSG00000033122	ENSMUST00000222783	intron_variant	-	-	-	-	-	MODIFIER	-1	-	Hsd17b3	MGI	protein_coding	-	-	5/11	-	-0.611000001430511	13:64071420:-	13:64071420:-AACAAA-IN
lean	rs50457647	13:64071429	C	T	ENSMUSG00000033122	ENSMUST00000222810	intron_variant	-	-	-	-	-	MODIFIER	-1	cds_end_NF	Hsd17b3	MGI	protein_coding	-	-	5/7	-	-0.611000001430511	13:64071420:-	13:64071420:-AACAAA-IN
lean	rs29931768	13:64173421	C	A	ENSMUSG00000021476	ENSMUST00000021929	intron_variant	-	-	-	-	-	MODIFIER	1	-	Habp4	MGI	protein_coding	-	-	2/7	-	-0.458999991416931	13:64173443:+	13:64173443:+AATAAA-IN
lean	rs29931768	13:64173421	C	A	ENSMUSG00000021476	ENSMUST00000221904	intron_variant,NMD_transcript_variant	-	-	-	-	-	MODIFIER	1	-	Habp4	MGI	nonsense_mediated_decay	-	-	2/6	-	-0.458999991416931	13:64173443:+	13:64173443:+AATAAA-IN
lean	rs47923200	13:64185564	C	T	ENSMUSG00000021476	ENSMUST00000021929	3_prime_UTR_variant	1591/2564	-	-	-	-	MODIFIER	1	-	Habp4	MGI	protein_coding	-	8/8	-	-	-	13:64185569:+	13:64185569:+AGTAAA-TE
lean	rs47923200	13:64185564	C	T	ENSMUSG00000021476	ENSMUST00000221904	3_prime_UTR_variant,NMD_transcript_variant	3930/4903	-	-	-	-	MODIFIER	1	-	Habp4	MGI	nonsense_mediated_decay	-	7/7	-	-	-	13:64185569:+	13:64185569:+AGTAAA-TE
lean	rs47923200	13:64185564	C	T	ENSMUSG00000021476	ENSMUST00000223377	non_coding_transcript_exon_variant	548/828	-	-	-	-	MODIFIER	1	-	Habp4	MGI	retained_intron	-	2/2	-	-	-	13:64185569:+	13:64185569:+AGTAAA-TE
lean	rs48294254	13:64186530	C	T	ENSMUSG00000021476	ENSMUST00000021929	3_prime_UTR_variant	2557/2564	-	-	-	-	MODIFIER	1	-	Habp4	MGI	protein_coding	-	8/8	-	-	-1.28999996185303	13:64186551:+	13:64186551:+TATAAA-TE
lean	rs48294254	13:64186530	C	T	ENSMUSG00000021476	ENSMUST00000221904	3_prime_UTR_variant,NMD_transcript_variant	4896/4903	-	-	-	-	MODIFIER	1	-	Habp4	MGI	nonsense_mediated_decay	-	7/7	-	-	-1.28999996185303	13:64186551:+	13:64186551:+TATAAA-TE
lean	rs3727084	13:64267823	G	A	ENSMUSG00000033102	ENSMUST00000039318	intron_variant	-	-	-	-	-	MODIFIER	-1	-	Cdc14b	MGI	protein_coding	-	-	1/13	-	-0.59799998998642	13:64267770:-	13:64267770:-AATAAT-IN
lean	rs3727084	13:64267823	G	A	ENSMUSG00000033102	ENSMUST00000109770	intron_variant	-	-	-	-	-	MODIFIER	-1	-	Cdc14b	MGI	protein_coding	-	-	1/14	-	-0.59799998998642	13:64267770:-	13:64267770:-AATAAT-IN
lean	rs3727084	13:64267823	G	A	ENSMUSG00000033102	ENSMUST00000221139	intron_variant,NMD_transcript_variant	-	-	-	-	-	MODIFIER	-1	-	Cdc14b	MGI	nonsense_mediated_decay	-	-	1/14	-	-0.59799998998642	13:64267770:-	13:64267770:-AATAAT-IN
lean	rs3727084	13:64267823	G	A	ENSMUSG00000033102	ENSMUST00000221437	intron_variant,non_coding_transcript_variant	-	-	-	-	-	MODIFIER	-1	-	Cdc14b	MGI	retained_intron	-	-	1/11	-	-0.59799998998642	13:64267770:-	13:64267770:-AATAAT-IN
lean	rs3727084	13:64267823	G	A	ENSMUSG00000033102	ENSMUST00000221634	intron_variant	-	-	-	-	-	MODIFIER	-1	-	Cdc14b	MGI	protein_coding	-	-	1/14	-	-0.59799998998642	13:64267770:-	13:64267770:-AATAAT-IN
lean	rs29659010	13:64291910	C	T	ENSMUSG00000021482	ENSMUST00000021938	3_prime_UTR_variant	708/791	-	-	-	-	MODIFIER	-1	cds_start_NF	Prxl2c	MGI	protein_coding	-	5/5	-	-	-	13:64291872:-	13:64291872:-TATAAA-TE
lean	rs29659010	13:64291910	C	T	ENSMUSG00000021482	ENSMUST00000220895	3_prime_UTR_variant	766/2858	-	-	-	-	MODIFIER	-1	-	Prxl2c	MGI	protein_coding	-	5/5	-	-	-	13:64291872:-	13:64291872:-TATAAA-TE
lean	rs29659010	13:64291910	C	T	ENSMUSG00000021482	ENSMUST00000221118	intron_variant	-	-	-	-	-	MODIFIER	-1	cds_start_NF	Prxl2c	MGI	protein_coding	-	-	4/4	-	-	13:64291872:-	13:64291872:-TATAAA-TE
lean	rs29659010	13:64291910	C	T	ENSMUSG00000021482	ENSMUST00000221350	intron_variant	-	-	-	-	-	MODIFIER	-1	cds_start_NF	Prxl2c	MGI	protein_coding	-	-	3/3	-	-	13:64291872:-	13:64291872:-TATAAA-TE
lean	rs29659010	13:64291910	C	T	ENSMUSG00000021482	ENSMUST00000222286	intron_variant,non_coding_transcript_variant	-	-	-	-	-	MODIFIER	-1	-	Prxl2c	MGI	retained_intron	-	-	3/3	-	-	13:64291872:-	13:64291872:-TATAAA-TE
lean	rs29659010	13:64291910	C	T	ENSMUSG00000021482	ENSMUST00000222570	3_prime_UTR_variant	898/3011	-	-	-	-	MODIFIER	-1	-	Prxl2c	MGI	protein_coding	-	6/6	-	-	-	13:64291872:-	13:64291872:-TATAAA-TE
lean	rs48449654	13:64740094	A	G	ENSMUSG00000033063	ENSMUST00000091554	intron_variant	-	-	-	-	-	MODIFIER	-1	-	Cntnap3	MGI	protein_coding	-	-	23/23	-	-	13:64740038:-	13:64740038:-CATAAA-IN
lean	13_64814352_T/C	13:64814352	C	T	ENSMUSG00000033063	ENSMUST00000091554	intron_variant	-	-	-	-	-	MODIFIER	-1	-	Cntnap3	MGI	protein_coding	-	-	3/23	-	0.818000018596649	13:64814320:-	13:64814320:-AACAAA-IN
lean	rs45656427	13:88957776	A	T	ENSMUSG00000034488	ENSMUST00000043111	intron_variant	-	-	-	-	-	MODIFIER	1	-	Edil3	MGI	protein_coding	-	-	2/9	-	-5.71000003814697	13:88957824:+	13:88957824:+AATAAT-IN
lean	rs45656427	13:88957776	A	T	ENSMUSG00000034488	ENSMUST00000081769	intron_variant	-	-	-	-	-	MODIFIER	1	-	Edil3	MGI	protein_coding	-	-	2/10	-	-5.71000003814697	13:88957824:+	13:88957824:+AATAAT-IN
lean	rs45656427	13:88957776	A	T	ENSMUSG00000034488	ENSMUST00000118731	intron_variant	-	-	-	-	-	MODIFIER	1	-	Edil3	MGI	protein_coding	-	-	2/9	-	-5.71000003814697	13:88957824:+	13:88957824:+AATAAT-IN
lean	rs45656427	13:88957776	A	T	ENSMUSG00000034488	ENSMUST00000134241	intron_variant,non_coding_transcript_variant	-	-	-	-	-	MODIFIER	1	-	Edil3	MGI	retained_intron	-	-	2/2	-	-5.71000003814697	13:88957824:+	13:88957824:+AATAAT-IN
lean	rs45656427	13:88957776	A	T	ENSMUSG00000034488	ENSMUST00000137921	intron_variant,non_coding_transcript_variant	-	-	-	-	-	MODIFIER	1	-	Edil3	MGI	retained_intron	-	-	2/2	-	-5.71000003814697	13:88957824:+	13:88957824:+AATAAT-IN
lean	rs45656427	13:88957776	A	T	ENSMUSG00000034488	ENSMUST00000140625	intron_variant,non_coding_transcript_variant	-	-	-	-	-	MODIFIER	1	-	Edil3	MGI	retained_intron	-	-	2/4	-	-5.71000003814697	13:88957824:+	13:88957824:+AATAAT-IN
lean	rs45656427	13:88957776	A	T	ENSMUSG00000034488	ENSMUST00000153974	intron_variant,non_coding_transcript_variant	-	-	-	-	-	MODIFIER	1	-	Edil3	MGI	processed_transcript	-	-	2/5	-	-5.71000003814697	13:88957824:+	13:88957824:+AATAAT-IN
lean	13_89320220_A/G	13:89320220	G	A	ENSMUSG00000034488	ENSMUST00000043111	3_prime_UTR_variant	2153/5156	-	-	-	-	MODIFIER	1	-	Edil3	MGI	protein_coding	-	10/10	-	-	-1.14999997615814	13:89320239:+	13:89320239:+AATACA-TE
lean	13_89320220_A/G	13:89320220	G	A	ENSMUSG00000034488	ENSMUST00000081769	3_prime_UTR_variant	2314/5317	-	-	-	-	MODIFIER	1	-	Edil3	MGI	protein_coding	-	11/11	-	-	-1.14999997615814	13:89320239:+	13:89320239:+AATACA-TE
lean	rs48329771	13:89323116	G	A	ENSMUSG00000034488	ENSMUST00000043111	3_prime_UTR_variant	5049/5156	-	-	-	-	MODIFIER	1	-	Edil3	MGI	protein_coding	-	10/10	-	-	-	13:89323152:+	13:89323152:+AGTAAA-TE
lean	rs48329771	13:89323116	G	A	ENSMUSG00000034488	ENSMUST00000081769	3_prime_UTR_variant	5210/5317	-	-	-	-	MODIFIER	1	-	Edil3	MGI	protein_coding	-	11/11	-	-	-	13:89323152:+	13:89323152:+AGTAAA-TE
lean	13_89667806_T/G	13:89667806	G	T	ENSMUSG00000021614	ENSMUST00000109543	intron_variant	-	-	-	-	-	MODIFIER	-1	-	Vcan	MGI	protein_coding	-	-	10/12	-	-0.472000002861023	13:89667782:-	13:89667782:-AATAAA-IN
lean	13_89667806_T/G	13:89667806	G	T	ENSMUSG00000021614	ENSMUST00000109544	intron_variant	-	-	-	-	-	MODIFIER	-1	-	Vcan	MGI	protein_coding	-	-	11/13	-	-0.472000002861023	13:89667782:-	13:89667782:-AATAAA-IN
lean	13_89667806_T/G	13:89667806	G	T	ENSMUSG00000021614	ENSMUST00000109546	intron_variant	-	-	-	-	-	MODIFIER	-1	-	Vcan	MGI	protein_coding	-	-	12/14	-	-0.472000002861023	13:89667782:-	13:89667782:-AATAAA-IN
lean	13_89667806_T/G	13:89667806	G	T	ENSMUSG00000021614	ENSMUST00000159285	intron_variant	-	-	-	-	-	MODIFIER	-1	cds_start_NF,cds_end_NF	Vcan	MGI	protein_coding	-	-	2/3	-	-0.472000002861023	13:89667782:-	13:89667782:-AATAAA-IN
lean	13_89667806_T/G	13:89667806	G	T	ENSMUSG00000021614	ENSMUST00000159910	intron_variant	-	-	-	-	-	MODIFIER	-1	-	Vcan	MGI	protein_coding	-	-	11/13	-	-0.472000002861023	13:89667782:-	13:89667782:-AATAAA-IN
lean	13_89667806_T/G	13:89667806	G	T	ENSMUSG00000021614	ENSMUST00000160740	intron_variant	-	-	-	-	-	MODIFIER	-1	cds_start_NF	Vcan	MGI	protein_coding	-	-	1/2	-	-0.472000002861023	13:89667782:-	13:89667782:-AATAAA-IN
lean	13_92388807_A/T	13:92388807	T	A	ENSMUSG00000021707	ENSMUST00000022218	3_prime_UTR_variant	5101/5347	-	-	-	-	MODIFIER	1	-	Dhfr	MGI	protein_coding	-	6/6	-	-	-0.63400000333786	13:92388823:+	13:92388823:+CATAAA-TE
lean	13_95431576_A/C	13:95431576	C	A	ENSMUSG00000021680	ENSMUST00000045583	3_prime_UTR_variant	1502/1701	-	-	-	-	MODIFIER	-1	-	Crhbp	MGI	protein_coding	-	7/7	-	-	-	13:95431546:-	13:95431546:-AATAAA-TE
lean	13_95431576_A/C	13:95431576	C	A	ENSMUSG00000021680	ENSMUST00000221025	3_prime_UTR_variant	1574/1779	-	-	-	-	MODIFIER	-1	-	Crhbp	MGI	protein_coding	-	7/7	-	-	-	13:95431546:-	13:95431546:-AATAAA-TE
lean	13_108113884_T/A	13:108113884	A	T	ENSMUSG00000068184	ENSMUST00000163558	intron_variant	-	-	-	-	-	MODIFIER	-1	-	Ndufaf2	MGI	protein_coding	-	-	1/3	-	-	13:108113874:-	13:108113874:-ATTAAA-IN
lean	13_108113884_T/A	13:108113884	A	T	ENSMUSG00000068184	ENSMUST00000223734	intron_variant	-	-	-	-	-	MODIFIER	-1	-	Ndufaf2	MGI	protein_coding	-	-	1/2	-	-	13:108113874:-	13:108113874:-ATTAAA-IN
lean	13_108113884_T/A	13:108113884	A	T	ENSMUSG00000068184	ENSMUST00000225702	intron_variant,NMD_transcript_variant	-	-	-	-	-	MODIFIER	-1	-	Ndufaf2	MGI	nonsense_mediated_decay	-	-	1/3	-	-	13:108113874:-	13:108113874:-ATTAAA-IN
lean	13_108113884_T/A	13:108113884	A	T	ENSMUSG00000068184	ENSMUST00000225830	intron_variant	-	-	-	-	-	MODIFIER	-1	cds_start_NF,cds_end_NF	Ndufaf2	MGI	protein_coding	-	-	1/3	-	-	13:108113874:-	13:108113874:-ATTAAA-IN
lean	rs48606822	14:33220180	T	A	ENSMUSG00000115597	ENSMUST00000226933	intron_variant,non_coding_transcript_variant	-	-	-	-	-	MODIFIER	-1	-	Gm49030	MGI	antisense	-	-	1/1	-	-0.593999981880188	14:33220164:-	14:33220164:-AATAAA-IN
lean	rs48583614	14:34345018	G	A	ENSMUSG00000021794	ENSMUST00000022322	3_prime_UTR_variant	3143/3390	-	-	-	-	MODIFIER	1	-	Glud1	MGI	protein_coding	-	13/13	-	-	-0.851000010967255	14:34345033:+	14:34345033:+AACAAG-TE
lean	14_35393402_G/A	14:35393402	A	G	ENSMUSG00000041078	ENSMUST00000043349	intron_variant	-	-	-	-	-	MODIFIER	1	-	Grid1	MGI	protein_coding	-	-	8/15	-	-4.40999984741211	14:35393410:+	14:35393410:+AAGAAA-IN
lean	14_48750734_A/G	14:48750734	G	A	ENSMUSG00000098682	ENSMUST00000183803	intron_variant,non_coding_transcript_variant	-	-	-	-	-	MODIFIER	1	-	Otx2os1	MGI	lincRNA	-	-	4/4	-	-0.344999998807907	14:48750752:+	14:48750752:+AAGAAA-IN
lean	14_48750734_A/G	14:48750734	G	A	ENSMUSG00000098682	ENSMUST00000227221	intron_variant,non_coding_transcript_variant	-	-	-	-	-	MODIFIER	1	-	Otx2os1	MGI	lincRNA	-	-	3/3	-	-0.344999998807907	14:48750752:+	14:48750752:+AAGAAA-IN
lean	14_48750734_A/G	14:48750734	G	A	ENSMUSG00000098682	ENSMUST00000227424	intron_variant,non_coding_transcript_variant	-	-	-	-	-	MODIFIER	1	-	Otx2os1	MGI	lincRNA	-	-	3/3	-	-0.344999998807907	14:48750752:+	14:48750752:+AAGAAA-IN
lean	14_48750734_A/G	14:48750734	G	A	ENSMUSG00000098682	ENSMUST00000228153	intron_variant,non_coding_transcript_variant	-	-	-	-	-	MODIFIER	1	-	Otx2os1	MGI	lincRNA	-	-	2/4	-	-0.344999998807907	14:48750752:+	14:48750752:+AAGAAA-IN
lean	rs252085899	14:66037282	C	T	ENSMUSG00000022039	ENSMUST00000022618	intron_variant	-	-	-	-	-	MODIFIER	-1	-	Adam2	MGI	protein_coding	-	-	16/20	-	-	14:66037267:-	14:66037267:-ACTAAA-IN
lean	rs8240028	14:66085123	G	T	ENSMUSG00000022040	ENSMUST00000070515	intron_variant	-	-	-	-	-	MODIFIER	-1	-	Ephx2	MGI	protein_coding	-	-	17/18	-	-	14:66085092:-	14:66085092:-AATAAA-IN
lean	rs8240028	14:66085123	G	T	ENSMUSG00000022040	ENSMUST00000224698	intron_variant	-	-	-	-	-	MODIFIER	-1	-	Ephx2	MGI	protein_coding	-	-	16/17	-	-	14:66085092:-	14:66085092:-AATAAA-IN
lean	rs8240028	14:66085123	G	T	ENSMUSG00000022040	ENSMUST00000225309	intron_variant	-	-	-	-	-	MODIFIER	-1	-	Ephx2	MGI	protein_coding	-	-	16/17	-	-	14:66085092:-	14:66085092:-AATAAA-IN
lean	rs31334186	14:73524610	C	T	ENSMUSG00000033405	ENSMUST00000043813	intron_variant	-	-	-	-	-	MODIFIER	-1	-	Nudt15	MGI	protein_coding	-	-	3/4	-	-1.05999994277954	14:73524589:-	14:73524589:-AATAAA-IN
lean	rs31334186	14:73524610	C	T	ENSMUSG00000033405	ENSMUST00000226903	intron_variant,non_coding_transcript_variant	-	-	-	-	-	MODIFIER	-1	-	Nudt15	MGI	processed_transcript	-	-	1/1	-	-1.05999994277954	14:73524589:-	14:73524589:-AATAAA-IN
lean	14_93013453_T/C	14:93013453	C	T	ENSMUSG00000055421	ENSMUST00000195826	3_prime_UTR_variant	6478/6521	-	-	-	-	MODIFIER	-1	-	Pcdh9	MGI	protein_coding	-	5/5	-	-	-2.05999994277954	14:93013411:-	14:93013411:-CATAAA-TE
lean	14_103082073_T/C	14:103082073	C	T	ENSMUSG00000022124	ENSMUST00000022720	3_prime_UTR_variant	2475/4309	-	-	-	-	MODIFIER	-1	-	Fbxl3	MGI	protein_coding	-	5/5	-	-	-0.790000021457672	14:103082052:-	14:103082052:-ATTAAA-TE
lean	14_103082073_T/C	14:103082073	C	T	ENSMUSG00000022124	ENSMUST00000132004	3_prime_UTR_variant	2145/2534	-	-	-	-	MODIFIER	-1	-	Fbxl3	MGI	protein_coding	-	5/5	-	-	-0.790000021457672	14:103082052:-	14:103082052:-ATTAAA-TE
lean	14_103082073_T/C	14:103082073	C	T	ENSMUSG00000022124	ENSMUST00000145693	3_prime_UTR_variant	2313/3352	-	-	-	-	MODIFIER	-1	-	Fbxl3	MGI	protein_coding	-	5/5	-	-	-0.790000021457672	14:103082052:-	14:103082052:-ATTAAA-TE
lean	rs31292279	14:122010209	A	C	ENSMUSG00000041765	ENSMUST00000039803	intron_variant	-	-	-	-	-	MODIFIER	1	-	Ubac2	MGI	protein_coding	-	-	8/8	-	-	14:122010227:+	14:122010227:+AATACA-IN,14:122010258:+AATACA-IN
lean	rs47012505	15:25367234	G	A	ENSMUSG00000045763	ENSMUST00000058845	intron_variant	-	-	-	-	-	MODIFIER	-1	-	Basp1	MGI	protein_coding	-	-	1/1	-	-1.97000002861023	15:25367202:-	15:25367202:-ATTAAA-IN
lean	rs47012505	15:25367234	G	A	ENSMUSG00000045763	ENSMUST00000228597	intron_variant	-	-	-	-	-	MODIFIER	-1	cds_end_NF	Basp1	MGI	protein_coding	-	-	2/2	-	-1.97000002861023	15:25367202:-	15:25367202:-ATTAAA-IN
lean	15_32694195_A/T	15:32694195	T	A	ENSMUSG00000022231	ENSMUST00000067458	3_prime_UTR_variant	8663/10809	-	-	-	-	MODIFIER	1	-	Sema5a	MGI	protein_coding	-	23/23	-	-	-	15:32694236:+	15:32694236:+ATTAAA-TE
lean	rs31937881	15:35834696	T	A	ENSMUSG00000037646	ENSMUST00000048646	intron_variant	-	-	-	-	-	MODIFIER	1	-	Vps13b	MGI	protein_coding	-	-	40/61	-	-2.51999998092651	15:35834736:+	15:35834736:+ATTATA-IN,15:35834736:+TATAAA-IN
lean	rs31937881	15:35834696	T	A	ENSMUSG00000037646	ENSMUST00000227567	intron_variant,non_coding_transcript_variant	-	-	-	-	-	MODIFIER	1	-	Vps13b	MGI	retained_intron	-	-	1/2	-	-2.51999998092651	15:35834736:+	15:35834736:+ATTATA-IN,15:35834736:+TATAAA-IN
lean	15_41816439_A/T	15:41816439	T	A	ENSMUSG00000022307	ENSMUST00000022918	intron_variant	-	-	-	-	-	MODIFIER	1	-	Oxr1	MGI	protein_coding	-	-	5/14	-	-0.393999993801117	15:41816444:+	15:41816444:+AATAAT-IN,15:41816444:+AATAAT-IN
lean	15_41816439_A/T	15:41816439	T	A	ENSMUSG00000022307	ENSMUST00000090095	intron_variant	-	-	-	-	-	MODIFIER	1	-	Oxr1	MGI	protein_coding	-	-	5/13	-	-0.393999993801117	15:41816444:+	15:41816444:+AATAAT-IN,15:41816444:+AATAAT-IN
lean	15_41816439_A/T	15:41816439	T	A	ENSMUSG00000022307	ENSMUST00000090096	intron_variant	-	-	-	-	-	MODIFIER	1	-	Oxr1	MGI	protein_coding	-	-	7/15	-	-0.393999993801117	15:41816444:+	15:41816444:+AATAAT-IN,15:41816444:+AATAAT-IN
lean	15_41816439_A/T	15:41816439	T	A	ENSMUSG00000022307	ENSMUST00000110297	intron_variant	-	-	-	-	-	MODIFIER	1	-	Oxr1	MGI	protein_coding	-	-	7/16	-	-0.393999993801117	15:41816444:+	15:41816444:+AATAAT-IN,15:41816444:+AATAAT-IN
lean	15_41816439_A/T	15:41816439	T	A	ENSMUSG00000022307	ENSMUST00000170127	intron_variant	-	-	-	-	-	MODIFIER	1	-	Oxr1	MGI	protein_coding	-	-	5/13	-	-0.393999993801117	15:41816444:+	15:41816444:+AATAAT-IN,15:41816444:+AATAAT-IN
lean	15_41816439_A/T	15:41816439	T	A	ENSMUSG00000022307	ENSMUST00000179393	intron_variant	-	-	-	-	-	MODIFIER	1	-	Oxr1	MGI	protein_coding	-	-	7/15	-	-0.393999993801117	15:41816444:+	15:41816444:+AATAAT-IN,15:41816444:+AATAAT-IN
lean	15_41816439_A/T	15:41816439	T	A	ENSMUSG00000022307	ENSMUST00000229511	intron_variant	-	-	-	-	-	MODIFIER	1	cds_end_NF	Oxr1	MGI	protein_coding	-	-	1/1	-	-0.393999993801117	15:41816444:+	15:41816444:+AATAAT-IN,15:41816444:+AATAAT-IN
lean	15_41816439_A/T	15:41816439	T	A	ENSMUSG00000022307	ENSMUST00000229769	intron_variant	-	-	-	-	-	MODIFIER	1	cds_end_NF	Oxr1	MGI	protein_coding	-	-	5/6	-	-0.393999993801117	15:41816444:+	15:41816444:+AATAAT-IN,15:41816444:+AATAAT-IN
lean	15_41816439_A/T	15:41816439	T	A	ENSMUSG00000022307	ENSMUST00000230203	intron_variant	-	-	-	-	-	MODIFIER	1	-	Oxr1	MGI	protein_coding	-	-	7/15	-	-0.393999993801117	15:41816444:+	15:41816444:+AATAAT-IN,15:41816444:+AATAAT-IN
lean	15_41816439_A/T	15:41816439	T	A	ENSMUSG00000022307	ENSMUST00000230778	intron_variant	-	-	-	-	-	MODIFIER	1	-	Oxr1	MGI	protein_coding	-	-	5/8	-	-0.393999993801117	15:41816444:+	15:41816444:+AATAAT-IN,15:41816444:+AATAAT-IN
lean	15_43155777_T/A	15:43155777	A	T	ENSMUSG00000051920	ENSMUST00000063492	intron_variant	-	-	-	-	-	MODIFIER	-1	-	Rspo2	MGI	protein_coding	-	-	2/5	-	-0.103000000119209	15:43155769:-	15:43155769:-ATTAAA-IN
lean	15_43155777_T/A	15:43155777	A	T	ENSMUSG00000051920	ENSMUST00000226402	intron_variant,non_coding_transcript_variant	-	-	-	-	-	MODIFIER	-1	-	Rspo2	MGI	retained_intron	-	-	1/3	-	-0.103000000119209	15:43155769:-	15:43155769:-ATTAAA-IN
lean	15_43155777_T/A	15:43155777	A	T	ENSMUSG00000051920	ENSMUST00000226810	intron_variant	-	-	-	-	-	MODIFIER	-1	-	Rspo2	MGI	protein_coding	-	-	2/5	-	-0.103000000119209	15:43155769:-	15:43155769:-ATTAAA-IN
lean	15_43155797_A/G	15:43155797	G	A	ENSMUSG00000051920	ENSMUST00000063492	intron_variant	-	-	-	-	-	MODIFIER	-1	-	Rspo2	MGI	protein_coding	-	-	2/5	-	-0.103000000119209	15:43155769:-	15:43155769:-TATAAA-IN
lean	15_43155797_A/G	15:43155797	G	A	ENSMUSG00000051920	ENSMUST00000226402	intron_variant,non_coding_transcript_variant	-	-	-	-	-	MODIFIER	-1	-	Rspo2	MGI	retained_intron	-	-	1/3	-	-0.103000000119209	15:43155769:-	15:43155769:-TATAAA-IN
lean	15_43155797_A/G	15:43155797	G	A	ENSMUSG00000051920	ENSMUST00000226810	intron_variant	-	-	-	-	-	MODIFIER	-1	-	Rspo2	MGI	protein_coding	-	-	2/5	-	-0.103000000119209	15:43155769:-	15:43155769:-TATAAA-IN
lean	15_43268200_T/C	15:43268200	C	T	ENSMUSG00000022336	ENSMUST00000022960	intron_variant	-	-	-	-	-	MODIFIER	-1	-	Eif3e	MGI	protein_coding	-	-	5/12	-	-	15:43268181:-	15:43268181:-AGTAAA-IN
lean	15_43268200_T/C	15:43268200	C	T	ENSMUSG00000022336	ENSMUST00000226281	non_coding_transcript_exon_variant	288/4123	-	-	-	-	MODIFIER	-1	-	Eif3e	MGI	retained_intron	-	1/3	-	-	-	15:43268181:-	15:43268181:-AGTAAA-IN
lean	15_43268200_T/C	15:43268200	C	T	ENSMUSG00000022336	ENSMUST00000226415	intron_variant,non_coding_transcript_variant	-	-	-	-	-	MODIFIER	-1	-	Eif3e	MGI	processed_transcript	-	-	6/6	-	-	15:43268181:-	15:43268181:-AGTAAA-IN
lean	15_43268200_T/C	15:43268200	C	T	ENSMUSG00000022336	ENSMUST00000228892	intron_variant,non_coding_transcript_variant	-	-	-	-	-	MODIFIER	-1	-	Eif3e	MGI	retained_intron	-	-	4/11	-	-	15:43268181:-	15:43268181:-AGTAAA-IN
lean	rs33289253	15:44436556	T	A	ENSMUSG00000022338	ENSMUST00000060652	3_prime_UTR_variant	1300/3000	-	-	-	-	MODIFIER	1	-	Eny2	MGI	protein_coding	-	5/5	-	-	0.273999989032745	15:44436573:+	15:44436573:+AATAAT-TE
lean	rs33289253	15:44436556	T	A	ENSMUSG00000022338	ENSMUST00000226336	3_prime_UTR_variant,NMD_transcript_variant	1294/2547	-	-	-	-	MODIFIER	1	-	Eny2	MGI	nonsense_mediated_decay	-	5/5	-	-	0.273999989032745	15:44436573:+	15:44436573:+AATAAT-TE
lean	rs33289253	15:44436556	T	A	ENSMUSG00000022338	ENSMUST00000228474	non_coding_transcript_exon_variant	2685/2708	-	-	-	-	MODIFIER	1	-	Eny2	MGI	retained_intron	-	5/5	-	-	0.273999989032745	15:44436573:+	15:44436573:+AATAAT-TE
lean	rs585644844	15:46639438	G	A	ENSMUSG00000051198	ENSMUST00000190364	non_coding_transcript_exon_variant	765/1185	-	-	-	-	MODIFIER	1	-	4930548G14Rik	MGI	lincRNA	-	4/4	-	-	-0.209000006318092	15:46639489:+	15:46639489:+AATATA-TE
lean	rs580568411	15:46639440	C	A	ENSMUSG00000051198	ENSMUST00000190364	non_coding_transcript_exon_variant	767/1185	-	-	-	-	MODIFIER	1	-	4930548G14Rik	MGI	lincRNA	-	4/4	-	-	-0.209000006318092	15:46639489:+	15:46639489:+AATATA-TE
lean	15_48131893_T/C	15:48131893	C	T	ENSMUSG00000022311	ENSMUST00000100670	intron_variant	-	-	-	-	-	MODIFIER	-1	-	Csmd3	MGI	protein_coding	-	-	13/70	-	-1.1599999666214	15:48131881:-	15:48131881:-TATAAA-IN
lean	15_48131893_T/C	15:48131893	C	T	ENSMUSG00000022311	ENSMUST00000160658	intron_variant	-	-	-	-	-	MODIFIER	-1	-	Csmd3	MGI	protein_coding	-	-	12/68	-	-1.1599999666214	15:48131881:-	15:48131881:-TATAAA-IN
lean	15_48131893_T/C	15:48131893	C	T	ENSMUSG00000022311	ENSMUST00000162830	intron_variant	-	-	-	-	-	MODIFIER	-1	-	Csmd3	MGI	protein_coding	-	-	13/70	-	-1.1599999666214	15:48131881:-	15:48131881:-TATAAA-IN
lean	15_48131897_A/G	15:48131897	G	A	ENSMUSG00000022311	ENSMUST00000100670	intron_variant	-	-	-	-	-	MODIFIER	-1	-	Csmd3	MGI	protein_coding	-	-	13/70	-	-0.815999984741211	15:48131881:-	15:48131881:-TATAAA-IN,15:48131881:-AATATA-IN
lean	15_48131897_A/G	15:48131897	G	A	ENSMUSG00000022311	ENSMUST00000160658	intron_variant	-	-	-	-	-	MODIFIER	-1	-	Csmd3	MGI	protein_coding	-	-	12/68	-	-0.815999984741211	15:48131881:-	15:48131881:-TATAAA-IN,15:48131881:-AATATA-IN
lean	15_48131897_A/G	15:48131897	G	A	ENSMUSG00000022311	ENSMUST00000162830	intron_variant	-	-	-	-	-	MODIFIER	-1	-	Csmd3	MGI	protein_coding	-	-	13/70	-	-0.815999984741211	15:48131881:-	15:48131881:-TATAAA-IN,15:48131881:-AATATA-IN
lean	15_48317812_T/C	15:48317812	C	T	ENSMUSG00000022311	ENSMUST00000100670	intron_variant	-	-	-	-	-	MODIFIER	-1	-	Csmd3	MGI	protein_coding	-	-	6/70	-	-1.26999998092651	15:48317760:-	15:48317760:-AATAAA-IN
lean	15_48317812_T/C	15:48317812	C	T	ENSMUSG00000022311	ENSMUST00000160655	intron_variant,non_coding_transcript_variant	-	-	-	-	-	MODIFIER	-1	-	Csmd3	MGI	retained_intron	-	-	6/7	-	-1.26999998092651	15:48317760:-	15:48317760:-AATAAA-IN
lean	15_48317812_T/C	15:48317812	C	T	ENSMUSG00000022311	ENSMUST00000160658	intron_variant	-	-	-	-	-	MODIFIER	-1	-	Csmd3	MGI	protein_coding	-	-	6/68	-	-1.26999998092651	15:48317760:-	15:48317760:-AATAAA-IN
lean	15_48317812_T/C	15:48317812	C	T	ENSMUSG00000022311	ENSMUST00000160716	intron_variant,non_coding_transcript_variant	-	-	-	-	-	MODIFIER	-1	-	Csmd3	MGI	processed_transcript	-	-	6/10	-	-1.26999998092651	15:48317760:-	15:48317760:-AATAAA-IN
lean	15_48317812_T/C	15:48317812	C	T	ENSMUSG00000022311	ENSMUST00000162830	intron_variant	-	-	-	-	-	MODIFIER	-1	-	Csmd3	MGI	protein_coding	-	-	6/70	-	-1.26999998092651	15:48317760:-	15:48317760:-AATAAA-IN
lean	15_48614819_T/C	15:48614819	C	T	ENSMUSG00000022311	ENSMUST00000100670	intron_variant	-	-	-	-	-	MODIFIER	-1	-	Csmd3	MGI	protein_coding	-	-	3/70	-	-	15:48614794:-	15:48614794:-AATAAA-IN
lean	15_48614819_T/C	15:48614819	C	T	ENSMUSG00000022311	ENSMUST00000160655	intron_variant,non_coding_transcript_variant	-	-	-	-	-	MODIFIER	-1	-	Csmd3	MGI	retained_intron	-	-	3/7	-	-	15:48614794:-	15:48614794:-AATAAA-IN
lean	15_48614819_T/C	15:48614819	C	T	ENSMUSG00000022311	ENSMUST00000160658	intron_variant	-	-	-	-	-	MODIFIER	-1	-	Csmd3	MGI	protein_coding	-	-	3/68	-	-	15:48614794:-	15:48614794:-AATAAA-IN
lean	15_48614819_T/C	15:48614819	C	T	ENSMUSG00000022311	ENSMUST00000160716	intron_variant,non_coding_transcript_variant	-	-	-	-	-	MODIFIER	-1	-	Csmd3	MGI	processed_transcript	-	-	3/10	-	-	15:48614794:-	15:48614794:-AATAAA-IN
lean	15_48614819_T/C	15:48614819	C	T	ENSMUSG00000022311	ENSMUST00000162830	intron_variant	-	-	-	-	-	MODIFIER	-1	-	Csmd3	MGI	protein_coding	-	-	3/70	-	-	15:48614794:-	15:48614794:-AATAAA-IN
lean	rs46766450	15:54961483	C	T	ENSMUSG00000097286	ENSMUST00000181704	intron_variant,non_coding_transcript_variant	-	-	-	-	-	MODIFIER	1	-	Gm26684	MGI	bidirectional_promoter_lncRNA	-	-	2/2	-	-1.75999999046326	15:54961502:+	15:54961502:+ATTATA-IN
lean	rs49623055	15:55076190	G	A	ENSMUSG00000022422	ENSMUST00000023059	synonymous_variant	1233/1324	1167/1200	389/399	I	atT/atC	LOW	-1	-	Dscc1	MGI	protein_coding	-	9/9	-	PANTHER:PTHR13395	-0.852999985218048	15:55076172:-	15:55076172:-ATTAAA-TE
lean	rs49623055	15:55076190	G	A	ENSMUSG00000022422	ENSMUST00000110231	synonymous_variant	1411/1499	1356/1389	452/462	I	atT/atC	LOW	-1	-	Dscc1	MGI	protein_coding	-	10/10	-	PANTHER:PTHR13395	-0.852999985218048	15:55076172:-	15:55076172:-ATTAAA-TE
lean	rs31099751	15:64141732	C	T	ENSMUSG00000022377	ENSMUST00000023008	intron_variant	-	-	-	-	-	MODIFIER	-1	-	Asap1	MGI	protein_coding	-	-	14/30	-	-	15:64141713:-	15:64141713:-ACTAAA-IN
lean	rs31099751	15:64141732	C	T	ENSMUSG00000022377	ENSMUST00000110114	intron_variant	-	-	-	-	-	MODIFIER	-1	-	Asap1	MGI	protein_coding	-	-	14/29	-	-	15:64141713:-	15:64141713:-ACTAAA-IN
lean	rs31099751	15:64141732	C	T	ENSMUSG00000022377	ENSMUST00000110115	intron_variant	-	-	-	-	-	MODIFIER	-1	-	Asap1	MGI	protein_coding	-	-	13/29	-	-	15:64141713:-	15:64141713:-ACTAAA-IN
lean	rs31099751	15:64141732	C	T	ENSMUSG00000022377	ENSMUST00000175793	intron_variant	-	-	-	-	-	MODIFIER	-1	-	Asap1	MGI	protein_coding	-	-	13/29	-	-	15:64141713:-	15:64141713:-ACTAAA-IN
lean	rs31099751	15:64141732	C	T	ENSMUSG00000022377	ENSMUST00000175799	intron_variant	-	-	-	-	-	MODIFIER	-1	-	Asap1	MGI	protein_coding	-	-	13/28	-	-	15:64141713:-	15:64141713:-ACTAAA-IN
lean	rs31099751	15:64141732	C	T	ENSMUSG00000022377	ENSMUST00000176014	intron_variant	-	-	-	-	-	MODIFIER	-1	-	Asap1	MGI	protein_coding	-	-	12/28	-	-	15:64141713:-	15:64141713:-ACTAAA-IN
lean	rs31099751	15:64141732	C	T	ENSMUSG00000022377	ENSMUST00000176384	intron_variant	-	-	-	-	-	MODIFIER	-1	-	Asap1	MGI	protein_coding	-	-	14/29	-	-	15:64141713:-	15:64141713:-ACTAAA-IN
lean	rs31099751	15:64141732	C	T	ENSMUSG00000022377	ENSMUST00000177035	intron_variant	-	-	-	-	-	MODIFIER	-1	-	Asap1	MGI	protein_coding	-	-	12/27	-	-	15:64141713:-	15:64141713:-ACTAAA-IN
lean	rs31099751	15:64141732	C	T	ENSMUSG00000022377	ENSMUST00000177083	intron_variant	-	-	-	-	-	MODIFIER	-1	-	Asap1	MGI	protein_coding	-	-	11/27	-	-	15:64141713:-	15:64141713:-ACTAAA-IN
lean	rs31099751	15:64141732	C	T	ENSMUSG00000022377	ENSMUST00000177371	intron_variant	-	-	-	-	-	MODIFIER	-1	-	Asap1	MGI	protein_coding	-	-	11/27	-	-	15:64141713:-	15:64141713:-ACTAAA-IN
lean	rs31099751	15:64141732	C	T	ENSMUSG00000022377	ENSMUST00000177374	intron_variant	-	-	-	-	-	MODIFIER	-1	-	Asap1	MGI	protein_coding	-	-	14/30	-	-	15:64141713:-	15:64141713:-ACTAAA-IN
lean	rs226974906	15:64827113	C	T	ENSMUSG00000094296	ENSMUST00000180105	intron_variant	-	-	-	-	-	MODIFIER	1	-	Gm21798	MGI	protein_coding	-	-	2/2	-	-0.783999979496002	15:64827124:+	15:64827124:+AATAAT-IN
lean	rs32376945	15:66278155	C	A	ENSMUSG00000056258	ENSMUST00000070256	intron_variant	-	-	-	-	-	MODIFIER	-1	-	Kcnq3	MGI	protein_coding	-	-	1/14	-	-0.389999985694885	15:66278137:-	15:66278137:-ATTAAA-IN
lean	rs37329657	15:66380312	C	T	ENSMUSG00000022375	ENSMUST00000023006	3_prime_UTR_variant	1630/2084	-	-	-	-	MODIFIER	-1	-	Lrrc6	MGI	protein_coding	-	12/12	-	-	-0.515999972820282	15:66380287:-	15:66380287:-AGTAAA-TE
lean	15_71489880_T/C	15:71489880	C	T	ENSMUSG00000036800	ENSMUST00000022953	intron_variant	-	-	-	-	-	MODIFIER	-1	-	Fam135b	MGI	protein_coding	-	-	8/19	-	-0.991999983787537	15:71489858:-	15:71489858:-ATTATA-IN
lean	15_71489880_T/C	15:71489880	C	T	ENSMUSG00000036800	ENSMUST00000230569	intron_variant,non_coding_transcript_variant	-	-	-	-	-	MODIFIER	-1	-	Fam135b	MGI	retained_intron	-	-	8/8	-	-0.991999983787537	15:71489858:-	15:71489858:-ATTATA-IN
lean	rs13465987	15:80251833	G	A	ENSMUSG00000022412	ENSMUST00000023048	3_prime_UTR_variant	3610/5148	-	-	-	-	MODIFIER	1	-	Mief1	MGI	protein_coding	-	6/6	-	-	-1.11000001430511	15:80251845:+	15:80251845:+AACAAA-TE
lean	rs13465987	15:80251833	G	A	ENSMUSG00000022412	ENSMUST00000228788	3_prime_UTR_variant,NMD_transcript_variant	3441/4394	-	-	-	-	MODIFIER	1	-	Mief1	MGI	nonsense_mediated_decay	-	6/6	-	-	-1.11000001430511	15:80251845:+	15:80251845:+AACAAA-TE
lean	rs13465987	15:80251833	G	A	ENSMUSG00000022412	ENSMUST00000229138	3_prime_UTR_variant	2581/4097	-	-	-	-	MODIFIER	1	-	Mief1	MGI	protein_coding	-	8/8	-	-	-1.11000001430511	15:80251845:+	15:80251845:+AACAAA-TE
lean	rs237465787	15:88934462	C	T	ENSMUSG00000022388	ENSMUST00000109371	intron_variant	-	-	-	-	-	MODIFIER	-1	-	Ttll8	MGI	protein_coding	-	-	4/11	-	-	15:88934455:-	15:88934455:-GATAAA-IN
lean	rs237465787	15:88934462	C	T	ENSMUSG00000022388	ENSMUST00000177180	intron_variant,NMD_transcript_variant	-	-	-	-	-	MODIFIER	-1	-	Ttll8	MGI	nonsense_mediated_decay	-	-	4/12	-	-	15:88934455:-	15:88934455:-GATAAA-IN
lean	rs237465787	15:88934462	C	T	ENSMUSG00000022388	ENSMUST00000177254	intron_variant,NMD_transcript_variant	-	-	-	-	-	MODIFIER	-1	cds_start_NF	Ttll8	MGI	nonsense_mediated_decay	-	-	4/11	-	-	15:88934455:-	15:88934455:-GATAAA-IN
lean	15_92518218_T/A	15:92518218	A	T	ENSMUSG00000036218	ENSMUST00000169942	intron_variant	-	-	-	-	-	MODIFIER	1	-	Pdzrn4	MGI	protein_coding	-	-	3/9	-	-0.226999998092651	15:92518238:+	15:92518238:+AATATA-IN
lean	15_92518218_T/A	15:92518218	A	T	ENSMUSG00000036218	ENSMUST00000229173	intron_variant,non_coding_transcript_variant	-	-	-	-	-	MODIFIER	1	-	Pdzrn4	MGI	processed_transcript	-	-	1/2	-	-0.226999998092651	15:92518238:+	15:92518238:+AATATA-IN
lean	rs32419944	15:96689502	G	A	ENSMUSG00000022462	ENSMUST00000023099	3_prime_UTR_variant	2550/4660	-	-	-	-	MODIFIER	-1	-	Slc38a2	MGI	protein_coding	-	16/16	-	-	3.08999991416931	15:96689462:-	15:96689462:-ATTATA-TE
lean	16_4669440_T/C	16:4669440	C	T	ENSMUSG00000039637	ENSMUST00000038552	intron_variant	-	-	-	-	-	MODIFIER	-1	-	Coro7	MGI	protein_coding	-	-	5/27	-	-	16:4669408:-	16:4669408:-AATAAA-IN
lean	16_4669440_T/C	16:4669440	C	T	ENSMUSG00000039637	ENSMUST00000090480	intron_variant	-	-	-	-	-	MODIFIER	-1	-	Coro7	MGI	protein_coding	-	-	5/9	-	-	16:4669408:-	16:4669408:-AATAAA-IN
lean	16_4669440_T/C	16:4669440	C	T	ENSMUSG00000039637	ENSMUST00000123031	intron_variant,non_coding_transcript_variant	-	-	-	-	-	MODIFIER	-1	-	Coro7	MGI	retained_intron	-	-	5/6	-	-	16:4669408:-	16:4669408:-AATAAA-IN
lean	16_4669440_T/C	16:4669440	C	T	ENSMUSG00000039637	ENSMUST00000135823	intron_variant,NMD_transcript_variant	-	-	-	-	-	MODIFIER	-1	-	Coro7	MGI	nonsense_mediated_decay	-	-	5/24	-	-	16:4669408:-	16:4669408:-AATAAA-IN
lean	rs4163839	16:14101225	G	A	ENSMUSG00000044117	ENSMUST00000056521	3_prime_UTR_variant	2119/2394	-	-	-	-	MODIFIER	1	-	Bmerb1	MGI	protein_coding	-	6/6	-	-	-0.566999971866608	16:14101251:+	16:14101251:+ATTATA-TE
lean	rs243180722	16:41720764	T	A	ENSMUSG00000061080	ENSMUST00000078873	intron_variant	-	-	-	-	-	MODIFIER	1	-	Lsamp	MGI	protein_coding	-	-	1/5	-	0.268999993801117	16:41720799:+	16:41720799:+AATATA-IN
lean	rs243180722	16:41720764	T	A	ENSMUSG00000061080	ENSMUST00000099761	intron_variant	-	-	-	-	-	MODIFIER	1	-	Lsamp	MGI	protein_coding	-	-	1/6	-	0.268999993801117	16:41720799:+	16:41720799:+AATATA-IN
lean	rs243180722	16:41720764	T	A	ENSMUSG00000061080	ENSMUST00000187695	intron_variant	-	-	-	-	-	MODIFIER	1	-	Lsamp	MGI	protein_coding	-	-	3/8	-	0.268999993801117	16:41720799:+	16:41720799:+AATATA-IN
lean	rs264062017	16:44778686	C	T	ENSMUSG00000022667	ENSMUST00000057488	intron_variant	-	-	-	-	-	MODIFIER	1	-	Cd200r1	MGI	protein_coding	-	-	1/6	-	-0.839999973773956	16:44778703:+	16:44778703:+AATAAT-IN,16:44778703:+AATAAA-IN
lean	rs264062017	16:44778686	C	T	ENSMUSG00000022667	ENSMUST00000134625	intron_variant,NMD_transcript_variant	-	-	-	-	-	MODIFIER	1	-	Cd200r1	MGI	nonsense_mediated_decay	-	-	1/7	-	-0.839999973773956	16:44778703:+	16:44778703:+AATAAT-IN,16:44778703:+AATAAA-IN
lean	rs264062017	16:44778686	C	T	ENSMUSG00000022667	ENSMUST00000231633	intron_variant,NMD_transcript_variant	-	-	-	-	-	MODIFIER	1	-	Cd200r1	MGI	nonsense_mediated_decay	-	-	1/8	-	-0.839999973773956	16:44778703:+	16:44778703:+AATAAT-IN,16:44778703:+AATAAA-IN
lean	rs254600533	16:45901112	G	A	ENSMUSG00000033149	ENSMUST00000128365	non_coding_transcript_exon_variant	760/831	-	-	-	-	MODIFIER	-1	-	Phldb2	MGI	processed_transcript	-	2/2	-	-	-2.25999999046326	16:45901056:-	16:45901056:-AATAAA-TE
lean	rs254600533	16:45901112	G	A	ENSMUSG00000033149	ENSMUST00000134802	intron_variant	-	-	-	-	-	MODIFIER	-1	cds_end_NF	Phldb2	MGI	protein_coding	-	-	1/15	-	-2.25999999046326	16:45901056:-	16:45901056:-AATAAA-TE
lean	rs254600533	16:45901112	G	A	ENSMUSG00000033149	ENSMUST00000136405	intron_variant	-	-	-	-	-	MODIFIER	-1	cds_end_NF	Phldb2	MGI	protein_coding	-	-	1/3	-	-2.25999999046326	16:45901056:-	16:45901056:-AATAAA-TE
lean	rs259120558	16:46106160	G	A	ENSMUSG00000022657	ENSMUST00000023336	intron_variant	-	-	-	-	-	MODIFIER	-1	-	Cd96	MGI	protein_coding	-	-	3/14	-	-0.65200001001358	16:46106141:-	16:46106141:-ATTAAA-IN
lean	rs214069386	16:55839989	C	T	ENSMUSG00000075033	ENSMUST00000099705	3_prime_UTR_variant	6400/6436	-	-	-	-	MODIFIER	-1	-	Nxpe3	MGI	protein_coding	-	6/6	-	-	-0.811999976634979	16:55839963:-	16:55839963:-AACAAA-TE
lean	rs4188018	16:55875047	A	G	ENSMUSG00000075033	ENSMUST00000099705	intron_variant	-	-	-	-	-	MODIFIER	-1	-	Nxpe3	MGI	protein_coding	-	-	2/5	-	-0.625999987125397	16:55875016:-	16:55875016:-ATTACA-IN
lean	rs584721564	16:55924575	G	A	ENSMUSG00000022604	ENSMUST00000023270	intron_variant	-	-	-	-	-	MODIFIER	-1	-	Cep97	MGI	protein_coding	-	-	4/10	-	-	16:55924560:-	16:55924560:-AATAAT-TE
lean	rs584721564	16:55924575	G	A	ENSMUSG00000022604	ENSMUST00000117468	intron_variant	-	-	-	-	-	MODIFIER	-1	-	Cep97	MGI	protein_coding	-	-	4/10	-	-	16:55924560:-	16:55924560:-AATAAT-TE
lean	rs584721564	16:55924575	G	A	ENSMUSG00000022604	ENSMUST00000118500	intron_variant	-	-	-	-	-	MODIFIER	-1	-	Cep97	MGI	protein_coding	-	-	4/10	-	-	16:55924560:-	16:55924560:-AATAAT-TE
lean	rs584721564	16:55924575	G	A	ENSMUSG00000022604	ENSMUST00000121129	3_prime_UTR_variant	782/989	-	-	-	-	MODIFIER	-1	-	Cep97	MGI	protein_coding	-	5/5	-	-	-	16:55924560:-	16:55924560:-AATAAT-TE
lean	rs584721564	16:55924575	G	A	ENSMUSG00000022604	ENSMUST00000121703	3_prime_UTR_variant	590/609	-	-	-	-	MODIFIER	-1	-	Cep97	MGI	protein_coding	-	5/5	-	-	-	16:55924560:-	16:55924560:-AATAAT-TE
lean	rs584721564	16:55924575	G	A	ENSMUSG00000022604	ENSMUST00000122280	3_prime_UTR_variant	843/1057	-	-	-	-	MODIFIER	-1	-	Cep97	MGI	protein_coding	-	4/4	-	-	-	16:55924560:-	16:55924560:-AATAAT-TE
lean	rs251768937	16:56065257	G	A	ENSMUSG00000052917	ENSMUST00000201218	intron_variant,non_coding_transcript_variant	-	-	-	-	-	MODIFIER	1	-	Senp7	MGI	processed_transcript	-	-	3/5	-	-	16:56065262:+	16:56065262:+AATAAA-IN
lean	rs50706522	16:56598221	G	A	ENSMUSG00000035258	ENSMUST00000048471	intron_variant	-	-	-	-	-	MODIFIER	1	-	Abi3bp	MGI	protein_coding	-	-	14/39	-	-5.86999988555908	16:56598264:+	16:56598264:+AAGAAA-IN
lean	rs50706522	16:56598221	G	A	ENSMUSG00000035258	ENSMUST00000096012	intron_variant	-	-	-	-	-	MODIFIER	1	-	Abi3bp	MGI	protein_coding	-	-	14/34	-	-5.86999988555908	16:56598264:+	16:56598264:+AAGAAA-IN
lean	rs50706522	16:56598221	G	A	ENSMUSG00000035258	ENSMUST00000096013	intron_variant	-	-	-	-	-	MODIFIER	1	-	Abi3bp	MGI	protein_coding	-	-	14/36	-	-5.86999988555908	16:56598264:+	16:56598264:+AAGAAA-IN
lean	rs50706522	16:56598221	G	A	ENSMUSG00000035258	ENSMUST00000171000	intron_variant	-	-	-	-	-	MODIFIER	1	-	Abi3bp	MGI	protein_coding	-	-	11/27	-	-5.86999988555908	16:56598264:+	16:56598264:+AAGAAA-IN
lean	rs50706522	16:56598221	G	A	ENSMUSG00000035258	ENSMUST00000231781	intron_variant	-	-	-	-	-	MODIFIER	1	-	Abi3bp	MGI	protein_coding	-	-	14/59	-	-5.86999988555908	16:56598264:+	16:56598264:+AAGAAA-IN
lean	rs50706522	16:56598221	G	A	ENSMUSG00000035258	ENSMUST00000231832	intron_variant	-	-	-	-	-	MODIFIER	1	-	Abi3bp	MGI	protein_coding	-	-	10/26	-	-5.86999988555908	16:56598264:+	16:56598264:+AAGAAA-IN
lean	rs50706522	16:56598221	G	A	ENSMUSG00000035258	ENSMUST00000231870	intron_variant	-	-	-	-	-	MODIFIER	1	-	Abi3bp	MGI	protein_coding	-	-	14/35	-	-5.86999988555908	16:56598264:+	16:56598264:+AAGAAA-IN
lean	rs48181872	16:57199349	C	T	ENSMUSG00000022749	ENSMUST00000023431	intron_variant	-	-	-	-	-	MODIFIER	-1	-	Tbc1d23	MGI	protein_coding	-	-	5/17	-	-5.40999984741211	16:57199310:-	16:57199310:-AATAAT-IN
lean	rs48181872	16:57199349	C	T	ENSMUSG00000022749	ENSMUST00000226586	intron_variant	-	-	-	-	-	MODIFIER	-1	-	Tbc1d23	MGI	protein_coding	-	-	5/18	-	-5.40999984741211	16:57199310:-	16:57199310:-AATAAT-IN
lean	rs48181872	16:57199349	C	T	ENSMUSG00000022749	ENSMUST00000228172	intron_variant,NMD_transcript_variant	-	-	-	-	-	MODIFIER	-1	-	Tbc1d23	MGI	nonsense_mediated_decay	-	-	5/7	-	-5.40999984741211	16:57199310:-	16:57199310:-AATAAT-IN
lean	rs48181872	16:57199349	C	T	ENSMUSG00000022749	ENSMUST00000231391	intron_variant,non_coding_transcript_variant	-	-	-	-	-	MODIFIER	-1	-	Tbc1d23	MGI	processed_transcript	-	-	1/3	-	-5.40999984741211	16:57199310:-	16:57199310:-AATAAT-IN
lean	rs48181872	16:57199349	C	T	ENSMUSG00000022749	ENSMUST00000231435	intron_variant,non_coding_transcript_variant	-	-	-	-	-	MODIFIER	-1	-	Tbc1d23	MGI	processed_transcript	-	-	1/4	-	-5.40999984741211	16:57199310:-	16:57199310:-AATAAT-IN
lean	rs254349058	16:57219289	C	T	ENSMUSG00000022749	ENSMUST00000023431	intron_variant	-	-	-	-	-	MODIFIER	-1	-	Tbc1d23	MGI	protein_coding	-	-	1/17	-	-1.01999998092651	16:57219278:-	16:57219278:-AATAAT-IN
lean	rs254349058	16:57219289	C	T	ENSMUSG00000022749	ENSMUST00000226586	intron_variant	-	-	-	-	-	MODIFIER	-1	-	Tbc1d23	MGI	protein_coding	-	-	1/18	-	-1.01999998092651	16:57219278:-	16:57219278:-AATAAT-IN
lean	rs254349058	16:57219289	C	T	ENSMUSG00000022749	ENSMUST00000227359	intron_variant,non_coding_transcript_variant	-	-	-	-	-	MODIFIER	-1	-	Tbc1d23	MGI	processed_transcript	-	-	1/4	-	-1.01999998092651	16:57219278:-	16:57219278:-AATAAT-IN
lean	rs254349058	16:57219289	C	T	ENSMUSG00000022749	ENSMUST00000228172	intron_variant,NMD_transcript_variant	-	-	-	-	-	MODIFIER	-1	-	Tbc1d23	MGI	nonsense_mediated_decay	-	-	1/7	-	-1.01999998092651	16:57219278:-	16:57219278:-AATAAT-IN
lean	rs51963621	16:57516337	G	A	ENSMUSG00000043336	ENSMUST00000159816	intron_variant	-	-	-	-	-	MODIFIER	1	-	Filip1l	MGI	protein_coding	-	-	4/4	-	-1.02999997138977	16:57516388:+	16:57516388:+ACTAAA-IN
lean	rs45957534	16:57517932	G	A	ENSMUSG00000043336	ENSMUST00000159816	intron_variant	-	-	-	-	-	MODIFIER	1	-	Filip1l	MGI	protein_coding	-	-	4/4	-	-0.243000000715256	16:57517946:+	16:57517946:+ATTAAA-IN
lean	rs4198053	16:67737651	G	T	ENSMUSG00000116575	ENSMUST00000231772	intron_variant,non_coding_transcript_variant	-	-	-	-	-	MODIFIER	-1	-	Gm49648	MGI	lincRNA	-	-	1/2	-	-	16:67737648:-	16:67737648:-AAGAAA-IN
lean	16_72232241_T/A	16:72232241	A	T	ENSMUSG00000116769	ENSMUST00000231223	intron_variant,non_coding_transcript_variant	-	-	-	-	-	MODIFIER	-1	-	8030451O07Rik	MGI	lincRNA	-	-	1/4	-	-0.497000008821487	16:72232186:-	16:72232186:-ACTAAA-IN
lean	16_72232241_T/A	16:72232241	A	T	ENSMUSG00000116769	ENSMUST00000231977	intron_variant,non_coding_transcript_variant	-	-	-	-	-	MODIFIER	-1	-	8030451O07Rik	MGI	lincRNA	-	-	1/4	-	-0.497000008821487	16:72232186:-	16:72232186:-ACTAAA-IN
lean	rs4208259	16:78340253	C	T	ENSMUSG00000022865	ENSMUST00000023572	3_prime_UTR_variant	5235/5742	-	-	-	-	MODIFIER	1	-	Cxadr	MGI	protein_coding	-	7/7	-	-	-6.6399998664856	16:78340282:+	16:78340282:+ATTATA-TE
lean	rs4208259	16:78340253	C	T	ENSMUSG00000022865	ENSMUST00000114229	intron_variant	-	-	-	-	-	MODIFIER	1	-	Cxadr	MGI	protein_coding	-	-	7/7	-	-6.6399998664856	16:78340282:+	16:78340282:+ATTATA-TE
lean	rs4208479	16:78541356	A	T	ENSMUSG00000022864	ENSMUST00000231973	3_prime_UTR_variant	4669/5687	-	-	-	-	MODIFIER	-1	-	D16Ertd472e	MGI	protein_coding	-	5/5	-	-	-0.564000010490417	16:78541337:-	16:78541337:-ATTATA-TE
lean	rs4208479	16:78541356	A	T	ENSMUSG00000022864	ENSMUST00000232052	3_prime_UTR_variant	5109/6127	-	-	-	-	MODIFIER	-1	-	D16Ertd472e	MGI	protein_coding	-	5/5	-	-	-0.564000010490417	16:78541337:-	16:78541337:-ATTATA-TE
lean	rs49873023	16:78544028	G	A	ENSMUSG00000022864	ENSMUST00000114220	3_prime_UTR_variant	2159/2644	-	-	-	-	MODIFIER	-1	-	D16Ertd472e	MGI	protein_coding	-	5/5	-	-	-	16:78543976:-	16:78543976:-ATTATA-TE
lean	rs49873023	16:78544028	G	A	ENSMUSG00000022864	ENSMUST00000231973	3_prime_UTR_variant	1997/5687	-	-	-	-	MODIFIER	-1	-	D16Ertd472e	MGI	protein_coding	-	5/5	-	-	-	16:78543976:-	16:78543976:-ATTATA-TE
lean	rs49873023	16:78544028	G	A	ENSMUSG00000022864	ENSMUST00000232052	3_prime_UTR_variant	2437/6127	-	-	-	-	MODIFIER	-1	-	D16Ertd472e	MGI	protein_coding	-	5/5	-	-	-	16:78543976:-	16:78543976:-ATTATA-TE
lean	rs46823653	16:90549478	G	C	ENSMUSG00000116753	ENSMUST00000232652	non_coding_transcript_exon_variant	578/1423	-	-	-	-	MODIFIER	-1	-	Gm36001	MGI	lincRNA	-	2/2	-	-	-	16:90549446:-	16:90549446:-AATGAA-TE
lean	16_91565577_A/T	16:91565577	T	A	ENSMUSG00000022965	ENSMUST00000023687	3_prime_UTR_variant	3662/3708	-	-	-	-	MODIFIER	1	-	Ifngr2	MGI	protein_coding	-	7/7	-	-	-0.749000012874603	16:91565624:+	16:91565624:+ATTAAA-TE
lean	16_91565578_A/T	16:91565578	T	A	ENSMUSG00000022965	ENSMUST00000023687	3_prime_UTR_variant	3663/3708	-	-	-	-	MODIFIER	1	-	Ifngr2	MGI	protein_coding	-	7/7	-	-	-5.09999990463257	16:91565624:+	16:91565624:+ATTAAA-TE
lean	16_91779029_G/A	16:91779029	A	G	ENSMUSG00000022957	ENSMUST00000056482	intron_variant	-	-	-	-	-	MODIFIER	1	-	Itsn1	MGI	protein_coding	-	-	1/28	-	-0.441000014543533	16:91779033:+	16:91779033:+AAGAAA-IN
lean	16_91779029_G/A	16:91779029	A	G	ENSMUSG00000022957	ENSMUST00000064797	intron_variant	-	-	-	-	-	MODIFIER	1	-	Itsn1	MGI	protein_coding	-	-	1/39	-	-0.441000014543533	16:91779033:+	16:91779033:+AAGAAA-IN
lean	16_91779029_G/A	16:91779029	A	G	ENSMUSG00000022957	ENSMUST00000095909	intron_variant	-	-	-	-	-	MODIFIER	1	-	Itsn1	MGI	protein_coding	-	-	1/15	-	-0.441000014543533	16:91779033:+	16:91779033:+AAGAAA-IN
lean	16_91779029_G/A	16:91779029	A	G	ENSMUSG00000022957	ENSMUST00000113993	intron_variant	-	-	-	-	-	MODIFIER	1	-	Itsn1	MGI	protein_coding	-	-	1/27	-	-0.441000014543533	16:91779033:+	16:91779033:+AAGAAA-IN
lean	16_91779029_G/A	16:91779029	A	G	ENSMUSG00000022957	ENSMUST00000113996	intron_variant	-	-	-	-	-	MODIFIER	1	-	Itsn1	MGI	protein_coding	-	-	1/26	-	-0.441000014543533	16:91779033:+	16:91779033:+AAGAAA-IN
lean	16_91779029_G/A	16:91779029	A	G	ENSMUSG00000022957	ENSMUST00000113999	intron_variant	-	-	-	-	-	MODIFIER	1	-	Itsn1	MGI	protein_coding	-	-	1/29	-	-0.441000014543533	16:91779033:+	16:91779033:+AAGAAA-IN
lean	16_91779029_G/A	16:91779029	A	G	ENSMUSG00000022957	ENSMUST00000114001	intron_variant	-	-	-	-	-	MODIFIER	1	-	Itsn1	MGI	protein_coding	-	-	1/28	-	-0.441000014543533	16:91779033:+	16:91779033:+AAGAAA-IN
lean	16_91779029_G/A	16:91779029	A	G	ENSMUSG00000022957	ENSMUST00000114002	intron_variant	-	-	-	-	-	MODIFIER	1	-	Itsn1	MGI	protein_coding	-	-	1/38	-	-0.441000014543533	16:91779033:+	16:91779033:+AAGAAA-IN
lean	16_91779029_G/A	16:91779029	A	G	ENSMUSG00000022957	ENSMUST00000131983	intron_variant,non_coding_transcript_variant	-	-	-	-	-	MODIFIER	1	-	Itsn1	MGI	retained_intron	-	-	1/4	-	-0.441000014543533	16:91779033:+	16:91779033:+AAGAAA-IN
lean	16_91779029_G/A	16:91779029	A	G	ENSMUSG00000022957	ENSMUST00000139890	intron_variant,non_coding_transcript_variant	-	-	-	-	-	MODIFIER	1	-	Itsn1	MGI	retained_intron	-	-	1/1	-	-0.441000014543533	16:91779033:+	16:91779033:+AAGAAA-IN
lean	16_91779029_G/A	16:91779029	A	G	ENSMUSG00000022957	ENSMUST00000231535	intron_variant	-	-	-	-	-	MODIFIER	1	cds_end_NF	Itsn1	MGI	protein_coding	-	-	1/5	-	-0.441000014543533	16:91779033:+	16:91779033:+AAGAAA-IN
lean	16_91779029_G/A	16:91779029	A	G	ENSMUSG00000022957	ENSMUST00000231974	intron_variant	-	-	-	-	-	MODIFIER	1	cds_end_NF	Itsn1	MGI	protein_coding	-	-	1/6	-	-0.441000014543533	16:91779033:+	16:91779033:+AAGAAA-IN
lean	16_94739515_A/G	16:94739515	G	A	ENSMUSG00000116641	ENSMUST00000232585	intron_variant,non_coding_transcript_variant	-	-	-	-	-	MODIFIER	1	-	Gm41505	MGI	antisense	-	-	1/4	-	-0.611000001430511	16:94739538:+	16:94739538:+AATAAT-IN
lean	rs221503910	17:31946280	A	T	ENSMUSG00000002076	ENSMUST00000002145	3_prime_UTR_variant	1356/2867	-	-	-	-	MODIFIER	-1	-	Hsf2bp	MGI	protein_coding	-	8/8	-	-	-0.725000023841858	17:31946257:-	17:31946257:-ACTAAA-TE
lean	rs221503910	17:31946280	A	T	ENSMUSG00000002076	ENSMUST00000133308	3_prime_UTR_variant	1281/1479	-	-	-	-	MODIFIER	-1	-	Hsf2bp	MGI	protein_coding	-	7/7	-	-	-0.725000023841858	17:31946257:-	17:31946257:-ACTAAA-TE
lean	rs221503910	17:31946280	A	T	ENSMUSG00000002076	ENSMUST00000236321	non_coding_transcript_exon_variant	1295/1480	-	-	-	-	MODIFIER	-1	-	Hsf2bp	MGI	processed_transcript	-	7/7	-	-	-0.725000023841858	17:31946257:-	17:31946257:-ACTAAA-TE
lean	rs221503910	17:31946280	A	T	ENSMUSG00000002076	ENSMUST00000237527	non_coding_transcript_exon_variant	997/1195	-	-	-	-	MODIFIER	-1	-	Hsf2bp	MGI	processed_transcript	-	4/4	-	-	-0.725000023841858	17:31946257:-	17:31946257:-ACTAAA-TE
lean	rs221503910	17:31946280	A	T	ENSMUSG00000002076	ENSMUST00000238192	3_prime_UTR_variant	1604/3115	-	-	-	-	MODIFIER	-1	-	Hsf2bp	MGI	protein_coding	-	9/9	-	-	-0.725000023841858	17:31946257:-	17:31946257:-ACTAAA-TE
lean	rs108669778	17:32957207	C	T	ENSMUSG00000024295	ENSMUST00000126790	intron_variant,non_coding_transcript_variant	-	-	-	-	-	MODIFIER	-1	-	Cyp4f41-ps	MGI	transcribed_unprocessed_pseudogene	-	-	1/6	-	-	17:32957182:-	17:32957182:-AATAAA-IN
lean	rs108669778	17:32957207	C	T	ENSMUSG00000024295	ENSMUST00000234274	intron_variant,non_coding_transcript_variant	-	-	-	-	-	MODIFIER	-1	-	Cyp4f41-ps	MGI	processed_transcript	-	-	3/3	-	-	17:32957182:-	17:32957182:-AATAAA-IN
lean	rs108669778	17:32957207	C	T	ENSMUSG00000024295	ENSMUST00000234360	intron_variant,non_coding_transcript_variant	-	-	-	-	-	MODIFIER	-1	-	Cyp4f41-ps	MGI	processed_transcript	-	-	2/2	-	-	17:32957182:-	17:32957182:-AATAAA-IN
lean	rs108669778	17:32957207	C	T	ENSMUSG00000024295	ENSMUST00000234619	intron_variant,non_coding_transcript_variant	-	-	-	-	-	MODIFIER	-1	-	Cyp4f41-ps	MGI	processed_transcript	-	-	3/3	-	-	17:32957182:-	17:32957182:-AATAAA-IN
lean	17_34244430_A/G	17:34244430	G	A	ENSMUSG00000041538	ENSMUST00000095342	3_prime_UTR_variant	1194/2670	-	-	-	-	MODIFIER	1	-	H2-Ob	MGI	protein_coding	-	6/6	-	-	-	17:34244438:+	17:34244438:+AATAAA-TE,17:34244466:+AATAAA-TE
lean	17_34244430_A/G	17:34244430	G	A	ENSMUSG00000041538	ENSMUST00000167280	intron_variant	-	-	-	-	-	MODIFIER	1	-	H2-Ob	MGI	protein_coding	-	-	6/6	-	-	17:34244438:+	17:34244438:+AATAAA-TE,17:34244466:+AATAAA-TE
lean	17_34244430_A/G	17:34244430	G	A	ENSMUSG00000041538	ENSMUST00000173764	non_coding_transcript_exon_variant	1289/1319	-	-	-	-	MODIFIER	1	-	H2-Ob	MGI	processed_transcript	-	6/6	-	-	-	17:34244438:+	17:34244438:+AATAAA-TE,17:34244466:+AATAAA-TE
lean	17_34244430_A/G	17:34244430	G	A	ENSMUSG00000041538	ENSMUST00000236838	intron_variant	-	-	-	-	-	MODIFIER	1	-	H2-Ob	MGI	protein_coding	-	-	5/5	-	-	17:34244438:+	17:34244438:+AATAAA-TE,17:34244466:+AATAAA-TE
lean	17_34244430_A/G	17:34244430	G	A	ENSMUSG00000041538	ENSMUST00000237064	non_coding_transcript_exon_variant	1120/1141	-	-	-	-	MODIFIER	1	-	H2-Ob	MGI	retained_intron	-	4/4	-	-	-	17:34244438:+	17:34244438:+AATAAA-TE,17:34244466:+AATAAA-TE
lean	17_34265510_A/T	17:34265510	T	A	ENSMUSG00000073421	ENSMUST00000040828	intron_variant	-	-	-	-	-	MODIFIER	1	-	H2-Ab1	MGI	protein_coding	-	-	2/5	-	-	17:34265523:+	17:34265523:+ACTAAA-IN
lean	17_34265510_A/T	17:34265510	T	A	ENSMUSG00000073421	ENSMUST00000236643	intron_variant,non_coding_transcript_variant	-	-	-	-	-	MODIFIER	1	-	H2-Ab1	MGI	retained_intron	-	-	2/2	-	-	17:34265523:+	17:34265523:+ACTAAA-IN
lean	17_34265510_A/T	17:34265510	T	A	ENSMUSG00000073421	ENSMUST00000237342	intron_variant	-	-	-	-	-	MODIFIER	1	cds_end_NF	H2-Ab1	MGI	protein_coding	-	-	2/2	-	-	17:34265523:+	17:34265523:+ACTAAA-IN
lean	17_34265510_A/T	17:34265510	T	A	ENSMUSG00000073421	ENSMUST00000237429	intron_variant,non_coding_transcript_variant	-	-	-	-	-	MODIFIER	1	-	H2-Ab1	MGI	processed_transcript	-	-	2/2	-	-	17:34265523:+	17:34265523:+ACTAAA-IN
lean	17_34265510_A/T	17:34265510	T	A	ENSMUSG00000073421	ENSMUST00000237866	intron_variant	-	-	-	-	-	MODIFIER	1	-	H2-Ab1	MGI	protein_coding	-	-	1/4	-	-	17:34265523:+	17:34265523:+ACTAAA-IN
lean	17_34287466_T/C	17:34287466	C	T	ENSMUSG00000036594	ENSMUST00000040655	intron_variant	-	-	-	-	-	MODIFIER	-1	-	H2-Aa	MGI	protein_coding	-	-	1/4	-	-0.5	17:34287435:-	17:34287435:-AATAAA-IN
lean	17_34287466_T/C	17:34287466	C	T	ENSMUSG00000036594	ENSMUST00000165139	intron_variant,non_coding_transcript_variant	-	-	-	-	-	MODIFIER	-1	-	H2-Aa	MGI	processed_transcript	-	-	1/2	-	-0.5	17:34287435:-	17:34287435:-AATAAA-IN
lean	17_34287466_T/C	17:34287466	C	T	ENSMUSG00000036594	ENSMUST00000173944	intron_variant,non_coding_transcript_variant	-	-	-	-	-	MODIFIER	-1	-	H2-Aa	MGI	retained_intron	-	-	1/3	-	-0.5	17:34287435:-	17:34287435:-AATAAA-IN
lean	17_34287466_T/C	17:34287466	C	T	ENSMUSG00000036594	ENSMUST00000174751	intron_variant	-	-	-	-	-	MODIFIER	-1	-	H2-Aa	MGI	protein_coding	-	-	1/3	-	-0.5	17:34287435:-	17:34287435:-AATAAA-IN
lean	17_36977732_A/T	17:36977732	T	A	ENSMUSG00000064308	ENSMUST00000039846	3_prime_UTR_variant	834/865	-	-	-	-	MODIFIER	-1	-	2410137M14Rik	MGI	protein_coding	-	4/4	-	-	-0.745999991893768	17:36977681:-	17:36977681:-ATTAAA-TE
lean	17_37567078_T/C	17:37567078	C	T	ENSMUSG00000051611	ENSMUST00000085548	5_prime_UTR_variant	17/3103	-	-	-	-	MODIFIER	-1	-	Olfr112	MGI	protein_coding	-	1/2	-	-	-1.02999997138977	17:37567062:-	17:37567062:-AATAAA-EX
lean	17_37567078_T/C	17:37567078	C	T	ENSMUSG00000051611	ENSMUST00000174798	intron_variant	-	-	-	-	-	MODIFIER	-1	cds_end_NF	Olfr112	MGI	protein_coding	-	-	1/4	-	-1.02999997138977	17:37567062:-	17:37567062:-AATAAA-EX
lean	17_37567078_T/C	17:37567078	C	T	ENSMUSG00000051611	ENSMUST00000208832	5_prime_UTR_variant	87/3173	-	-	-	-	MODIFIER	-1	-	Olfr112	MGI	protein_coding	-	2/3	-	-	-1.02999997138977	17:37567062:-	17:37567062:-AATAAA-EX
lean	17_37567078_T/C	17:37567078	C	T	ENSMUSG00000051611	ENSMUST00000213274	5_prime_UTR_variant	17/3558	-	-	-	-	MODIFIER	-1	-	Olfr112	MGI	protein_coding	-	1/4	-	-	-1.02999997138977	17:37567062:-	17:37567062:-AATAAA-EX
lean	rs223594765	17:45669517	C	T	ENSMUSG00000036026	ENSMUST00000113523	intron_variant	-	-	-	-	-	MODIFIER	-1	-	Tmem63b	MGI	protein_coding	-	-	11/23	-	0.425999999046326	17:45669464:-	17:45669464:-CATAAA-IN
lean	rs223594765	17:45669517	C	T	ENSMUSG00000036026	ENSMUST00000145873	intron_variant	-	-	-	-	-	MODIFIER	-1	cds_end_NF	Tmem63b	MGI	protein_coding	-	-	10/10	-	0.425999999046326	17:45669464:-	17:45669464:-CATAAA-IN
lean	rs46391802	17:49909813	A	T	ENSMUSG00000023999	ENSMUST00000159354	non_coding_transcript_exon_variant	3293/3327	-	-	-	-	MODIFIER	1	-	Kif6	MGI	retained_intron	-	8/8	-	-	-0.767000019550323	17:49909846:+	17:49909846:+AATAAT-TE
lean	rs46391802	17:49909813	A	T	ENSMUSG00000023999	ENSMUST00000162854	3_prime_UTR_variant	3494/3528	-	-	-	-	MODIFIER	1	-	Kif6	MGI	protein_coding	-	23/23	-	-	-0.767000019550323	17:49909846:+	17:49909846:+AATAAT-TE
lean	rs29605178	17:50101488	T	C	ENSMUSG00000039316	ENSMUST00000044503	intron_variant	-	-	-	-	-	MODIFIER	-1	-	Rftn1	MGI	protein_coding	-	-	3/9	-	-0.583999991416931	17:50101471:-	17:50101471:-GATAAA-IN
lean	rs29605178	17:50101488	T	C	ENSMUSG00000039316	ENSMUST00000156094	intron_variant,non_coding_transcript_variant	-	-	-	-	-	MODIFIER	-1	-	Rftn1	MGI	retained_intron	-	-	3/6	-	-0.583999991416931	17:50101471:-	17:50101471:-GATAAA-IN
lean	rs47302844	17:53676112	C	T	ENSMUSG00000023940	ENSMUST00000024736	3_prime_UTR_variant	2302/3628	-	-	-	-	MODIFIER	-1	-	Sgo1	MGI	protein_coding	-	9/9	-	-	-	17:53676095:-	17:53676095:-AATAAA-TE
lean	17_83606273_T/A	17:83606273	A	T	ENSMUSG00000045053	ENSMUST00000051482	intron_variant	-	-	-	-	-	MODIFIER	-1	-	Kcng3	MGI	protein_coding	-	-	1/1	-	0.060199998319149	17:83606239:-	17:83606239:-AATAAA-IN
lean	17_83606273_T/A	17:83606273	A	T	ENSMUSG00000045053	ENSMUST00000234613	intron_variant	-	-	-	-	-	MODIFIER	-1	-	Kcng3	MGI	protein_coding	-	-	1/1	-	0.060199998319149	17:83606239:-	17:83606239:-AATAAA-IN
lean	rs46225828	17:83851675	A	G	ENSMUSG00000097254	ENSMUST00000180515	non_coding_transcript_exon_variant	1617/1617	-	-	-	-	MODIFIER	-1	-	C430042M11Rik	MGI	lincRNA	-	2/2	-	-	0.349000006914139	17:83851651:-	17:83851651:-ACTAAA-TE
lean	rs262248418	18:20634157	T	A	ENSMUSG00000085595	ENSMUST00000130296	intron_variant,non_coding_transcript_variant	-	-	-	-	-	MODIFIER	-1	-	Gm16090	MGI	antisense	-	-	1/2	-	-0.226999998092651	18:20634134:-	18:20634134:-ATTATA-IN
lean	rs29831878	18:24720591	C	A	ENSMUSG00000034295	ENSMUST00000037097	intron_variant	-	-	-	-	-	MODIFIER	1	-	Fhod3	MGI	protein_coding	-	-	1/26	-	-0.465000003576279	18:24720612:+	18:24720612:+AATAAA-IN
lean	rs29831878	18:24720591	C	A	ENSMUSG00000034295	ENSMUST00000234462	intron_variant,non_coding_transcript_variant	-	-	-	-	-	MODIFIER	1	-	Fhod3	MGI	retained_intron	-	-	1/2	-	-0.465000003576279	18:24720612:+	18:24720612:+AATAAA-IN
lean	rs29831878	18:24720591	C	A	ENSMUSG00000034295	ENSMUST00000234526	intron_variant	-	-	-	-	-	MODIFIER	1	-	Fhod3	MGI	protein_coding	-	-	1/25	-	-0.465000003576279	18:24720612:+	18:24720612:+AATAAA-IN
lean	rs29831878	18:24720591	C	A	ENSMUSG00000034295	ENSMUST00000234834	intron_variant	-	-	-	-	-	MODIFIER	1	-	Fhod3	MGI	protein_coding	-	-	1/24	-	-0.465000003576279	18:24720612:+	18:24720612:+AATAAA-IN
lean	rs46536069	18:24767273	A	G	ENSMUSG00000034295	ENSMUST00000037097	intron_variant	-	-	-	-	-	MODIFIER	1	-	Fhod3	MGI	protein_coding	-	-	2/26	-	-0.386000007390976	18:24767280:+	18:24767280:+AATGAA-IN
lean	rs46536069	18:24767273	A	G	ENSMUSG00000034295	ENSMUST00000234462	intron_variant,non_coding_transcript_variant	-	-	-	-	-	MODIFIER	1	-	Fhod3	MGI	retained_intron	-	-	2/2	-	-0.386000007390976	18:24767280:+	18:24767280:+AATGAA-IN
lean	rs46536069	18:24767273	A	G	ENSMUSG00000034295	ENSMUST00000234526	intron_variant	-	-	-	-	-	MODIFIER	1	-	Fhod3	MGI	protein_coding	-	-	2/25	-	-0.386000007390976	18:24767280:+	18:24767280:+AATGAA-IN
lean	rs46536069	18:24767273	A	G	ENSMUSG00000034295	ENSMUST00000234834	intron_variant	-	-	-	-	-	MODIFIER	1	-	Fhod3	MGI	protein_coding	-	-	2/24	-	-0.386000007390976	18:24767280:+	18:24767280:+AATGAA-IN
lean	rs30123670	18:33203432	T	G	ENSMUSG00000024378	ENSMUST00000025236	3_prime_UTR_variant	1020/5097	-	-	-	-	MODIFIER	-1	-	Stard4	MGI	protein_coding	-	6/6	-	-	-1.38999998569489	18:33203422:-	18:33203422:-AATACA-TE
lean	rs30123670	18:33203432	T	G	ENSMUSG00000024378	ENSMUST00000119991	3_prime_UTR_variant	914/941	-	-	-	-	MODIFIER	-1	-	Stard4	MGI	protein_coding	-	6/6	-	-	-1.38999998569489	18:33203422:-	18:33203422:-AATACA-TE
lean	rs229269950	18:33203435	C	T	ENSMUSG00000024378	ENSMUST00000025236	3_prime_UTR_variant	1017/5097	-	-	-	-	MODIFIER	-1	-	Stard4	MGI	protein_coding	-	6/6	-	-	-0.194000005722046	18:33203422:-	18:33203422:-AATACA-TE
lean	rs229269950	18:33203435	C	T	ENSMUSG00000024378	ENSMUST00000119991	3_prime_UTR_variant	911/941	-	-	-	-	MODIFIER	-1	-	Stard4	MGI	protein_coding	-	6/6	-	-	-0.194000005722046	18:33203422:-	18:33203422:-AATACA-TE
lean	rs29977103	18:33203439	G	T	ENSMUSG00000024378	ENSMUST00000025236	3_prime_UTR_variant	1013/5097	-	-	-	-	MODIFIER	-1	-	Stard4	MGI	protein_coding	-	6/6	-	-	-0.910000026226044	18:33203422:-	18:33203422:-ATTAAA-TE
lean	rs29977103	18:33203439	G	T	ENSMUSG00000024378	ENSMUST00000119991	3_prime_UTR_variant	907/941	-	-	-	-	MODIFIER	-1	-	Stard4	MGI	protein_coding	-	6/6	-	-	-0.910000026226044	18:33203422:-	18:33203422:-ATTAAA-TE
lean	rs231077403	18:38240569	C	T	ENSMUSG00000097080	ENSMUST00000181757	intron_variant,non_coding_transcript_variant	-	-	-	-	-	MODIFIER	-1	-	1700086O06Rik	MGI	lincRNA	-	-	1/1	-	-0.527999997138977	18:38240511:-	18:38240511:-AATACA-IN
lean	rs231077403	18:38240569	C	T	ENSMUSG00000097080	ENSMUST00000181871	intron_variant,non_coding_transcript_variant	-	-	-	-	-	MODIFIER	-1	-	1700086O06Rik	MGI	lincRNA	-	-	1/1	-	-0.527999997138977	18:38240511:-	18:38240511:-AATACA-IN
lean	rs231077403	18:38240569	C	T	ENSMUSG00000097080	ENSMUST00000235525	intron_variant,non_coding_transcript_variant	-	-	-	-	-	MODIFIER	-1	-	1700086O06Rik	MGI	lincRNA	-	-	1/2	-	-0.527999997138977	18:38240511:-	18:38240511:-AATACA-IN
lean	rs231077403	18:38240569	C	T	ENSMUSG00000097080	ENSMUST00000235608	intron_variant,non_coding_transcript_variant	-	-	-	-	-	MODIFIER	-1	-	1700086O06Rik	MGI	lincRNA	-	-	2/3	-	-0.527999997138977	18:38240511:-	18:38240511:-AATACA-IN
lean	rs231077403	18:38240569	C	T	ENSMUSG00000097080	ENSMUST00000235818	intron_variant,non_coding_transcript_variant	-	-	-	-	-	MODIFIER	-1	-	1700086O06Rik	MGI	lincRNA	-	-	2/3	-	-0.527999997138977	18:38240511:-	18:38240511:-AATACA-IN
lean	rs231077403	18:38240569	C	T	ENSMUSG00000097080	ENSMUST00000236219	intron_variant,non_coding_transcript_variant	-	-	-	-	-	MODIFIER	-1	-	1700086O06Rik	MGI	lincRNA	-	-	4/5	-	-0.527999997138977	18:38240511:-	18:38240511:-AATACA-IN
lean	rs254851498	18:38249643	T	A	ENSMUSG00000097080	ENSMUST00000181757	intron_variant,non_coding_transcript_variant	-	-	-	-	-	MODIFIER	-1	-	1700086O06Rik	MGI	lincRNA	-	-	1/1	-	-0.991999983787537	18:38249620:-	18:38249620:-ATTAAA-IN
lean	rs254851498	18:38249643	T	A	ENSMUSG00000097080	ENSMUST00000181871	intron_variant,non_coding_transcript_variant	-	-	-	-	-	MODIFIER	-1	-	1700086O06Rik	MGI	lincRNA	-	-	1/1	-	-0.991999983787537	18:38249620:-	18:38249620:-ATTAAA-IN
lean	rs254851498	18:38249643	T	A	ENSMUSG00000097080	ENSMUST00000235525	intron_variant,non_coding_transcript_variant	-	-	-	-	-	MODIFIER	-1	-	1700086O06Rik	MGI	lincRNA	-	-	1/2	-	-0.991999983787537	18:38249620:-	18:38249620:-ATTAAA-IN
lean	rs254851498	18:38249643	T	A	ENSMUSG00000097080	ENSMUST00000235608	intron_variant,non_coding_transcript_variant	-	-	-	-	-	MODIFIER	-1	-	1700086O06Rik	MGI	lincRNA	-	-	1/3	-	-0.991999983787537	18:38249620:-	18:38249620:-ATTAAA-IN
lean	rs254851498	18:38249643	T	A	ENSMUSG00000097080	ENSMUST00000235818	intron_variant,non_coding_transcript_variant	-	-	-	-	-	MODIFIER	-1	-	1700086O06Rik	MGI	lincRNA	-	-	1/3	-	-0.991999983787537	18:38249620:-	18:38249620:-ATTAAA-IN
lean	rs254851498	18:38249643	T	A	ENSMUSG00000097080	ENSMUST00000236219	intron_variant,non_coding_transcript_variant	-	-	-	-	-	MODIFIER	-1	-	1700086O06Rik	MGI	lincRNA	-	-	2/5	-	-0.991999983787537	18:38249620:-	18:38249620:-ATTAAA-IN
lean	18_51242305_G/C	18:51242305	C	G	ENSMUSG00000073565	ENSMUST00000116639	intron_variant	-	-	-	-	-	MODIFIER	1	-	Prr16	MGI	protein_coding	-	-	1/1	-	-0.46399998664856	18:51242334:+	18:51242334:+AATAGA-IN
lean	18_51242305_G/C	18:51242305	C	G	ENSMUSG00000073565	ENSMUST00000235541	intron_variant,NMD_transcript_variant	-	-	-	-	-	MODIFIER	1	-	Prr16	MGI	nonsense_mediated_decay	-	-	1/2	-	-0.46399998664856	18:51242334:+	18:51242334:+AATAGA-IN
lean	rs29910321	18:61650990	C	T	ENSMUSG00000097324	ENSMUST00000181155	non_coding_transcript_exon_variant	1762/1778	-	-	-	-	MODIFIER	-1	-	Carmn	MGI	lincRNA	-	3/3	-	-	-0.226999998092651	18:61650971:-	18:61650971:-AATGAA-TE,18:61650971:-AATAAT-TE
lean	rs29910321	18:61650990	C	T	ENSMUSG00000097324	ENSMUST00000182244	intron_variant,non_coding_transcript_variant	-	-	-	-	-	MODIFIER	-1	-	Carmn	MGI	lincRNA	-	-	3/3	-	-0.226999998092651	18:61650971:-	18:61650971:-AATGAA-TE,18:61650971:-AATAAT-TE
lean	rs29870198	18:62504554	C	T	ENSMUSG00000042211	ENSMUST00000048688	3_prime_UTR_variant	3855/4254	-	-	-	-	MODIFIER	-1	-	Fbxo38	MGI	protein_coding	-	22/22	-	-	-0.606000006198883	18:62504544:-	18:62504544:-AAGAAA-TE
lean	18_63747568_A/T	18:63747568	T	A	ENSMUSG00000040560	ENSMUST00000072726	intron_variant	-	-	-	-	-	MODIFIER	1	-	Wdr7	MGI	protein_coding	-	-	12/27	-	-	18:63747584:+	18:63747584:+TATAAA-IN
lean	18_63747568_A/T	18:63747568	T	A	ENSMUSG00000040560	ENSMUST00000236879	intron_variant	-	-	-	-	-	MODIFIER	1	-	Wdr7	MGI	protein_coding	-	-	12/26	-	-	18:63747584:+	18:63747584:+TATAAA-IN
lean	18_63747568_A/T	18:63747568	T	A	ENSMUSG00000040560	ENSMUST00000236956	intron_variant,NMD_transcript_variant	-	-	-	-	-	MODIFIER	1	-	Wdr7	MGI	nonsense_mediated_decay	-	-	12/19	-	-	18:63747584:+	18:63747584:+TATAAA-IN
lean	rs51377720	18:67404824	C	T	ENSMUSG00000024527	ENSMUST00000025408	3_prime_UTR_variant	3034/3094	-	-	-	-	MODIFIER	-1	-	Afg3l2	MGI	protein_coding	-	17/17	-	-	-0.168999999761581	18:67404767:-	18:67404767:-TATAAA-TE
lean	rs29580819	18:69676469	C	A	ENSMUSG00000053477	ENSMUST00000066717	intron_variant	-	-	-	-	-	MODIFIER	1	-	Tcf4	MGI	protein_coding	-	-	17/20	-	-1.38999998569489	18:69676480:+	18:69676480:+AACAAG-IN
lean	rs29580819	18:69676469	C	A	ENSMUSG00000053477	ENSMUST00000078486	intron_variant	-	-	-	-	-	MODIFIER	1	-	Tcf4	MGI	protein_coding	-	-	16/19	-	-1.38999998569489	18:69676480:+	18:69676480:+AACAAG-IN
lean	rs29580819	18:69676469	C	A	ENSMUSG00000053477	ENSMUST00000114977	intron_variant	-	-	-	-	-	MODIFIER	1	-	Tcf4	MGI	protein_coding	-	-	9/12	-	-1.38999998569489	18:69676480:+	18:69676480:+AACAAG-IN
lean	rs29580819	18:69676469	C	A	ENSMUSG00000053477	ENSMUST00000114978	intron_variant	-	-	-	-	-	MODIFIER	1	-	Tcf4	MGI	protein_coding	-	-	9/12	-	-1.38999998569489	18:69676480:+	18:69676480:+AACAAG-IN
lean	rs29580819	18:69676469	C	A	ENSMUSG00000053477	ENSMUST00000114980	intron_variant	-	-	-	-	-	MODIFIER	1	-	Tcf4	MGI	protein_coding	-	-	16/19	-	-1.38999998569489	18:69676480:+	18:69676480:+AACAAG-IN
lean	rs29580819	18:69676469	C	A	ENSMUSG00000053477	ENSMUST00000114982	intron_variant	-	-	-	-	-	MODIFIER	1	-	Tcf4	MGI	protein_coding	-	-	16/19	-	-1.38999998569489	18:69676480:+	18:69676480:+AACAAG-IN
lean	rs29580819	18:69676469	C	A	ENSMUSG00000053477	ENSMUST00000114985	intron_variant	-	-	-	-	-	MODIFIER	1	-	Tcf4	MGI	protein_coding	-	-	16/19	-	-1.38999998569489	18:69676480:+	18:69676480:+AACAAG-IN
lean	rs29580819	18:69676469	C	A	ENSMUSG00000053477	ENSMUST00000201094	intron_variant	-	-	-	-	-	MODIFIER	1	-	Tcf4	MGI	protein_coding	-	-	12/15	-	-1.38999998569489	18:69676480:+	18:69676480:+AACAAG-IN
lean	rs29580819	18:69676469	C	A	ENSMUSG00000053477	ENSMUST00000201205	intron_variant	-	-	-	-	-	MODIFIER	1	-	Tcf4	MGI	protein_coding	-	-	12/15	-	-1.38999998569489	18:69676480:+	18:69676480:+AACAAG-IN
lean	rs29580819	18:69676469	C	A	ENSMUSG00000053477	ENSMUST00000201410	intron_variant	-	-	-	-	-	MODIFIER	1	-	Tcf4	MGI	protein_coding	-	-	12/15	-	-1.38999998569489	18:69676480:+	18:69676480:+AACAAG-IN
lean	rs29580819	18:69676469	C	A	ENSMUSG00000053477	ENSMUST00000201631	intron_variant	-	-	-	-	-	MODIFIER	1	-	Tcf4	MGI	protein_coding	-	-	15/18	-	-1.38999998569489	18:69676480:+	18:69676480:+AACAAG-IN
lean	rs29580819	18:69676469	C	A	ENSMUSG00000053477	ENSMUST00000201781	intron_variant	-	-	-	-	-	MODIFIER	1	-	Tcf4	MGI	protein_coding	-	-	15/18	-	-1.38999998569489	18:69676480:+	18:69676480:+AACAAG-IN
lean	rs29580819	18:69676469	C	A	ENSMUSG00000053477	ENSMUST00000202057	intron_variant	-	-	-	-	-	MODIFIER	1	-	Tcf4	MGI	protein_coding	-	-	11/14	-	-1.38999998569489	18:69676480:+	18:69676480:+AACAAG-IN
lean	rs29580819	18:69676469	C	A	ENSMUSG00000053477	ENSMUST00000202116	intron_variant	-	-	-	-	-	MODIFIER	1	-	Tcf4	MGI	protein_coding	-	-	16/19	-	-1.38999998569489	18:69676480:+	18:69676480:+AACAAG-IN
lean	rs29580819	18:69676469	C	A	ENSMUSG00000053477	ENSMUST00000202354	intron_variant	-	-	-	-	-	MODIFIER	1	-	Tcf4	MGI	protein_coding	-	-	15/18	-	-1.38999998569489	18:69676480:+	18:69676480:+AACAAG-IN
lean	rs29580819	18:69676469	C	A	ENSMUSG00000053477	ENSMUST00000202435	intron_variant	-	-	-	-	-	MODIFIER	1	-	Tcf4	MGI	protein_coding	-	-	15/18	-	-1.38999998569489	18:69676480:+	18:69676480:+AACAAG-IN
lean	rs29580819	18:69676469	C	A	ENSMUSG00000053477	ENSMUST00000202458	intron_variant	-	-	-	-	-	MODIFIER	1	-	Tcf4	MGI	protein_coding	-	-	14/17	-	-1.38999998569489	18:69676480:+	18:69676480:+AACAAG-IN
lean	rs29580819	18:69676469	C	A	ENSMUSG00000053477	ENSMUST00000202474	intron_variant	-	-	-	-	-	MODIFIER	1	-	Tcf4	MGI	protein_coding	-	-	9/12	-	-1.38999998569489	18:69676480:+	18:69676480:+AACAAG-IN
lean	rs29580819	18:69676469	C	A	ENSMUSG00000053477	ENSMUST00000202477	intron_variant	-	-	-	-	-	MODIFIER	1	-	Tcf4	MGI	protein_coding	-	-	11/14	-	-1.38999998569489	18:69676480:+	18:69676480:+AACAAG-IN
lean	rs29580819	18:69676469	C	A	ENSMUSG00000053477	ENSMUST00000202610	intron_variant	-	-	-	-	-	MODIFIER	1	-	Tcf4	MGI	protein_coding	-	-	13/16	-	-1.38999998569489	18:69676480:+	18:69676480:+AACAAG-IN
lean	rs29580819	18:69676469	C	A	ENSMUSG00000053477	ENSMUST00000202674	intron_variant	-	-	-	-	-	MODIFIER	1	-	Tcf4	MGI	protein_coding	-	-	15/18	-	-1.38999998569489	18:69676480:+	18:69676480:+AACAAG-IN
lean	rs29580819	18:69676469	C	A	ENSMUSG00000053477	ENSMUST00000202751	intron_variant,NMD_transcript_variant	-	-	-	-	-	MODIFIER	1	-	Tcf4	MGI	nonsense_mediated_decay	-	-	6/7	-	-1.38999998569489	18:69676480:+	18:69676480:+AACAAG-IN
lean	rs29580819	18:69676469	C	A	ENSMUSG00000053477	ENSMUST00000202772	intron_variant	-	-	-	-	-	MODIFIER	1	-	Tcf4	MGI	protein_coding	-	-	14/17	-	-1.38999998569489	18:69676480:+	18:69676480:+AACAAG-IN
lean	rs29580819	18:69676469	C	A	ENSMUSG00000053477	ENSMUST00000202937	intron_variant	-	-	-	-	-	MODIFIER	1	-	Tcf4	MGI	protein_coding	-	-	11/14	-	-1.38999998569489	18:69676480:+	18:69676480:+AACAAG-IN
lean	rs260026946	18:71567116	C	T	ENSMUSG00000060534	ENSMUST00000073379	intron_variant	-	-	-	-	-	MODIFIER	-1	-	Dcc	MGI	protein_coding	-	-	9/28	-	-	18:71567099:-	18:71567099:-AATAAA-IN
lean	rs260026946	18:71567116	C	T	ENSMUSG00000060534	ENSMUST00000114943	intron_variant	-	-	-	-	-	MODIFIER	-1	-	Dcc	MGI	protein_coding	-	-	9/28	-	-	18:71567099:-	18:71567099:-AATAAA-IN
lean	18_80792872_T/C	18:80792872	C	T	ENSMUSG00000024566	ENSMUST00000091790	intron_variant	-	-	-	-	-	MODIFIER	-1	-	Atp9b	MGI	protein_coding	-	-	13/29	-	-0.0577999986708164	18:80792868:-	18:80792868:-AAGAAA-IN
lean	18_80792872_T/C	18:80792872	C	T	ENSMUSG00000024566	ENSMUST00000223926	intron_variant,NMD_transcript_variant	-	-	-	-	-	MODIFIER	-1	cds_start_NF	Atp9b	MGI	nonsense_mediated_decay	-	-	7/8	-	-0.0577999986708164	18:80792868:-	18:80792868:-AAGAAA-IN
lean	18_80792872_T/C	18:80792872	C	T	ENSMUSG00000024566	ENSMUST00000225205	intron_variant,NMD_transcript_variant	-	-	-	-	-	MODIFIER	-1	-	Atp9b	MGI	nonsense_mediated_decay	-	-	12/15	-	-0.0577999986708164	18:80792868:-	18:80792868:-AAGAAA-IN
lean	18_80792872_T/C	18:80792872	C	T	ENSMUSG00000024566	ENSMUST00000225235	intron_variant,NMD_transcript_variant	-	-	-	-	-	MODIFIER	-1	-	Atp9b	MGI	nonsense_mediated_decay	-	-	12/27	-	-0.0577999986708164	18:80792868:-	18:80792868:-AAGAAA-IN
lean	18_80792872_T/C	18:80792872	C	T	ENSMUSG00000024566	ENSMUST00000225980	intron_variant	-	-	-	-	-	MODIFIER	-1	-	Atp9b	MGI	protein_coding	-	-	13/28	-	-0.0577999986708164	18:80792868:-	18:80792868:-AAGAAA-IN
lean	18_80792872_T/C	18:80792872	C	T	ENSMUSG00000024566	ENSMUST00000226064	intron_variant	-	-	-	-	-	MODIFIER	-1	cds_end_NF	Atp9b	MGI	protein_coding	-	-	2/4	-	-0.0577999986708164	18:80792868:-	18:80792868:-AAGAAA-IN
lean	19_12704015_A/G	19:12704015	G	A	ENSMUSG00000024694	ENSMUST00000025598	intron_variant	-	-	-	-	-	MODIFIER	1	-	Keg1	MGI	protein_coding	-	-	1/5	-	-	19:12704046:+	19:12704046:+AAGAAA-IN
lean	19_12704015_A/G	19:12704015	G	A	ENSMUSG00000024694	ENSMUST00000123407	intron_variant,non_coding_transcript_variant	-	-	-	-	-	MODIFIER	1	-	Keg1	MGI	retained_intron	-	-	1/4	-	-	19:12704046:+	19:12704046:+AAGAAA-IN
lean	19_12704015_A/G	19:12704015	G	A	ENSMUSG00000024694	ENSMUST00000128987	intron_variant,non_coding_transcript_variant	-	-	-	-	-	MODIFIER	1	-	Keg1	MGI	retained_intron	-	-	1/2	-	-	19:12704046:+	19:12704046:+AAGAAA-IN
lean	19_12704015_A/G	19:12704015	G	A	ENSMUSG00000024694	ENSMUST00000138545	intron_variant	-	-	-	-	-	MODIFIER	1	cds_end_NF	Keg1	MGI	protein_coding	-	-	1/5	-	-	19:12704046:+	19:12704046:+AAGAAA-IN
lean	19_12704015_A/G	19:12704015	G	A	ENSMUSG00000024694	ENSMUST00000147335	intron_variant,non_coding_transcript_variant	-	-	-	-	-	MODIFIER	1	-	Keg1	MGI	retained_intron	-	-	1/3	-	-	19:12704046:+	19:12704046:+AAGAAA-IN
lean	19_12704015_A/G	19:12704015	G	A	ENSMUSG00000024694	ENSMUST00000152017	intron_variant,non_coding_transcript_variant	-	-	-	-	-	MODIFIER	1	-	Keg1	MGI	processed_transcript	-	-	1/4	-	-	19:12704046:+	19:12704046:+AAGAAA-IN
lean	19_12704015_A/G	19:12704015	G	A	ENSMUSG00000024694	ENSMUST00000154822	intron_variant	-	-	-	-	-	MODIFIER	1	cds_end_NF	Keg1	MGI	protein_coding	-	-	1/5	-	-	19:12704046:+	19:12704046:+AAGAAA-IN
lean	rs36933769	19:17785814	G	A	ENSMUSG00000024713	ENSMUST00000025618	intron_variant	-	-	-	-	-	MODIFIER	-1	-	Pcsk5	MGI	protein_coding	-	-	2/37	-	-	19:17785796:-	19:17785796:-TATAAA-IN
lean	rs36933769	19:17785814	G	A	ENSMUSG00000024713	ENSMUST00000050715	intron_variant	-	-	-	-	-	MODIFIER	-1	-	Pcsk5	MGI	protein_coding	-	-	2/20	-	-	19:17785796:-	19:17785796:-TATAAA-IN
lean	rs36933769	19:17785814	G	A	ENSMUSG00000024713	ENSMUST00000235505	intron_variant,non_coding_transcript_variant	-	-	-	-	-	MODIFIER	-1	-	Pcsk5	MGI	retained_intron	-	-	2/6	-	-	19:17785796:-	19:17785796:-TATAAA-IN
lean	rs36933769	19:17785814	G	A	ENSMUSG00000024713	ENSMUST00000235828	intron_variant,non_coding_transcript_variant	-	-	-	-	-	MODIFIER	-1	-	Pcsk5	MGI	retained_intron	-	-	2/18	-	-	19:17785796:-	19:17785796:-TATAAA-IN
lean	rs36933769	19:17785814	G	A	ENSMUSG00000024713	ENSMUST00000237115	intron_variant,non_coding_transcript_variant	-	-	-	-	-	MODIFIER	-1	-	Pcsk5	MGI	processed_transcript	-	-	2/7	-	-	19:17785796:-	19:17785796:-TATAAA-IN
lean	rs245246928	19:18651911	G	A	ENSMUSG00000037847	ENSMUST00000042392	3_prime_UTR_variant	1341/1357	-	-	-	-	MODIFIER	1	-	Nmrk1	MGI	protein_coding	-	9/9	-	-	-	19:18651928:+	19:18651928:+CATAAA-TE
lean	rs245246928	19:18651911	G	A	ENSMUSG00000037847	ENSMUST00000159572	3_prime_UTR_variant	1485/1768	-	-	-	-	MODIFIER	1	-	Nmrk1	MGI	protein_coding	-	10/10	-	-	-	19:18651928:+	19:18651928:+CATAAA-TE
lean	rs245246928	19:18651911	G	A	ENSMUSG00000037847	ENSMUST00000237347	3_prime_UTR_variant	1423/1940	-	-	-	-	MODIFIER	1	-	Nmrk1	MGI	protein_coding	-	9/9	-	-	-	19:18651928:+	19:18651928:+CATAAA-TE
lean	rs265523112	19:18651912	G	A	ENSMUSG00000037847	ENSMUST00000042392	3_prime_UTR_variant	1342/1357	-	-	-	-	MODIFIER	1	-	Nmrk1	MGI	protein_coding	-	9/9	-	-	-1.44000005722046	19:18651928:+	19:18651928:+CATAAA-TE
lean	rs265523112	19:18651912	G	A	ENSMUSG00000037847	ENSMUST00000159572	3_prime_UTR_variant	1486/1768	-	-	-	-	MODIFIER	1	-	Nmrk1	MGI	protein_coding	-	10/10	-	-	-1.44000005722046	19:18651928:+	19:18651928:+CATAAA-TE
lean	rs265523112	19:18651912	G	A	ENSMUSG00000037847	ENSMUST00000237347	3_prime_UTR_variant	1424/1940	-	-	-	-	MODIFIER	1	-	Nmrk1	MGI	protein_coding	-	9/9	-	-	-1.44000005722046	19:18651928:+	19:18651928:+CATAAA-TE
lean	19_22741281_A/G	19:22741281	G	A	ENSMUSG00000052387	ENSMUST00000037901	intron_variant	-	-	-	-	-	MODIFIER	1	-	Trpm3	MGI	protein_coding	-	-	6/26	-	-1.12000000476837	19:22741297:+	19:22741297:+AATAAA-IN
lean	19_22741281_A/G	19:22741281	G	A	ENSMUSG00000052387	ENSMUST00000074770	intron_variant	-	-	-	-	-	MODIFIER	1	-	Trpm3	MGI	protein_coding	-	-	6/24	-	-1.12000000476837	19:22741297:+	19:22741297:+AATAAA-IN
lean	19_22741281_A/G	19:22741281	G	A	ENSMUSG00000052387	ENSMUST00000087576	intron_variant	-	-	-	-	-	MODIFIER	1	-	Trpm3	MGI	protein_coding	-	-	6/25	-	-1.12000000476837	19:22741297:+	19:22741297:+AATAAA-IN
lean	19_22741281_A/G	19:22741281	G	A	ENSMUSG00000052387	ENSMUST00000099564	intron_variant	-	-	-	-	-	MODIFIER	1	-	Trpm3	MGI	protein_coding	-	-	6/20	-	-1.12000000476837	19:22741297:+	19:22741297:+AATAAA-IN
lean	19_22741281_A/G	19:22741281	G	A	ENSMUSG00000052387	ENSMUST00000099566	intron_variant	-	-	-	-	-	MODIFIER	1	-	Trpm3	MGI	protein_coding	-	-	6/7	-	-1.12000000476837	19:22741297:+	19:22741297:+AATAAA-IN
lean	19_22741281_A/G	19:22741281	G	A	ENSMUSG00000052387	ENSMUST00000099569	intron_variant	-	-	-	-	-	MODIFIER	1	-	Trpm3	MGI	protein_coding	-	-	6/25	-	-1.12000000476837	19:22741297:+	19:22741297:+AATAAA-IN
lean	19_22741281_A/G	19:22741281	G	A	ENSMUSG00000052387	ENSMUST00000235522	intron_variant	-	-	-	-	-	MODIFIER	1	-	Trpm3	MGI	protein_coding	-	-	6/25	-	-1.12000000476837	19:22741297:+	19:22741297:+AATAAA-IN
lean	19_22741281_A/G	19:22741281	G	A	ENSMUSG00000052387	ENSMUST00000235712	intron_variant	-	-	-	-	-	MODIFIER	1	-	Trpm3	MGI	protein_coding	-	-	6/8	-	-1.12000000476837	19:22741297:+	19:22741297:+AATAAA-IN
lean	19_22741281_A/G	19:22741281	G	A	ENSMUSG00000052387	ENSMUST00000235780	intron_variant	-	-	-	-	-	MODIFIER	1	-	Trpm3	MGI	protein_coding	-	-	6/24	-	-1.12000000476837	19:22741297:+	19:22741297:+AATAAA-IN
lean	19_22741281_A/G	19:22741281	G	A	ENSMUSG00000052387	ENSMUST00000236009	intron_variant,non_coding_transcript_variant	-	-	-	-	-	MODIFIER	1	-	Trpm3	MGI	retained_intron	-	-	6/7	-	-1.12000000476837	19:22741297:+	19:22741297:+AATAAA-IN
lean	19_22741281_A/G	19:22741281	G	A	ENSMUSG00000052387	ENSMUST00000236312	intron_variant	-	-	-	-	-	MODIFIER	1	-	Trpm3	MGI	protein_coding	-	-	6/23	-	-1.12000000476837	19:22741297:+	19:22741297:+AATAAA-IN
lean	19_22741281_A/G	19:22741281	G	A	ENSMUSG00000052387	ENSMUST00000236372	intron_variant	-	-	-	-	-	MODIFIER	1	-	Trpm3	MGI	protein_coding	-	-	6/25	-	-1.12000000476837	19:22741297:+	19:22741297:+AATAAA-IN
lean	19_22741281_A/G	19:22741281	G	A	ENSMUSG00000052387	ENSMUST00000236804	intron_variant	-	-	-	-	-	MODIFIER	1	-	Trpm3	MGI	protein_coding	-	-	6/23	-	-1.12000000476837	19:22741297:+	19:22741297:+AATAAA-IN
lean	19_22741281_A/G	19:22741281	G	A	ENSMUSG00000052387	ENSMUST00000237357	intron_variant	-	-	-	-	-	MODIFIER	1	-	Trpm3	MGI	protein_coding	-	-	6/24	-	-1.12000000476837	19:22741297:+	19:22741297:+AATAAA-IN
lean	19_22741281_A/G	19:22741281	G	A	ENSMUSG00000052387	ENSMUST00000237421	intron_variant,non_coding_transcript_variant	-	-	-	-	-	MODIFIER	1	-	Trpm3	MGI	retained_intron	-	-	6/8	-	-1.12000000476837	19:22741297:+	19:22741297:+AATAAA-IN
lean	19_22741281_A/G	19:22741281	G	A	ENSMUSG00000052387	ENSMUST00000237820	intron_variant	-	-	-	-	-	MODIFIER	1	-	Trpm3	MGI	protein_coding	-	-	6/24	-	-1.12000000476837	19:22741297:+	19:22741297:+AATAAA-IN
lean	19_22741281_A/G	19:22741281	G	A	ENSMUSG00000052387	ENSMUST00000238066	intron_variant	-	-	-	-	-	MODIFIER	1	-	Trpm3	MGI	protein_coding	-	-	6/24	-	-1.12000000476837	19:22741297:+	19:22741297:+AATAAA-IN
lean	19_22741281_A/G	19:22741281	G	A	ENSMUSG00000052387	ENSMUST00000238159	intron_variant,NMD_transcript_variant	-	-	-	-	-	MODIFIER	1	-	Trpm3	MGI	nonsense_mediated_decay	-	-	6/24	-	-1.12000000476837	19:22741297:+	19:22741297:+AATAAA-IN
lean	19_34199336_A/G	19:34199336	G	A	ENSMUSG00000024776	ENSMUST00000054956	intron_variant	-	-	-	-	-	MODIFIER	1	-	Stambpl1	MGI	protein_coding	-	-	1/10	-	-0.851000010967255	19:34199361:+	19:34199361:+AATAAA-IN
lean	19_34199336_A/G	19:34199336	G	A	ENSMUSG00000024776	ENSMUST00000129535	intron_variant	-	-	-	-	-	MODIFIER	1	cds_end_NF	Stambpl1	MGI	protein_coding	-	-	1/4	-	-0.851000010967255	19:34199361:+	19:34199361:+AATAAA-IN
lean	19_34199336_A/G	19:34199336	G	A	ENSMUSG00000024776	ENSMUST00000239240	intron_variant	-	-	-	-	-	MODIFIER	1	-	Stambpl1	MGI	protein_coding	-	-	1/10	-	-0.851000010967255	19:34199361:+	19:34199361:+AATAAA-IN
lean	rs30407952	19:34860281	C	A	ENSMUSG00000033610	ENSMUST00000036584	intron_variant	-	-	-	-	-	MODIFIER	-1	-	Pank1	MGI	protein_coding	-	-	1/6	-	-0.512000024318695	19:34860266:-	19:34860266:-AATAAA-IN
lean	rs30407952	19:34860281	C	A	ENSMUSG00000033610	ENSMUST00000112460	intron_variant	-	-	-	-	-	MODIFIER	-1	-	Pank1	MGI	protein_coding	-	-	1/6	-	-0.512000024318695	19:34860266:-	19:34860266:-AATAAA-IN
lean	rs30407952	19:34860281	C	A	ENSMUSG00000033610	ENSMUST00000237577	intron_variant,non_coding_transcript_variant	-	-	-	-	-	MODIFIER	-1	-	Pank1	MGI	retained_intron	-	-	1/1	-	-0.512000024318695	19:34860266:-	19:34860266:-AATAAA-IN
lean	rs30407952	19:34860281	C	A	ENSMUSG00000033610	ENSMUST00000238065	intron_variant	-	-	-	-	-	MODIFIER	-1	-	Pank1	MGI	protein_coding	-	-	1/5	-	-0.512000024318695	19:34860266:-	19:34860266:-AATAAA-IN
lean	19_36460598_A/G	19:36460598	G	A	ENSMUSG00000024805	ENSMUST00000225920	3_prime_UTR_variant	6071/6443	-	-	-	-	MODIFIER	1	-	Pcgf5	MGI	protein_coding	-	9/9	-	-	-1.53999996185303	19:36460616:+	19:36460616:+AATAAA-TE
lean	rs38314068	19:58553011	G	A	ENSMUSG00000025090	ENSMUST00000069419	3_prime_UTR_variant	992/1009	-	-	-	-	MODIFIER	1	-	Ccdc172	MGI	protein_coding	-	9/9	-	-	-1.11000001430511	19:58553031:+	19:58553031:+AATACA-TE
lean	rs38314068	19:58553011	G	A	ENSMUSG00000025090	ENSMUST00000235305	3_prime_UTR_variant	781/855	-	-	-	-	MODIFIER	1	-	Ccdc172	MGI	protein_coding	-	7/7	-	-	-1.11000001430511	19:58553031:+	19:58553031:+AATACA-TE
lean	rs248878831	19:58797085	C	T	ENSMUSG00000025092	ENSMUST00000066285	3_prime_UTR_variant	4399/5734	-	-	-	-	MODIFIER	-1	-	Hspa12a	MGI	protein_coding	-	12/12	-	-	-0.672999978065491	19:58797072:-	19:58797072:-TATAAA-TE
lean	rs582876165	19:58842795	G	A	ENSMUSG00000025092	ENSMUST00000066285	intron_variant	-	-	-	-	-	MODIFIER	-1	-	Hspa12a	MGI	protein_coding	-	-	1/11	-	0.256000012159348	19:58842786:-	19:58842786:-CATAAA-IN
lean	rs582876165	19:58842795	G	A	ENSMUSG00000025092	ENSMUST00000235263	intron_variant	-	-	-	-	-	MODIFIER	-1	-	Hspa12a	MGI	protein_coding	-	-	1/6	-	0.256000012159348	19:58842786:-	19:58842786:-CATAAA-IN
lean	rs582876165	19:58842795	G	A	ENSMUSG00000025092	ENSMUST00000235662	intron_variant,non_coding_transcript_variant	-	-	-	-	-	MODIFIER	-1	-	Hspa12a	MGI	processed_transcript	-	-	1/3	-	0.256000012159348	19:58842786:-	19:58842786:-CATAAA-IN
lean	rs582876165	19:58842795	G	A	ENSMUSG00000025092	ENSMUST00000236429	intron_variant,non_coding_transcript_variant	-	-	-	-	-	MODIFIER	-1	-	Hspa12a	MGI	retained_intron	-	-	1/6	-	0.256000012159348	19:58842786:-	19:58842786:-CATAAA-IN
lean	rs582876165	19:58842795	G	A	ENSMUSG00000025092	ENSMUST00000236839	intron_variant,non_coding_transcript_variant	-	-	-	-	-	MODIFIER	-1	-	Hspa12a	MGI	processed_transcript	-	-	1/1	-	0.256000012159348	19:58842786:-	19:58842786:-CATAAA-IN
lean	rs582876165	19:58842795	G	A	ENSMUSG00000025092	ENSMUST00000237297	intron_variant	-	-	-	-	-	MODIFIER	-1	cds_end_NF	Hspa12a	MGI	protein_coding	-	-	2/6	-	0.256000012159348	19:58842786:-	19:58842786:-CATAAA-IN
lean	2_3525650_T/C	2:3525650	C	T	ENSMUSG00000039496	ENSMUST00000036350	3_prime_UTR_variant	2287/3013	-	-	-	-	MODIFIER	1	-	Cdnf	MGI	protein_coding	-	4/4	-	-	-0.486999988555908	2:3525673:+	2:3525673:+CATAAA-TE
lean	rs29864145	2:61596218	T	A	ENSMUSG00000064289	ENSMUST00000078074	intron_variant	-	-	-	-	-	MODIFIER	1	-	Tank	MGI	protein_coding	-	-	1/7	-	-	2:61596233:+	2:61596233:+ATTAAA-IN
lean	rs29864145	2:61596218	T	A	ENSMUSG00000064289	ENSMUST00000112494	intron_variant	-	-	-	-	-	MODIFIER	1	-	Tank	MGI	protein_coding	-	-	1/6	-	-	2:61596233:+	2:61596233:+ATTAAA-IN
lean	rs29864145	2:61596218	T	A	ENSMUSG00000064289	ENSMUST00000112495	intron_variant	-	-	-	-	-	MODIFIER	1	-	Tank	MGI	protein_coding	-	-	1/7	-	-	2:61596233:+	2:61596233:+ATTAAA-IN
lean	rs29864145	2:61596218	T	A	ENSMUSG00000064289	ENSMUST00000112501	intron_variant	-	-	-	-	-	MODIFIER	1	-	Tank	MGI	protein_coding	-	-	2/8	-	-	2:61596233:+	2:61596233:+ATTAAA-IN
lean	rs29864145	2:61596218	T	A	ENSMUSG00000064289	ENSMUST00000112502	intron_variant	-	-	-	-	-	MODIFIER	1	-	Tank	MGI	protein_coding	-	-	1/7	-	-	2:61596233:+	2:61596233:+ATTAAA-IN
lean	rs29864145	2:61596218	T	A	ENSMUSG00000064289	ENSMUST00000136688	intron_variant,non_coding_transcript_variant	-	-	-	-	-	MODIFIER	1	-	Tank	MGI	processed_transcript	-	-	1/6	-	-	2:61596233:+	2:61596233:+ATTAAA-IN
lean	rs29864145	2:61596218	T	A	ENSMUSG00000064289	ENSMUST00000139533	intron_variant,non_coding_transcript_variant	-	-	-	-	-	MODIFIER	1	-	Tank	MGI	processed_transcript	-	-	1/1	-	-	2:61596233:+	2:61596233:+ATTAAA-IN
lean	rs29864145	2:61596218	T	A	ENSMUSG00000064289	ENSMUST00000141544	intron_variant,non_coding_transcript_variant	-	-	-	-	-	MODIFIER	1	-	Tank	MGI	processed_transcript	-	-	1/9	-	-	2:61596233:+	2:61596233:+ATTAAA-IN
lean	rs29864145	2:61596218	T	A	ENSMUSG00000064289	ENSMUST00000145632	intron_variant,non_coding_transcript_variant	-	-	-	-	-	MODIFIER	1	-	Tank	MGI	processed_transcript	-	-	1/4	-	-	2:61596233:+	2:61596233:+ATTAAA-IN
lean	2_62326695_G/A	2:62326695	A	G	ENSMUSG00000026904	ENSMUST00000054484	3_prime_UTR_variant	5285/5320	-	-	-	-	MODIFIER	1	-	Slc4a10	MGI	protein_coding	-	25/25	-	-	-1.87000000476837	2:62326729:+	2:62326729:+AAGAAA-TE
lean	2_62326695_G/A	2:62326695	A	G	ENSMUSG00000026904	ENSMUST00000102735	3_prime_UTR_variant	5447/5482	-	-	-	-	MODIFIER	1	-	Slc4a10	MGI	protein_coding	-	26/26	-	-	-1.87000000476837	2:62326729:+	2:62326729:+AAGAAA-TE
lean	2_62326695_G/A	2:62326695	A	G	ENSMUSG00000026904	ENSMUST00000112480	3_prime_UTR_variant	5354/5389	-	-	-	-	MODIFIER	1	-	Slc4a10	MGI	protein_coding	-	27/27	-	-	-1.87000000476837	2:62326729:+	2:62326729:+AAGAAA-TE
lean	2_62464685_T/A	2:62464685	A	T	ENSMUSG00000087518	ENSMUST00000136879	intron_variant,non_coding_transcript_variant	-	-	-	-	-	MODIFIER	1	-	Gm13561	MGI	antisense	-	-	3/4	-	-0.851000010967255	2:62464737:+	2:62464737:+ATTACA-IN
lean	2_62943234_T/A	2:62943234	A	T	ENSMUSG00000059742	ENSMUST00000075052	intron_variant	-	-	-	-	-	MODIFIER	-1	-	Kcnh7	MGI	protein_coding	-	-	2/15	-	-0.637000024318695	2:62943216:-	2:62943216:-AATAAA-IN
lean	2_62943234_T/A	2:62943234	A	T	ENSMUSG00000059742	ENSMUST00000112452	intron_variant	-	-	-	-	-	MODIFIER	-1	-	Kcnh7	MGI	protein_coding	-	-	2/5	-	-0.637000024318695	2:62943216:-	2:62943216:-AATAAA-IN
lean	2_62943234_T/A	2:62943234	A	T	ENSMUSG00000059742	ENSMUST00000112454	intron_variant	-	-	-	-	-	MODIFIER	-1	-	Kcnh7	MGI	protein_coding	-	-	2/6	-	-0.637000024318695	2:62943216:-	2:62943216:-AATAAA-IN
lean	rs6225974	2:66242414	C	T	ENSMUSG00000034848	ENSMUST00000102718	intron_variant	-	-	-	-	-	MODIFIER	-1	-	Ttc21b	MGI	protein_coding	-	-	6/28	-	-0.978999972343445	2:66242397:-	2:66242397:-ATTAAA-IN
lean	rs6225974	2:66242414	C	T	ENSMUSG00000034848	ENSMUST00000125446	intron_variant	-	-	-	-	-	MODIFIER	-1	-	Ttc21b	MGI	protein_coding	-	-	6/27	-	-0.978999972343445	2:66242397:-	2:66242397:-ATTAAA-IN
lean	rs6225974	2:66242414	C	T	ENSMUSG00000034848	ENSMUST00000131503	intron_variant,non_coding_transcript_variant	-	-	-	-	-	MODIFIER	-1	-	Ttc21b	MGI	retained_intron	-	-	3/8	-	-0.978999972343445	2:66242397:-	2:66242397:-ATTAAA-IN
lean	rs28035677	2:66513398	G	A	ENSMUSG00000087301	ENSMUST00000141149	intron_variant,non_coding_transcript_variant	-	-	-	-	-	MODIFIER	1	-	Gm13629	MGI	antisense	-	-	2/2	-	-0.718999981880188	2:66513412:+	2:66513412:+AATAAA-IN
lean	rs28015956	2:80541376	C	T	ENSMUSG00000027002	ENSMUST00000028386	intron_variant	-	-	-	-	-	MODIFIER	-1	-	Nckap1	MGI	protein_coding	-	-	10/30	-	-0.601999998092651	2:80541322:-	2:80541322:-AAGAAA-IN
lean	rs28015956	2:80541376	C	T	ENSMUSG00000027002	ENSMUST00000111760	intron_variant	-	-	-	-	-	MODIFIER	-1	-	Nckap1	MGI	protein_coding	-	-	11/31	-	-0.601999998092651	2:80541322:-	2:80541322:-AAGAAA-IN
lean	rs46067523	2:87094420	G	A	ENSMUSG00000075161	ENSMUST00000214636	intron_variant	-	-	-	-	-	MODIFIER	-1	-	Olfr1109	MGI	protein_coding	-	-	2/2	-	-0.611000001430511	2:87094405:-	2:87094405:-TATAAA-IN
lean	rs46067523	2:87094420	G	A	ENSMUSG00000075161	ENSMUST00000217066	intron_variant	-	-	-	-	-	MODIFIER	-1	-	Olfr1109	MGI	protein_coding	-	-	1/1	-	-0.611000001430511	2:87094405:-	2:87094405:-TATAAA-IN
lean	rs6165449	2:104560921	A	G	ENSMUSG00000086454	ENSMUST00000125854	intron_variant,non_coding_transcript_variant	-	-	-	-	-	MODIFIER	1	-	Platr14	MGI	processed_transcript	-	-	2/3	-	-0.508000016212463	2:104560938:+	2:104560938:+AGTAAA-IN
lean	rs6165449	2:104560921	A	G	ENSMUSG00000086454	ENSMUST00000127237	intron_variant,non_coding_transcript_variant	-	-	-	-	-	MODIFIER	1	-	Platr14	MGI	processed_transcript	-	-	1/1	-	-0.508000016212463	2:104560938:+	2:104560938:+AGTAAA-IN
lean	rs6165449	2:104560921	A	G	ENSMUSG00000086454	ENSMUST00000127350	intron_variant,non_coding_transcript_variant	-	-	-	-	-	MODIFIER	1	-	Platr14	MGI	processed_transcript	-	-	2/2	-	-0.508000016212463	2:104560938:+	2:104560938:+AGTAAA-IN
lean	rs6165449	2:104560921	A	G	ENSMUSG00000086454	ENSMUST00000136364	intron_variant,non_coding_transcript_variant	-	-	-	-	-	MODIFIER	1	-	Platr14	MGI	processed_transcript	-	-	2/2	-	-0.508000016212463	2:104560938:+	2:104560938:+AGTAAA-IN
lean	rs6165449	2:104560921	A	G	ENSMUSG00000086454	ENSMUST00000146553	intron_variant,non_coding_transcript_variant	-	-	-	-	-	MODIFIER	1	-	Platr14	MGI	processed_transcript	-	-	2/2	-	-0.508000016212463	2:104560938:+	2:104560938:+AGTAAA-IN
lean	rs264802595	2:104754818	C	T	ENSMUSG00000074994	ENSMUST00000117237	3_prime_UTR_variant	8950/8973	-	-	-	-	MODIFIER	-1	-	Qser1	MGI	protein_coding	-	12/12	-	-	-0.59799998998642	2:104754793:-	2:104754793:-AATGAA-DS
lean	rs264802595	2:104754818	C	T	ENSMUSG00000074994	ENSMUST00000231375	3_prime_UTR_variant	9014/9037	-	-	-	-	MODIFIER	-1	-	Qser1	MGI	protein_coding	-	12/12	-	-	-0.59799998998642	2:104754793:-	2:104754793:-AATGAA-DS
lean	rs264802595	2:104754818	C	T	ENSMUSG00000074994	ENSMUST00000238887	3_prime_UTR_variant,NMD_transcript_variant	9168/9191	-	-	-	-	MODIFIER	-1	-	Qser1	MGI	nonsense_mediated_decay	-	13/13	-	-	-0.59799998998642	2:104754793:-	2:104754793:-AATGAA-DS
lean	rs28303978	2:104756719	G	A	ENSMUSG00000074994	ENSMUST00000117237	3_prime_UTR_variant	7049/8973	-	-	-	-	MODIFIER	-1	-	Qser1	MGI	protein_coding	-	12/12	-	-	-0.65200001001358	2:104756700:-	2:104756700:-ATTAAA-TE
lean	rs28303978	2:104756719	G	A	ENSMUSG00000074994	ENSMUST00000231375	3_prime_UTR_variant	7113/9037	-	-	-	-	MODIFIER	-1	-	Qser1	MGI	protein_coding	-	12/12	-	-	-0.65200001001358	2:104756700:-	2:104756700:-ATTAAA-TE
lean	rs28303978	2:104756719	G	A	ENSMUSG00000074994	ENSMUST00000238887	3_prime_UTR_variant,NMD_transcript_variant	7267/9191	-	-	-	-	MODIFIER	-1	-	Qser1	MGI	nonsense_mediated_decay	-	13/13	-	-	-0.65200001001358	2:104756700:-	2:104756700:-ATTAAA-TE
lean	rs253335153	2:104999855	G	A	ENSMUSG00000045106	ENSMUST00000144358	intron_variant	-	-	-	-	-	MODIFIER	1	cds_start_NF	Ccdc73	MGI	protein_coding	-	-	2/2	-	3.83999991416931	2:104999877:+	2:104999877:+AACAAA-IN
lean	rs29674749	2:113712088	C	T	ENSMUSG00000044042	ENSMUST00000099576	3_prime_UTR_variant	7138/11817	-	-	-	-	MODIFIER	1	-	Fmn1	MGI	protein_coding	-	19/19	-	-	-0.544000029563904	2:113712107:+	2:113712107:+CATAAA-TE
lean	rs248709899	2:113831565	C	T	ENSMUSG00000041219	ENSMUST00000102545	3_prime_UTR_variant	4939/4958	-	-	-	-	MODIFIER	-1	-	Arhgap11a	MGI	protein_coding	-	12/12	-	-	-	2:113831549:-	2:113831549:-GATAAA-TE
lean	rs248709899	2:113831565	C	T	ENSMUSG00000041219	ENSMUST00000110948	3_prime_UTR_variant	4805/4878	-	-	-	-	MODIFIER	-1	-	Arhgap11a	MGI	protein_coding	-	11/11	-	-	-	2:113831549:-	2:113831549:-GATAAA-TE
lean	rs248709899	2:113831565	C	T	ENSMUSG00000041219	ENSMUST00000110949	3_prime_UTR_variant	4388/4458	-	-	-	-	MODIFIER	-1	-	Arhgap11a	MGI	protein_coding	-	14/14	-	-	-	2:113831549:-	2:113831549:-GATAAA-TE
lean	rs33295261	2:128192058	C	T	ENSMUSG00000085750	ENSMUST00000152439	intron_variant,non_coding_transcript_variant	-	-	-	-	-	MODIFIER	1	-	Gm14009	MGI	lincRNA	-	-	1/3	-	-	2:128192095:+	2:128192095:+AATAGA-IN
lean	rs29817754	2:128594818	A	G	ENSMUSG00000074812	ENSMUST00000144559	intron_variant,NMD_transcript_variant	-	-	-	-	-	MODIFIER	1	-	Spdye4c	MGI	nonsense_mediated_decay	-	-	6/10	-	-0.458000004291534	2:128594837:+	2:128594837:+AATGAA-IN
lean	rs29817754	2:128594818	A	G	ENSMUSG00000074812	ENSMUST00000178601	intron_variant	-	-	-	-	-	MODIFIER	1	-	Spdye4c	MGI	protein_coding	-	-	1/4	-	-0.458000004291534	2:128594837:+	2:128594837:+AATGAA-IN
lean	2_128673411_T/G	2:128673411	G	T	ENSMUSG00000014355	ENSMUST00000014499	intron_variant	-	-	-	-	-	MODIFIER	-1	-	Anapc1	MGI	protein_coding	-	-	10/47	-	-	2:128673389:-	2:128673389:-AATAAA-IN
lean	2_128673411_T/G	2:128673411	G	T	ENSMUSG00000014355	ENSMUST00000110333	intron_variant	-	-	-	-	-	MODIFIER	-1	-	Anapc1	MGI	protein_coding	-	-	10/27	-	-	2:128673389:-	2:128673389:-AATAAA-IN
lean	rs27411318	2:128896178	G	T	ENSMUSG00000027386	ENSMUST00000028864	3_prime_UTR_variant	2053/2905	-	-	-	-	MODIFIER	1	-	Fbln7	MGI	protein_coding	-	8/8	-	-	-0.0225000008940697	2:128896203:+	2:128896203:+ATTAAA-TE
lean	rs27411318	2:128896178	G	T	ENSMUSG00000027386	ENSMUST00000110324	3_prime_UTR_variant	2372/3228	-	-	-	-	MODIFIER	1	-	Fbln7	MGI	protein_coding	-	9/9	-	-	-0.0225000008940697	2:128896203:+	2:128896203:+ATTAAA-TE
lean	rs50604482	2:129205130	G	T	ENSMUSG00000027397	ENSMUST00000028880	intron_variant	-	-	-	-	-	MODIFIER	1	-	Slc20a1	MGI	protein_coding	-	-	5/10	-	-0.456999987363815	2:129205149:+	2:129205149:+ATTAAA-IN
lean	rs50604482	2:129205130	G	T	ENSMUSG00000027397	ENSMUST00000110315	intron_variant	-	-	-	-	-	MODIFIER	1	-	Slc20a1	MGI	protein_coding	-	-	4/9	-	-0.456999987363815	2:129205149:+	2:129205149:+ATTAAA-IN
lean	rs46501461	2:129228657	G	A	ENSMUSG00000056738	ENSMUST00000143346	intron_variant,non_coding_transcript_variant	-	-	-	-	-	MODIFIER	1	-	A730036I17Rik	MGI	lincRNA	-	-	3/4	-	-1.10000002384186	2:129228670:+	2:129228670:+AATAAA-IN
lean	rs46501461	2:129228657	G	A	ENSMUSG00000056738	ENSMUST00000148548	intron_variant,non_coding_transcript_variant	-	-	-	-	-	MODIFIER	1	-	A730036I17Rik	MGI	lincRNA	-	-	1/1	-	-1.10000002384186	2:129228670:+	2:129228670:+AATAAA-IN
lean	rs46501461	2:129228657	G	A	ENSMUSG00000056738	ENSMUST00000165505	intron_variant,non_coding_transcript_variant	-	-	-	-	-	MODIFIER	1	-	A730036I17Rik	MGI	lincRNA	-	-	3/3	-	-1.10000002384186	2:129228670:+	2:129228670:+AATAAA-IN
lean	rs27462803	2:129284684	A	C	ENSMUSG00000048327	ENSMUST00000052708	intron_variant	-	-	-	-	-	MODIFIER	-1	-	Ckap2l	MGI	protein_coding	-	-	4/8	-	-5.78000020980835	2:129284659:-	2:129284659:-AAGAAA-IN
lean	rs237465755	2:132524046	G	A	ENSMUSG00000086379	ENSMUST00000154067	non_coding_transcript_exon_variant	836/847	-	-	-	-	MODIFIER	1	-	1700026D11Rik	MGI	antisense	-	4/4	-	-	-0.226999998092651	2:132524061:+	2:132524061:+ACTAAA-TE
lean	rs213707991	2:132817221	C	G	ENSMUSG00000027353	ENSMUST00000028831	missense_variant	473/3179	124/2502	42/833	E/Q	Gaa/Caa	MODERATE	1	-	Mcm8	MGI	protein_coding	tolerated_low_confidence	2/19	-	-	-0.34400001168251	2:132817267:+	2:132817267:+AATGAA-IN
lean	rs213707991	2:132817221	C	G	ENSMUSG00000027353	ENSMUST00000066559	missense_variant	473/3397	124/2418	42/805	E/Q	Gaa/Caa	MODERATE	1	-	Mcm8	MGI	protein_coding	tolerated_low_confidence	2/18	-	-	-0.34400001168251	2:132817267:+	2:132817267:+AATGAA-IN
lean	rs213707991	2:132817221	C	G	ENSMUSG00000027353	ENSMUST00000135685	non_coding_transcript_exon_variant	390/735	-	-	-	-	MODIFIER	1	-	Mcm8	MGI	processed_transcript	-	2/3	-	-	-0.34400001168251	2:132817267:+	2:132817267:+AATGAA-IN
lean	2_136515023_A/G	2:136515023	G	A	ENSMUSG00000074771	ENSMUST00000149712	intron_variant,NMD_transcript_variant	-	-	-	-	-	MODIFIER	1	-	Ankef1	MGI	nonsense_mediated_decay	-	-	1/6	-	-	2:136515059:+	2:136515059:+AATAGA-TE
lean	2_136515023_A/G	2:136515023	G	A	ENSMUSG00000074771	ENSMUST00000154394	non_coding_transcript_exon_variant	1915/2407	-	-	-	-	MODIFIER	1	-	Ankef1	MGI	processed_transcript	-	2/2	-	-	-	2:136515059:+	2:136515059:+AATAGA-TE
lean	rs222647006	2:136521691	G	A	ENSMUSG00000074771	ENSMUST00000123214	intron_variant	-	-	-	-	-	MODIFIER	1	cds_end_NF	Ankef1	MGI	protein_coding	-	-	1/6	-	-0.728999972343445	2:136521746:+	2:136521746:+AACAAA-IN
lean	rs222647006	2:136521691	G	A	ENSMUSG00000074771	ENSMUST00000149712	intron_variant,NMD_transcript_variant	-	-	-	-	-	MODIFIER	1	-	Ankef1	MGI	nonsense_mediated_decay	-	-	1/6	-	-0.728999972343445	2:136521746:+	2:136521746:+AACAAA-IN
lean	rs222647006	2:136521691	G	A	ENSMUSG00000074771	ENSMUST00000180246	intron_variant	-	-	-	-	-	MODIFIER	1	-	Ankef1	MGI	protein_coding	-	-	1/10	-	-0.728999972343445	2:136521746:+	2:136521746:+AACAAA-IN
lean	2_136559198_A/G	2:136559198	G	A	ENSMUSG00000074771	ENSMUST00000028726	intron_variant,NMD_transcript_variant	-	-	-	-	-	MODIFIER	1	-	Ankef1	MGI	nonsense_mediated_decay	-	-	11/11	-	-0.0303000006824732	2:136559236:+	2:136559236:+AATATA-IN
lean	rs51712889	2:147997272	T	A	ENSMUSG00000086141	ENSMUST00000132070	intron_variant,non_coding_transcript_variant	-	-	-	-	-	MODIFIER	-1	-	9030622O22Rik	MGI	lincRNA	-	-	3/4	-	-0.591000020503998	2:147997218:-	2:147997218:-AATAAT-IN,2:147997258:-AATAAT-IN
lean	rs51712889	2:147997272	T	A	ENSMUSG00000086141	ENSMUST00000136555	intron_variant,non_coding_transcript_variant	-	-	-	-	-	MODIFIER	-1	-	9030622O22Rik	MGI	lincRNA	-	-	1/2	-	-0.591000020503998	2:147997218:-	2:147997218:-AATAAT-IN,2:147997258:-AATAAT-IN
lean	rs46753040	2:152652900	C	T	ENSMUSG00000087148	ENSMUST00000139912	non_coding_transcript_exon_variant	739/756	-	-	-	-	MODIFIER	-1	-	1700030C14Rik	MGI	antisense	-	2/2	-	-	-	2:152652883:-	2:152652883:-AATAAA-TE
lean	rs27371014	2:154619388	A	G	ENSMUSG00000059842	ENSMUST00000081926	intron_variant	-	-	-	-	-	MODIFIER	1	-	Zfp341	MGI	protein_coding	-	-	1/14	-	-1.32000005245209	2:154619402:+	2:154619402:+AATAAG-IN
lean	rs27371014	2:154619388	A	G	ENSMUSG00000059842	ENSMUST00000109702	intron_variant	-	-	-	-	-	MODIFIER	1	-	Zfp341	MGI	protein_coding	-	-	1/14	-	-1.32000005245209	2:154619402:+	2:154619402:+AATAAG-IN
lean	rs27371014	2:154619388	A	G	ENSMUSG00000059842	ENSMUST00000126421	intron_variant,NMD_transcript_variant	-	-	-	-	-	MODIFIER	1	-	Zfp341	MGI	nonsense_mediated_decay	-	-	1/13	-	-1.32000005245209	2:154619402:+	2:154619402:+AATAAG-IN
lean	2_178346064_T/C	2:178346064	C	T	ENSMUSG00000060445	ENSMUST00000081134	3_prime_UTR_variant	4946/5717	-	-	-	-	MODIFIER	-1	-	Sycp2	MGI	protein_coding	-	44/44	-	-	-	2:178346011:-	2:178346011:-TATAAA-TE
lean	rs247891502	2:178465659	C	A	ENSMUSG00000039155	ENSMUST00000042092	intron_variant	-	-	-	-	-	MODIFIER	1	-	Cdh26	MGI	protein_coding	-	-	7/14	-	-	2:178465708:+	2:178465708:+AATAAA-IN
lean	rs247891502	2:178465659	C	A	ENSMUSG00000039155	ENSMUST00000108912	intron_variant	-	-	-	-	-	MODIFIER	1	-	Cdh26	MGI	protein_coding	-	-	7/13	-	-	2:178465708:+	2:178465708:+AATAAA-IN
lean	rs247891502	2:178465659	C	A	ENSMUSG00000039155	ENSMUST00000176869	intron_variant,non_coding_transcript_variant	-	-	-	-	-	MODIFIER	1	-	Cdh26	MGI	retained_intron	-	-	2/2	-	-	2:178465708:+	2:178465708:+AATAAA-IN
lean	2_181432415_T/A	2:181432415	A	T	ENSMUSG00000027583	ENSMUST00000029106	intron_variant	-	-	-	-	-	MODIFIER	-1	-	Zbtb46	MGI	protein_coding	-	-	1/4	-	0.0784000009298325	2:181432393:-	2:181432393:-CATAAA-IN
lean	2_181432415_T/A	2:181432415	A	T	ENSMUSG00000027583	ENSMUST00000087409	intron_variant	-	-	-	-	-	MODIFIER	-1	-	Zbtb46	MGI	protein_coding	-	-	1/2	-	0.0784000009298325	2:181432393:-	2:181432393:-CATAAA-IN
lean	2_181432415_T/A	2:181432415	A	T	ENSMUSG00000027583	ENSMUST00000146446	intron_variant,non_coding_transcript_variant	-	-	-	-	-	MODIFIER	-1	-	Zbtb46	MGI	retained_intron	-	-	1/1	-	0.0784000009298325	2:181432393:-	2:181432393:-CATAAA-IN
lean	2_181432415_T/A	2:181432415	A	T	ENSMUSG00000027583	ENSMUST00000155535	intron_variant	-	-	-	-	-	MODIFIER	-1	cds_end_NF	Zbtb46	MGI	protein_coding	-	-	2/2	-	0.0784000009298325	2:181432393:-	2:181432393:-CATAAA-IN
lean	3_4814893_A/G	3:4814893	G	A	ENSMUSG00000098659	ENSMUST00000183944	non_coding_transcript_exon_variant	1515/1533	-	-	-	-	MODIFIER	1	-	1110015O18Rik	MGI	lincRNA	-	4/4	-	-	-0.476999998092651	3:4814905:+	3:4814905:+TATAAA-TE
lean	3_5208591_A/G	3:5208591	G	A	ENSMUSG00000086224	ENSMUST00000128815	intron_variant,non_coding_transcript_variant	-	-	-	-	-	MODIFIER	-1	-	2700069I18Rik	MGI	antisense	-	-	1/2	-	-	3:5208572:-	3:5208572:-ATTAAA-IN
lean	3_5208591_A/G	3:5208591	G	A	ENSMUSG00000086224	ENSMUST00000177440	intron_variant,non_coding_transcript_variant	-	-	-	-	-	MODIFIER	-1	-	2700069I18Rik	MGI	antisense	-	-	1/2	-	-	3:5208572:-	3:5208572:-ATTAAA-IN
lean	3_5208634_T/G	3:5208634	G	T	ENSMUSG00000086224	ENSMUST00000128815	intron_variant,non_coding_transcript_variant	-	-	-	-	-	MODIFIER	-1	-	2700069I18Rik	MGI	antisense	-	-	1/2	-	-1.14999997615814	3:5208622:-	3:5208622:-AATAAA-IN
lean	3_5208634_T/G	3:5208634	G	T	ENSMUSG00000086224	ENSMUST00000177440	intron_variant,non_coding_transcript_variant	-	-	-	-	-	MODIFIER	-1	-	2700069I18Rik	MGI	antisense	-	-	1/2	-	-1.14999997615814	3:5208622:-	3:5208622:-AATAAA-IN
lean	3_24375567_C/T	3:24375567	T	C	ENSMUSG00000102758	ENSMUST00000203414	intron_variant	-	-	-	-	-	MODIFIER	-1	-	Naaladl2	MGI	protein_coding	-	-	4/13	-	-0.620000004768372	3:24375523:-	3:24375523:-AGTAAA-IN
lean	rs48417290	3:26668627	G	A	ENSMUSG00000039335	ENSMUST00000047005	intron_variant	-	-	-	-	-	MODIFIER	1	-	Spata16	MGI	protein_coding	-	-	2/10	-	-0.58899998664856	3:26668634:+	3:26668634:+AATACA-IN
lean	rs48417290	3:26668627	G	A	ENSMUSG00000039335	ENSMUST00000108305	intron_variant	-	-	-	-	-	MODIFIER	1	-	Spata16	MGI	protein_coding	-	-	2/9	-	-0.58899998664856	3:26668634:+	3:26668634:+AATACA-IN
lean	rs46540034	3:26668705	A	G	ENSMUSG00000039335	ENSMUST00000047005	intron_variant	-	-	-	-	-	MODIFIER	1	-	Spata16	MGI	protein_coding	-	-	2/10	-	-0.0577999986708164	3:26668735:+	3:26668735:+AATAGA-IN
lean	rs46540034	3:26668705	A	G	ENSMUSG00000039335	ENSMUST00000108305	intron_variant	-	-	-	-	-	MODIFIER	1	-	Spata16	MGI	protein_coding	-	-	2/9	-	-0.0577999986708164	3:26668735:+	3:26668735:+AATAGA-IN
lean	rs51553004	3:30023384	C	A	ENSMUSG00000085702	ENSMUST00000125611	intron_variant,non_coding_transcript_variant	-	-	-	-	-	MODIFIER	1	-	Mecomos	MGI	antisense	-	-	3/3	-	4.28999996185303	3:30023400:+	3:30023400:+AATAAA-IN
lean	rs30942135	3:30767156	C	A	ENSMUSG00000051860	ENSMUST00000108262	3_prime_UTR_variant	3126/3144	-	-	-	-	MODIFIER	1	-	Samd7	MGI	protein_coding	-	8/8	-	-	-	3:30767178:+	3:30767178:+ATTAAA-TE
lean	rs30942135	3:30767156	C	A	ENSMUSG00000051860	ENSMUST00000174395	3_prime_UTR_variant,NMD_transcript_variant	3048/3058	-	-	-	-	MODIFIER	1	-	Samd7	MGI	nonsense_mediated_decay	-	7/7	-	-	-	3:30767178:+	3:30767178:+ATTAAA-TE
lean	rs29942626	3:36567565	C	T	ENSMUSG00000027715	ENSMUST00000029270	intron_variant	-	-	-	-	-	MODIFIER	-1	-	Ccna2	MGI	protein_coding	-	-	5/7	-	-	3:36567519:-	3:36567519:-AATAAA-IN
lean	rs29942626	3:36567565	C	T	ENSMUSG00000027715	ENSMUST00000147380	intron_variant,NMD_transcript_variant	-	-	-	-	-	MODIFIER	-1	-	Ccna2	MGI	nonsense_mediated_decay	-	-	6/8	-	-	3:36567519:-	3:36567519:-AATAAA-IN
lean	rs29942626	3:36567565	C	T	ENSMUSG00000027715	ENSMUST00000196316	intron_variant	-	-	-	-	-	MODIFIER	-1	-	Ccna2	MGI	protein_coding	-	-	5/7	-	-	3:36567519:-	3:36567519:-AATAAA-IN
lean	rs47475774	3:36568175	C	T	ENSMUSG00000027715	ENSMUST00000029270	intron_variant	-	-	-	-	-	MODIFIER	-1	-	Ccna2	MGI	protein_coding	-	-	4/7	-	-3.82999992370605	3:36568157:-	3:36568157:-AATAAA-IN
lean	rs47475774	3:36568175	C	T	ENSMUSG00000027715	ENSMUST00000147380	intron_variant,NMD_transcript_variant	-	-	-	-	-	MODIFIER	-1	-	Ccna2	MGI	nonsense_mediated_decay	-	-	5/8	-	-3.82999992370605	3:36568157:-	3:36568157:-AATAAA-IN
lean	rs47475774	3:36568175	C	T	ENSMUSG00000027715	ENSMUST00000196316	intron_variant	-	-	-	-	-	MODIFIER	-1	-	Ccna2	MGI	protein_coding	-	-	4/7	-	-3.82999992370605	3:36568157:-	3:36568157:-AATAAA-IN
lean	3_36895377_A/G	3:36895377	G	A	ENSMUSG00000037270	ENSMUST00000057272	missense_variant	1543/15883	1171/15018	391/5005	T/A	Aca/Gca	MODERATE	1	-	4932438A13Rik	MGI	protein_coding	tolerated	12/86	-	PANTHER:PTHR31640	-0.0725999996066093	3:36895405:+	3:36895405:+ATTACA-TE
lean	3_36895377_A/G	3:36895377	G	A	ENSMUSG00000037270	ENSMUST00000108145	non_coding_transcript_exon_variant	1218/3551	-	-	-	-	MODIFIER	1	-	4932438A13Rik	MGI	retained_intron	-	11/21	-	-	-0.0725999996066093	3:36895405:+	3:36895405:+ATTACA-TE
lean	3_36895377_A/G	3:36895377	G	A	ENSMUSG00000037270	ENSMUST00000123916	non_coding_transcript_exon_variant	1528/3958	-	-	-	-	MODIFIER	1	-	4932438A13Rik	MGI	retained_intron	-	12/27	-	-	-0.0725999996066093	3:36895405:+	3:36895405:+ATTACA-TE
lean	3_36895377_A/G	3:36895377	G	A	ENSMUSG00000037270	ENSMUST00000128061	missense_variant,NMD_transcript_variant	5/2945	7/732	3/243	T/A	Aca/Gca	MODERATE	1	cds_start_NF	4932438A13Rik	MGI	nonsense_mediated_decay	tolerated	1/18	-	-	-0.0725999996066093	3:36895405:+	3:36895405:+ATTACA-TE
lean	3_36895377_A/G	3:36895377	G	A	ENSMUSG00000037270	ENSMUST00000129787	non_coding_transcript_exon_variant	246/332	-	-	-	-	MODIFIER	1	-	4932438A13Rik	MGI	retained_intron	-	2/2	-	-	-0.0725999996066093	3:36895405:+	3:36895405:+ATTACA-TE
lean	3_36895377_A/G	3:36895377	G	A	ENSMUSG00000037270	ENSMUST00000152564	missense_variant	1201/15541	1171/15018	391/5005	T/A	Aca/Gca	MODERATE	1	-	4932438A13Rik	MGI	protein_coding	tolerated	10/84	-	PANTHER:PTHR31640	-0.0725999996066093	3:36895405:+	3:36895405:+ATTACA-TE
lean	3_36895377_A/G	3:36895377	G	A	ENSMUSG00000037270	ENSMUST00000152881	3_prime_UTR_variant,NMD_transcript_variant	1587/4658	-	-	-	-	MODIFIER	1	-	4932438A13Rik	MGI	nonsense_mediated_decay	-	12/29	-	-	-0.0725999996066093	3:36895405:+	3:36895405:+ATTACA-TE
lean	3_36895377_A/G	3:36895377	G	A	ENSMUSG00000037270	ENSMUST00000211820	missense_variant	1171/8594	1171/8594	391/2864	T/A	Aca/Gca	MODERATE	1	cds_end_NF	4932438A13Rik	MGI	protein_coding	tolerated	10/48	-	PANTHER:PTHR31640	-0.0725999996066093	3:36895405:+	3:36895405:+ATTACA-TE
lean	3_37332876_A/G	3:37332876	G	A	ENSMUSG00000106407	ENSMUST00000138710	intron_variant,non_coding_transcript_variant	-	-	-	-	-	MODIFIER	1	-	Gm43439	MGI	processed_transcript	-	-	1/1	-	-0.651000022888184	3:37332890:+	3:37332890:+AATAAA-IN
lean	3_37530107_A/T	3:37530107	T	A	ENSMUSG00000027722	ENSMUST00000029277	intron_variant	-	-	-	-	-	MODIFIER	1	-	Spata5	MGI	protein_coding	-	-	15/15	-	0.363000005483627	3:37530113:+	3:37530113:+AATATA-IN
lean	3_37530107_A/T	3:37530107	T	A	ENSMUSG00000027722	ENSMUST00000108112	intron_variant	-	-	-	-	-	MODIFIER	1	-	Spata5	MGI	protein_coding	-	-	15/15	-	0.363000005483627	3:37530113:+	3:37530113:+AATATA-IN
lean	3_37530107_A/T	3:37530107	T	A	ENSMUSG00000027722	ENSMUST00000198968	intron_variant	-	-	-	-	-	MODIFIER	1	-	Spata5	MGI	protein_coding	-	-	16/16	-	0.363000005483627	3:37530113:+	3:37530113:+AATATA-IN
lean	3_37530107_A/T	3:37530107	T	A	ENSMUSG00000027722	ENSMUST00000200093	intron_variant,non_coding_transcript_variant	-	-	-	-	-	MODIFIER	1	-	Spata5	MGI	processed_transcript	-	-	2/2	-	0.363000005483627	3:37530113:+	3:37530113:+AATATA-IN
lean	rs51676294	3:38877795	T	A	ENSMUSG00000086181	ENSMUST00000153659	intron_variant,non_coding_transcript_variant	-	-	-	-	-	MODIFIER	-1	-	C230034O21Rik	MGI	antisense	-	-	3/3	-	-	3:38877787:-	3:38877787:-ATTAAA-IN
lean	rs51503904	3:38878874	G	A	ENSMUSG00000086181	ENSMUST00000153659	intron_variant,non_coding_transcript_variant	-	-	-	-	-	MODIFIER	-1	-	C230034O21Rik	MGI	antisense	-	-	3/3	-	-0.519999980926514	3:38878856:-	3:38878856:-CATAAA-IN
lean	3_45414649_A/T	3:45414649	T	A	ENSMUSG00000049100	ENSMUST00000166126	intron_variant	-	-	-	-	-	MODIFIER	1	-	Pcdh10	MGI	protein_coding	-	-	4/4	-	-	3:45414664:+	3:45414664:+AATAAA-IN
lean	3_45414649_A/T	3:45414649	T	A	ENSMUSG00000049100	ENSMUST00000170695	intron_variant	-	-	-	-	-	MODIFIER	1	-	Pcdh10	MGI	protein_coding	-	-	4/4	-	-	3:45414664:+	3:45414664:+AATAAA-IN
lean	3_45414649_A/T	3:45414649	T	A	ENSMUSG00000049100	ENSMUST00000195655	intron_variant,non_coding_transcript_variant	-	-	-	-	-	MODIFIER	1	-	Pcdh10	MGI	processed_transcript	-	-	4/4	-	-	3:45414664:+	3:45414664:+AATAAA-IN
lean	3_45775450_A/G	3:45775450	G	A	ENSMUSG00000102190	ENSMUST00000191660	non_coding_transcript_exon_variant	445/471	-	-	-	-	MODIFIER	-1	-	Gm38166	MGI	TEC	-	1/1	-	-	-0.592999994754791	3:45775423:-	3:45775423:-TATAAA-DS
lean	rs51687014	3:50011814	G	A	ENSMUSG00000027737	ENSMUST00000194462	intron_variant	-	-	-	-	-	MODIFIER	-1	-	Slc7a11	MGI	protein_coding	-	-	11/11	-	-1.04999995231628	3:50011778:-	3:50011778:-TATAAA-IN
lean	3_50368363_T/C	3:50368363	C	T	ENSMUSG00000027737	ENSMUST00000029297	3_prime_UTR_variant	5798/9223	-	-	-	-	MODIFIER	-1	-	Slc7a11	MGI	protein_coding	-	12/12	-	-	-0.414000004529953	3:50368345:-	3:50368345:-ATTAAA-TE
lean	3_50368363_T/C	3:50368363	C	T	ENSMUSG00000027737	ENSMUST00000194462	intron_variant	-	-	-	-	-	MODIFIER	-1	-	Slc7a11	MGI	protein_coding	-	-	11/11	-	-0.414000004529953	3:50368345:-	3:50368345:-ATTAAA-TE
lean	rs51466963	3:63828449	C	T	ENSMUSG00000036834	ENSMUST00000048134	intron_variant	-	-	-	-	-	MODIFIER	-1	-	Plch1	MGI	protein_coding	-	-	1/21	-	-0.811999976634979	3:63828422:-	3:63828422:-AACAAG-IN
lean	rs51466963	3:63828449	C	T	ENSMUSG00000036834	ENSMUST00000059973	intron_variant	-	-	-	-	-	MODIFIER	-1	-	Plch1	MGI	protein_coding	-	-	1/22	-	-0.811999976634979	3:63828422:-	3:63828422:-AACAAG-IN
lean	rs51466963	3:63828449	C	T	ENSMUSG00000036834	ENSMUST00000084105	intron_variant	-	-	-	-	-	MODIFIER	-1	-	Plch1	MGI	protein_coding	-	-	1/22	-	-0.811999976634979	3:63828422:-	3:63828422:-AACAAG-IN
lean	rs51466963	3:63828449	C	T	ENSMUSG00000036834	ENSMUST00000159188	intron_variant	-	-	-	-	-	MODIFIER	-1	cds_end_NF	Plch1	MGI	protein_coding	-	-	3/4	-	-0.811999976634979	3:63828422:-	3:63828422:-AACAAG-IN
lean	rs51466963	3:63828449	C	T	ENSMUSG00000036834	ENSMUST00000159676	intron_variant	-	-	-	-	-	MODIFIER	-1	-	Plch1	MGI	protein_coding	-	-	1/23	-	-0.811999976634979	3:63828422:-	3:63828422:-AACAAG-IN
lean	rs51466963	3:63828449	C	T	ENSMUSG00000036834	ENSMUST00000160638	intron_variant	-	-	-	-	-	MODIFIER	-1	-	Plch1	MGI	protein_coding	-	-	1/23	-	-0.811999976634979	3:63828422:-	3:63828422:-AACAAG-IN
lean	rs51466963	3:63828449	C	T	ENSMUSG00000036834	ENSMUST00000162269	intron_variant	-	-	-	-	-	MODIFIER	-1	-	Plch1	MGI	protein_coding	-	-	1/23	-	-0.811999976634979	3:63828422:-	3:63828422:-AACAAG-IN
lean	rs51466963	3:63828449	C	T	ENSMUSG00000036834	ENSMUST00000175947	intron_variant	-	-	-	-	-	MODIFIER	-1	cds_end_NF	Plch1	MGI	protein_coding	-	-	1/20	-	-0.811999976634979	3:63828422:-	3:63828422:-AACAAG-IN
lean	rs51466963	3:63828449	C	T	ENSMUSG00000036834	ENSMUST00000177143	intron_variant	-	-	-	-	-	MODIFIER	-1	-	Plch1	MGI	protein_coding	-	-	2/22	-	-0.811999976634979	3:63828422:-	3:63828422:-AACAAG-IN
lean	rs30367817	3:85655606	G	A	ENSMUSG00000028085	ENSMUST00000127348	3_prime_UTR_variant	3453/3469	-	-	-	-	MODIFIER	1	-	Gatb	MGI	protein_coding	-	13/13	-	-	-0.524999976158142	3:85655635:+	3:85655635:+AATATA-TE
lean	rs258005769	3:85755470	T	C	ENSMUSG00000051000	ENSMUST00000119077	intron_variant,NMD_transcript_variant	-	-	-	-	-	MODIFIER	-1	-	Fam160a1	MGI	nonsense_mediated_decay	-	-	2/11	-	-0.256000012159348	3:85755450:-	3:85755450:-AGTAAA-IN
lean	rs258005769	3:85755470	T	C	ENSMUSG00000102805	ENSMUST00000154148	intron_variant	-	-	-	-	-	MODIFIER	-1	-	Gm37240	MGI	protein_coding	-	-	3/9	-	-0.256000012159348	3:85755450:-	3:85755450:-AGTAAA-IN
lean	rs30399416	3:85789619	G	A	ENSMUSG00000051000	ENSMUST00000119077	intron_variant,NMD_transcript_variant	-	-	-	-	-	MODIFIER	-1	-	Fam160a1	MGI	nonsense_mediated_decay	-	-	1/11	-	-1.74000000953674	3:85789600:-	3:85789600:-ACTAAA-IN
lean	rs30399416	3:85789619	G	A	ENSMUSG00000102805	ENSMUST00000154148	intron_variant	-	-	-	-	-	MODIFIER	-1	-	Gm37240	MGI	protein_coding	-	-	2/9	-	-1.74000000953674	3:85789600:-	3:85789600:-ACTAAA-IN
lean	rs30118905	3:86145225	G	A	ENSMUSG00000103408	ENSMUST00000193964	non_coding_transcript_exon_variant	661/981	-	-	-	-	MODIFIER	1	-	Gm37933	MGI	lincRNA	-	2/2	-	-	-0.0808999985456467	3:86145242:+	3:86145242:+AACAAG-TE
lean	rs47572162	3:86891998	A	T	ENSMUSG00000028078	ENSMUST00000029719	intron_variant	-	-	-	-	-	MODIFIER	-1	-	Dclk2	MGI	protein_coding	-	-	2/15	-	-0.119999997317791	3:86891981:-	3:86891981:-AATAAA-IN
lean	rs47572162	3:86891998	A	T	ENSMUSG00000028078	ENSMUST00000191752	intron_variant	-	-	-	-	-	MODIFIER	-1	-	Dclk2	MGI	protein_coding	-	-	2/13	-	-0.119999997317791	3:86891981:-	3:86891981:-AATAAA-IN
lean	rs47572162	3:86891998	A	T	ENSMUSG00000028078	ENSMUST00000192773	intron_variant,NMD_transcript_variant	-	-	-	-	-	MODIFIER	-1	-	Dclk2	MGI	nonsense_mediated_decay	-	-	2/14	-	-0.119999997317791	3:86891981:-	3:86891981:-AATAAA-IN
lean	rs47572162	3:86891998	A	T	ENSMUSG00000028078	ENSMUST00000193632	intron_variant	-	-	-	-	-	MODIFIER	-1	-	Dclk2	MGI	protein_coding	-	-	2/17	-	-0.119999997317791	3:86891981:-	3:86891981:-AATAAA-IN
lean	rs47572162	3:86891998	A	T	ENSMUSG00000028078	ENSMUST00000194452	intron_variant	-	-	-	-	-	MODIFIER	-1	-	Dclk2	MGI	protein_coding	-	-	2/11	-	-0.119999997317791	3:86891981:-	3:86891981:-AATAAA-IN
lean	rs47572162	3:86891998	A	T	ENSMUSG00000028078	ENSMUST00000195561	intron_variant	-	-	-	-	-	MODIFIER	-1	-	Dclk2	MGI	protein_coding	-	-	2/15	-	-0.119999997317791	3:86891981:-	3:86891981:-AATAAA-IN
lean	3_95817406_T/C	3:95817406	C	T	ENSMUSG00000028106	ENSMUST00000090791	intron_variant	-	-	-	-	-	MODIFIER	-1	-	Rprd2	MGI	protein_coding	-	-	1/10	-	-	3:95817352:-	3:95817352:-AACAAG-IN
lean	3_95817406_T/C	3:95817406	C	T	ENSMUSG00000028106	ENSMUST00000197449	intron_variant	-	-	-	-	-	MODIFIER	-1	-	Rprd2	MGI	protein_coding	-	-	1/8	-	-	3:95817352:-	3:95817352:-AACAAG-IN
lean	3_95817406_T/C	3:95817406	C	T	ENSMUSG00000028106	ENSMUST00000198741	intron_variant,non_coding_transcript_variant	-	-	-	-	-	MODIFIER	-1	-	Rprd2	MGI	retained_intron	-	-	1/5	-	-	3:95817352:-	3:95817352:-AACAAG-IN
lean	3_95817406_T/C	3:95817406	C	T	ENSMUSG00000028106	ENSMUST00000200164	intron_variant	-	-	-	-	-	MODIFIER	-1	cds_start_NF	Rprd2	MGI	protein_coding	-	-	1/9	-	-	3:95817352:-	3:95817352:-AACAAG-IN
lean	rs51912883	3:121424256	C	T	ENSMUSG00000105813	ENSMUST00000197338	non_coding_transcript_exon_variant	3319/3339	-	-	-	-	MODIFIER	-1	-	Gm42928	MGI	TEC	-	1/1	-	-	-0.441000014543533	3:121424236:-	3:121424236:-AATAAA-TE
lean	rs30753010	3:151811300	C	T	ENSMUSG00000028036	ENSMUST00000029670	intron_variant	-	-	-	-	-	MODIFIER	-1	-	Ptgfr	MGI	protein_coding	-	-	2/2	-	-0.61599999666214	3:151811288:-	3:151811288:-AATAAA-IN
lean	rs30753010	3:151811300	C	T	ENSMUSG00000028036	ENSMUST00000106126	intron_variant	-	-	-	-	-	MODIFIER	-1	-	Ptgfr	MGI	protein_coding	-	-	1/1	-	-0.61599999666214	3:151811288:-	3:151811288:-AATAAA-IN
lean	rs30753010	3:151811300	C	T	ENSMUSG00000028036	ENSMUST00000128349	intron_variant,non_coding_transcript_variant	-	-	-	-	-	MODIFIER	-1	-	Ptgfr	MGI	processed_transcript	-	-	1/1	-	-0.61599999666214	3:151811288:-	3:151811288:-AATAAA-IN
lean	rs232313930	3:152392780	A	G	ENSMUSG00000025437	ENSMUST00000026507	3_prime_UTR_variant	3321/4153	-	-	-	-	MODIFIER	1	-	Usp33	MGI	protein_coding	-	24/24	-	-	-0.606000006198883	3:152392797:+	3:152392797:+AATGAA-TE
lean	rs232313930	3:152392780	A	G	ENSMUSG00000025437	ENSMUST00000117492	3_prime_UTR_variant	3333/3886	-	-	-	-	MODIFIER	1	-	Usp33	MGI	protein_coding	-	24/24	-	-	-0.606000006198883	3:152392797:+	3:152392797:+AATGAA-TE
lean	rs232313930	3:152392780	A	G	ENSMUSG00000025437	ENSMUST00000197748	3_prime_UTR_variant	3346/4183	-	-	-	-	MODIFIER	1	-	Usp33	MGI	protein_coding	-	24/24	-	-	-0.606000006198883	3:152392797:+	3:152392797:+AATGAA-TE
lean	rs3022975	4:8145899	C	T	ENSMUSG00000041261	ENSMUST00000066674	3_prime_UTR_variant	1316/3853	-	-	-	-	MODIFIER	-1	-	Car8	MGI	protein_coding	-	9/9	-	-	-1.07000005245209	4:8145882:-	4:8145882:-AAGAAA-TE
lean	rs48704709	4:19983170	C	T	ENSMUSG00000086332	ENSMUST00000125909	intron_variant,non_coding_transcript_variant	-	-	-	-	-	MODIFIER	-1	-	4930480G23Rik	MGI	processed_transcript	-	-	3/4	-	-	4:19983128:-	4:19983128:-TATAAA-IN
lean	rs48704709	4:19983170	C	T	ENSMUSG00000086332	ENSMUST00000239390	intron_variant,non_coding_transcript_variant	-	-	-	-	-	MODIFIER	-1	-	4930480G23Rik	MGI	processed_transcript	-	-	4/7	-	-	4:19983128:-	4:19983128:-TATAAA-IN
lean	rs46697747	4:20066261	G	A	ENSMUSG00000073987	ENSMUST00000098242	3_prime_UTR_variant	1476/1965	-	-	-	-	MODIFIER	1	-	Ggh	MGI	protein_coding	-	9/9	-	-	-2.94000005722046	4:20066316:+	4:20066316:+TATAAA-TE
lean	rs50222169	4:34723584	C	A	ENSMUSG00000028294	ENSMUST00000029971	intron_variant	-	-	-	-	-	MODIFIER	-1	-	Cfap206	MGI	protein_coding	-	-	4/12	-	-	4:34723561:-	4:34723561:-AATAAT-TE
lean	rs50222169	4:34723584	C	A	ENSMUSG00000028294	ENSMUST00000108136	intron_variant	-	-	-	-	-	MODIFIER	-1	-	Cfap206	MGI	protein_coding	-	-	4/10	-	-	4:34723561:-	4:34723561:-AATAAT-TE
lean	rs50222169	4:34723584	C	A	ENSMUSG00000028294	ENSMUST00000137514	intron_variant	-	-	-	-	-	MODIFIER	-1	cds_end_NF	Cfap206	MGI	protein_coding	-	-	4/5	-	-	4:34723561:-	4:34723561:-AATAAT-TE
lean	rs50222169	4:34723584	C	A	ENSMUSG00000028294	ENSMUST00000160209	non_coding_transcript_exon_variant	533/557	-	-	-	-	MODIFIER	-1	-	Cfap206	MGI	processed_transcript	-	5/5	-	-	-	4:34723561:-	4:34723561:-AATAAT-TE
lean	rs50222169	4:34723584	C	A	ENSMUSG00000028294	ENSMUST00000162495	intron_variant,NMD_transcript_variant	-	-	-	-	-	MODIFIER	-1	-	Cfap206	MGI	nonsense_mediated_decay	-	-	2/3	-	-	4:34723561:-	4:34723561:-AATAAT-TE
lean	4_129197453_T/C	4:129197453	C	T	ENSMUSG00000028811	ENSMUST00000106054	intron_variant	-	-	-	-	-	MODIFIER	1	-	Yars	MGI	protein_coding	-	-	3/12	-	-1.12999999523163	4:129197470:+	4:129197470:+AATATA-IN
lean	4_129197453_T/C	4:129197453	C	T	ENSMUSG00000028811	ENSMUST00000133992	intron_variant,NMD_transcript_variant	-	-	-	-	-	MODIFIER	1	cds_start_NF	Yars	MGI	nonsense_mediated_decay	-	-	1/6	-	-1.12999999523163	4:129197470:+	4:129197470:+AATATA-IN
lean	4_129197453_T/C	4:129197453	C	T	ENSMUSG00000028811	ENSMUST00000140708	intron_variant,non_coding_transcript_variant	-	-	-	-	-	MODIFIER	1	-	Yars	MGI	processed_transcript	-	-	1/4	-	-1.12999999523163	4:129197470:+	4:129197470:+AATATA-IN
lean	rs27575285	4:133590545	G	A	ENSMUSG00000028848	ENSMUST00000030661	intron_variant	-	-	-	-	-	MODIFIER	1	-	Gpn2	MGI	protein_coding	-	-	4/4	-	-0.736999988555908	4:133590578:+	4:133590578:+ATTAAA-IN
lean	rs27575285	4:133590545	G	A	ENSMUSG00000028848	ENSMUST00000105899	intron_variant	-	-	-	-	-	MODIFIER	1	-	Gpn2	MGI	protein_coding	-	-	4/4	-	-0.736999988555908	4:133590578:+	4:133590578:+ATTAAA-IN
lean	rs47273658	4:144422542	C	T	ENSMUSG00000028589	ENSMUST00000030323	intron_variant	-	-	-	-	-	MODIFIER	-1	-	1700012P22Rik	MGI	protein_coding	-	-	2/3	-	-	4:144422499:-	4:144422499:-AATAAT-IN
lean	4_146539216_C/T	4:146539216	T	C	ENSMUSG00000056300	ENSMUST00000105735	3_prime_UTR_variant	2862/3038	-	-	-	-	MODIFIER	1	-	Zfp981	MGI	protein_coding	-	5/5	-	-	-	4:146539237:+	4:146539237:+AATACA-TE
lean	4_146539216_C/T	4:146539216	T	C	ENSMUSG00000056300	ENSMUST00000179175	3_prime_UTR_variant	2774/2953	-	-	-	-	MODIFIER	1	-	Zfp981	MGI	protein_coding	-	4/4	-	-	-	4:146539237:+	4:146539237:+AATACA-TE
lean	4_146539217_A/G	4:146539217	G	A	ENSMUSG00000056300	ENSMUST00000105735	3_prime_UTR_variant	2863/3038	-	-	-	-	MODIFIER	1	-	Zfp981	MGI	protein_coding	-	5/5	-	-	-	4:146539237:+	4:146539237:+AATACA-TE
lean	4_146539217_A/G	4:146539217	G	A	ENSMUSG00000056300	ENSMUST00000179175	3_prime_UTR_variant	2775/2953	-	-	-	-	MODIFIER	1	-	Zfp981	MGI	protein_coding	-	4/4	-	-	-	4:146539237:+	4:146539237:+AATACA-TE
lean	4_149120028_A/G	4:149120028	G	A	ENSMUSG00000028974	ENSMUST00000030816	3_prime_UTR_variant	1838/2457	-	-	-	-	MODIFIER	1	-	Dffa	MGI	protein_coding	-	6/6	-	-	-0.689999997615814	4:149120063:+	4:149120063:+ATTAAA-TE
lean	rs24888047	4:149131375	A	T	ENSMUSG00000073705	ENSMUST00000030813	intron_variant	-	-	-	-	-	MODIFIER	-1	-	Cenps	MGI	protein_coding	-	-	3/4	-	-0.611000001430511	4:149131357:-	4:149131357:-ATTAAA-TE
lean	rs24888047	4:149131375	A	T	ENSMUSG00000073705	ENSMUST00000105695	3_prime_UTR_variant	524/544	-	-	-	-	MODIFIER	-1	-	Cenps	MGI	protein_coding	-	3/3	-	-	-0.611000001430511	4:149131357:-	4:149131357:-ATTAAA-TE
lean	rs24888047	4:149131375	A	T	ENSMUSG00000073705	ENSMUST00000105696	intron_variant,NMD_transcript_variant	-	-	-	-	-	MODIFIER	-1	-	Cenps	MGI	nonsense_mediated_decay	-	-	3/4	-	-0.611000001430511	4:149131357:-	4:149131357:-ATTAAA-TE
lean	rs24888047	4:149131375	A	T	ENSMUSG00000073705	ENSMUST00000150150	intron_variant	-	-	-	-	-	MODIFIER	-1	cds_end_NF	Cenps	MGI	protein_coding	-	-	3/4	-	-0.611000001430511	4:149131357:-	4:149131357:-ATTAAA-TE
lean	rs24888047	4:149131375	A	T	ENSMUSG00000073705	ENSMUST00000176124	intron_variant	-	-	-	-	-	MODIFIER	-1	cds_end_NF	Cenps	MGI	protein_coding	-	-	3/4	-	-0.611000001430511	4:149131357:-	4:149131357:-ATTAAA-TE
lean	rs24888047	4:149131375	A	T	ENSMUSG00000073705	ENSMUST00000177408	intron_variant	-	-	-	-	-	MODIFIER	-1	-	Cenps	MGI	protein_coding	-	-	3/4	-	-0.611000001430511	4:149131357:-	4:149131357:-ATTAAA-TE
lean	4_150828245_T/C	4:150828245	C	T	ENSMUSG00000078492	ENSMUST00000128056	non_coding_transcript_exon_variant	573/593	-	-	-	-	MODIFIER	-1	-	1700045H11Rik	MGI	antisense	-	4/4	-	-	-	4:150828223:-	4:150828223:-AATAAA-TE
lean	rs33109356	4:154867558	T	G	ENSMUSG00000087437	ENSMUST00000138795	intron_variant,non_coding_transcript_variant	-	-	-	-	-	MODIFIER	-1	-	Gm13112	MGI	antisense	-	-	3/4	-	-0.572000026702881	4:154867536:-	4:154867536:-AATACA-IN
lean	rs33109356	4:154867558	T	G	ENSMUSG00000087437	ENSMUST00000151696	intron_variant,non_coding_transcript_variant	-	-	-	-	-	MODIFIER	-1	-	Gm13112	MGI	antisense	-	-	3/4	-	-0.572000026702881	4:154867536:-	4:154867536:-AATACA-IN
lean	rs47795054	4:154998158	T	G	ENSMUSG00000029055	ENSMUST00000105631	intron_variant	-	-	-	-	-	MODIFIER	-1	-	Plch2	MGI	protein_coding	-	-	10/21	-	-0.226999998092651	4:154998145:-	4:154998145:-AATACA-TE
lean	rs47795054	4:154998158	T	G	ENSMUSG00000029055	ENSMUST00000135665	intron_variant	-	-	-	-	-	MODIFIER	-1	-	Plch2	MGI	protein_coding	-	-	10/21	-	-0.226999998092651	4:154998145:-	4:154998145:-AATACA-TE
lean	rs47795054	4:154998158	T	G	ENSMUSG00000029055	ENSMUST00000139976	intron_variant	-	-	-	-	-	MODIFIER	-1	-	Plch2	MGI	protein_coding	-	-	10/22	-	-0.226999998092651	4:154998145:-	4:154998145:-AATACA-TE
lean	rs47795054	4:154998158	T	G	ENSMUSG00000029055	ENSMUST00000145662	3_prime_UTR_variant	1804/1818	-	-	-	-	MODIFIER	-1	-	Plch2	MGI	protein_coding	-	10/10	-	-	-0.226999998092651	4:154998145:-	4:154998145:-AATACA-TE
lean	rs47795054	4:154998158	T	G	ENSMUSG00000029055	ENSMUST00000175982	intron_variant	-	-	-	-	-	MODIFIER	-1	cds_start_NF	Plch2	MGI	protein_coding	-	-	8/18	-	-0.226999998092651	4:154998145:-	4:154998145:-AATACA-TE
lean	rs47795054	4:154998158	T	G	ENSMUSG00000029055	ENSMUST00000176194	intron_variant	-	-	-	-	-	MODIFIER	-1	-	Plch2	MGI	protein_coding	-	-	10/21	-	-0.226999998092651	4:154998145:-	4:154998145:-AATACA-TE
lean	rs47795054	4:154998158	T	G	ENSMUSG00000029055	ENSMUST00000186598	intron_variant	-	-	-	-	-	MODIFIER	-1	-	Plch2	MGI	protein_coding	-	-	3/6	-	-0.226999998092651	4:154998145:-	4:154998145:-AATACA-TE
lean	rs227466545	4:155889082	C	A	ENSMUSG00000029034	ENSMUST00000030901	3_prime_UTR_variant	2347/2368	-	-	-	-	MODIFIER	1	-	Ints11	MGI	protein_coding	-	17/17	-	-	-1.07000005245209	4:155889098:+	4:155889098:+AATAAA-TE
lean	rs48724959	5:37986050	A	G	ENSMUSG00000107126	ENSMUST00000201470	non_coding_transcript_exon_variant	2248/2268	-	-	-	-	MODIFIER	1	-	Gm40289	MGI	lincRNA	-	2/2	-	-	-0.583999991416931	5:37986070:+	5:37986070:+AGTAAA-TE
lean	rs38383450	5:51561938	T	A	ENSMUSG00000029167	ENSMUST00000127135	intron_variant	-	-	-	-	-	MODIFIER	-1	cds_end_NF	Ppargc1a	MGI	protein_coding	-	-	1/3	-	-0.65200001001358	5:51561914:-	5:51561914:-TATAAA-IN
lean	rs38383450	5:51561938	T	A	ENSMUSG00000029167	ENSMUST00000151104	intron_variant,NMD_transcript_variant	-	-	-	-	-	MODIFIER	-1	-	Ppargc1a	MGI	nonsense_mediated_decay	-	-	1/12	-	-0.65200001001358	5:51561914:-	5:51561914:-TATAAA-IN
lean	5_52159959_T/C	5:52159959	C	T	ENSMUSG00000029169	ENSMUST00000031061	intron_variant	-	-	-	-	-	MODIFIER	-1	-	Dhx15	MGI	protein_coding	-	-	10/13	-	-1.63999998569489	5:52159940:-	5:52159940:-AATAAA-TE
lean	5_52159959_T/C	5:52159959	C	T	ENSMUSG00000029169	ENSMUST00000198378	non_coding_transcript_exon_variant	1090/2384	-	-	-	-	MODIFIER	-1	-	Dhx15	MGI	retained_intron	-	2/2	-	-	-1.63999998569489	5:52159940:-	5:52159940:-AATAAA-TE
lean	5_52159959_T/C	5:52159959	C	T	ENSMUSG00000029169	ENSMUST00000199321	intron_variant	-	-	-	-	-	MODIFIER	-1	-	Dhx15	MGI	protein_coding	-	-	10/11	-	-1.63999998569489	5:52159940:-	5:52159940:-AATAAA-TE
lean	5_52159959_T/C	5:52159959	C	T	ENSMUSG00000029169	ENSMUST00000200186	intron_variant,NMD_transcript_variant	-	-	-	-	-	MODIFIER	-1	-	Dhx15	MGI	nonsense_mediated_decay	-	-	10/13	-	-1.63999998569489	5:52159940:-	5:52159940:-AATAAA-TE
lean	5_52197419_T/A	5:52197419	A	T	ENSMUSG00000097145	ENSMUST00000180601	non_coding_transcript_exon_variant	1555/2120	-	-	-	-	MODIFIER	1	-	9230114K14Rik	MGI	retained_intron	-	4/4	-	-	-	5:52197433:+	5:52197433:+AATATA-TE
lean	5_52197419_T/A	5:52197419	A	T	ENSMUSG00000097145	ENSMUST00000198720	intron_variant,non_coding_transcript_variant	-	-	-	-	-	MODIFIER	1	-	9230114K14Rik	MGI	lincRNA	-	-	4/5	-	-	5:52197433:+	5:52197433:+AATATA-TE
lean	5_52197419_T/A	5:52197419	A	T	ENSMUSG00000097145	ENSMUST00000199805	intron_variant,non_coding_transcript_variant	-	-	-	-	-	MODIFIER	1	-	9230114K14Rik	MGI	lincRNA	-	-	2/3	-	-	5:52197433:+	5:52197433:+AATATA-TE
lean	rs258173125	5:52216036	G	A	ENSMUSG00000097145	ENSMUST00000198720	intron_variant,non_coding_transcript_variant	-	-	-	-	-	MODIFIER	1	-	9230114K14Rik	MGI	lincRNA	-	-	5/5	-	-0.495000004768372	5:52216054:+	5:52216054:+AATATA-IN
lean	rs258173125	5:52216036	G	A	ENSMUSG00000097145	ENSMUST00000199805	intron_variant,non_coding_transcript_variant	-	-	-	-	-	MODIFIER	1	-	9230114K14Rik	MGI	lincRNA	-	-	3/3	-	-0.495000004768372	5:52216054:+	5:52216054:+AATATA-IN
lean	rs224324182	5:53498219	C	T	ENSMUSG00000039191	ENSMUST00000201991	intron_variant	-	-	-	-	-	MODIFIER	1	cds_end_NF	Rbpj	MGI	protein_coding	-	-	1/6	-	-1.97000002861023	5:53498227:+	5:53498227:+ATTATA-IN
lean	rs38392118	5:73635314	G	A	ENSMUSG00000029156	ENSMUST00000081170	3_prime_UTR_variant	1221/3786	-	-	-	-	MODIFIER	-1	-	Sgcb	MGI	protein_coding	-	6/6	-	-	-1.92999994754791	5:73635271:-	5:73635271:-AATACA-TE
lean	rs47747616	5:73998477	G	T	ENSMUSG00000054814	ENSMUST00000119154	3_prime_UTR_variant	4714/4738	-	-	-	-	MODIFIER	-1	-	Usp46	MGI	protein_coding	-	8/8	-	-	-0.842000007629395	5:73998432:-	5:73998432:-AAGAAA-DS
lean	rs52129000	5:74013824	C	T	ENSMUSG00000054814	ENSMUST00000068058	intron_variant	-	-	-	-	-	MODIFIER	-1	-	Usp46	MGI	protein_coding	-	-	5/8	-	-	5:74013785:-	5:74013785:-AATACA-IN
lean	rs52129000	5:74013824	C	T	ENSMUSG00000054814	ENSMUST00000119154	intron_variant	-	-	-	-	-	MODIFIER	-1	-	Usp46	MGI	protein_coding	-	-	4/7	-	-	5:74013785:-	5:74013785:-AATACA-IN
lean	rs52129000	5:74013824	C	T	ENSMUSG00000054814	ENSMUST00000128750	intron_variant,non_coding_transcript_variant	-	-	-	-	-	MODIFIER	-1	-	Usp46	MGI	processed_transcript	-	-	4/7	-	-	5:74013785:-	5:74013785:-AATACA-IN
lean	rs31772334	5:92209896	G	A	ENSMUSG00000029409	ENSMUST00000031356	non_coding_transcript_exon_variant	520/520	-	-	-	-	MODIFIER	-1	-	U90926	MGI	processed_transcript	-	6/6	-	-	-0.63400000333786	5:92209880:-	5:92209880:-ATTACA-TE
lean	rs31772334	5:92209896	G	A	ENSMUSG00000029409	ENSMUST00000201332	non_coding_transcript_exon_variant	521/524	-	-	-	-	MODIFIER	-1	-	U90926	MGI	lincRNA	-	5/5	-	-	-0.63400000333786	5:92209880:-	5:92209880:-ATTACA-TE
lean	rs238899413	5:115289951	A	T	ENSMUSG00000041733	ENSMUST00000040421	intron_variant	-	-	-	-	-	MODIFIER	1	-	Coq5	MGI	protein_coding	-	-	3/6	-	-	5:115289969:+	5:115289969:+CATAAA-IN
lean	rs238899413	5:115289951	A	T	ENSMUSG00000041733	ENSMUST00000129024	intron_variant,NMD_transcript_variant	-	-	-	-	-	MODIFIER	1	cds_start_NF	Coq5	MGI	nonsense_mediated_decay	-	-	2/4	-	-	5:115289969:+	5:115289969:+CATAAA-IN
lean	rs47468356	5:117208195	T	A	ENSMUSG00000061288	ENSMUST00000092889	intron_variant	-	-	-	-	-	MODIFIER	1	-	Taok3	MGI	protein_coding	-	-	7/19	-	-0.614000022411346	5:117208210:+	5:117208210:+ATTAAA-IN
lean	rs47468356	5:117208195	T	A	ENSMUSG00000061288	ENSMUST00000111978	intron_variant	-	-	-	-	-	MODIFIER	1	-	Taok3	MGI	protein_coding	-	-	8/20	-	-0.614000022411346	5:117208210:+	5:117208210:+ATTAAA-IN
lean	rs47468356	5:117208195	T	A	ENSMUSG00000061288	ENSMUST00000126813	intron_variant,non_coding_transcript_variant	-	-	-	-	-	MODIFIER	1	-	Taok3	MGI	retained_intron	-	-	7/12	-	-0.614000022411346	5:117208210:+	5:117208210:+ATTAAA-IN
lean	rs47468356	5:117208195	T	A	ENSMUSG00000061288	ENSMUST00000127814	intron_variant	-	-	-	-	-	MODIFIER	1	cds_start_NF,cds_end_NF	Taok3	MGI	protein_coding	-	-	3/6	-	-0.614000022411346	5:117208210:+	5:117208210:+ATTAAA-IN
lean	rs47468356	5:117208195	T	A	ENSMUSG00000061288	ENSMUST00000145640	intron_variant	-	-	-	-	-	MODIFIER	1	cds_end_NF	Taok3	MGI	protein_coding	-	-	8/15	-	-0.614000022411346	5:117208210:+	5:117208210:+ATTAAA-IN
lean	rs47468356	5:117208195	T	A	ENSMUSG00000061288	ENSMUST00000179276	intron_variant	-	-	-	-	-	MODIFIER	1	-	Taok3	MGI	protein_coding	-	-	8/20	-	-0.614000022411346	5:117208210:+	5:117208210:+ATTAAA-IN
lean	rs243698628	5:144983751	C	T	ENSMUSG00000038770	ENSMUST00000110672	3_prime_UTR_variant	2238/2262	-	-	-	-	MODIFIER	-1	-	Kpna7	MGI	protein_coding	-	13/13	-	-	-0.398999989032745	5:144983735:-	5:144983735:-ATTAAA-TE
lean	rs243698628	5:144983751	C	T	ENSMUSG00000038770	ENSMUST00000110673	3_prime_UTR_variant	2221/2453	-	-	-	-	MODIFIER	-1	-	Kpna7	MGI	protein_coding	-	14/14	-	-	-0.398999989032745	5:144983735:-	5:144983735:-ATTAAA-TE
lean	rs51280527	5:146834973	C	T	ENSMUSG00000041453	ENSMUST00000035983	intron_variant	-	-	-	-	-	MODIFIER	1	-	Rpl21	MGI	protein_coding	-	-	3/5	-	-1.04999995231628	5:146834986:+	5:146834986:+AATAAT-IN
lean	rs51280527	5:146834973	C	T	ENSMUSG00000041453	ENSMUST00000075453	intron_variant	-	-	-	-	-	MODIFIER	1	-	Rpl21	MGI	protein_coding	-	-	3/5	-	-1.04999995231628	5:146834986:+	5:146834986:+AATAAT-IN
lean	rs51280527	5:146834973	C	T	ENSMUSG00000041453	ENSMUST00000099272	intron_variant	-	-	-	-	-	MODIFIER	1	-	Rpl21	MGI	protein_coding	-	-	3/5	-	-1.04999995231628	5:146834986:+	5:146834986:+AATAAT-IN
lean	rs33836529	6:28799697	C	A	ENSMUSG00000001424	ENSMUST00000001460	intron_variant	-	-	-	-	-	MODIFIER	1	-	Snd1	MGI	protein_coding	-	-	16/23	-	-	6:28799710:+	6:28799710:+AATAAA-TE
lean	rs33836529	6:28799697	C	A	ENSMUSG00000001424	ENSMUST00000164915	intron_variant,NMD_transcript_variant	-	-	-	-	-	MODIFIER	1	-	Snd1	MGI	nonsense_mediated_decay	-	-	15/16	-	-	6:28799710:+	6:28799710:+AATAAA-TE
lean	rs33836529	6:28799697	C	A	ENSMUSG00000001424	ENSMUST00000167201	intron_variant	-	-	-	-	-	MODIFIER	1	-	Snd1	MGI	protein_coding	-	-	16/16	-	-	6:28799710:+	6:28799710:+AATAAA-TE
lean	rs33836529	6:28799697	C	A	ENSMUSG00000001424	ENSMUST00000169579	intron_variant,non_coding_transcript_variant	-	-	-	-	-	MODIFIER	1	-	Snd1	MGI	processed_transcript	-	-	2/3	-	-	6:28799710:+	6:28799710:+AATAAA-TE
lean	rs33836529	6:28799697	C	A	ENSMUSG00000001424	ENSMUST00000171195	intron_variant,non_coding_transcript_variant	-	-	-	-	-	MODIFIER	1	-	Snd1	MGI	processed_transcript	-	-	2/2	-	-	6:28799710:+	6:28799710:+AATAAA-TE
lean	rs33836529	6:28799697	C	A	ENSMUSG00000103899	ENSMUST00000194243	non_coding_transcript_exon_variant	3235/3251	-	-	-	-	MODIFIER	1	-	Gm37940	MGI	TEC	-	1/1	-	-	-	6:28799710:+	6:28799710:+AATAAA-TE
lean	rs240034599	6:30151869	G	A	ENSMUSG00000058440	ENSMUST00000115208	3_prime_UTR_variant	1838/2492	-	-	-	-	MODIFIER	1	-	Nrf1	MGI	protein_coding	-	12/12	-	-	-	6:30151915:+	6:30151915:+AATGAA-TE
lean	rs240034599	6:30151869	G	A	ENSMUSG00000058440	ENSMUST00000115209	3_prime_UTR_variant	1757/2406	-	-	-	-	MODIFIER	1	-	Nrf1	MGI	protein_coding	-	11/11	-	-	-	6:30151915:+	6:30151915:+AATGAA-TE
lean	rs240034599	6:30151869	G	A	ENSMUSG00000058440	ENSMUST00000115211	3_prime_UTR_variant	1984/3295	-	-	-	-	MODIFIER	1	-	Nrf1	MGI	protein_coding	-	12/12	-	-	-	6:30151915:+	6:30151915:+AATGAA-TE
lean	rs240034599	6:30151869	G	A	ENSMUSG00000058440	ENSMUST00000115212	3_prime_UTR_variant	1995/3584	-	-	-	-	MODIFIER	1	-	Nrf1	MGI	protein_coding	-	12/12	-	-	-	6:30151915:+	6:30151915:+AATGAA-TE
lean	rs30019455	6:38628621	C	A	ENSMUSG00000071537	ENSMUST00000096030	intron_variant	-	-	-	-	-	MODIFIER	-1	-	Klrg2	MGI	protein_coding	-	-	3/4	-	-	6:38628603:-	6:38628603:-TATAAA-IN,6:38628603:-AATATA-IN
lean	rs30019455	6:38628621	C	A	ENSMUSG00000071537	ENSMUST00000201345	intron_variant	-	-	-	-	-	MODIFIER	-1	-	Klrg2	MGI	protein_coding	-	-	4/5	-	-	6:38628603:-	6:38628603:-TATAAA-IN,6:38628603:-AATATA-IN
lean	rs30019455	6:38628621	C	A	ENSMUSG00000071537	ENSMUST00000202245	intron_variant,NMD_transcript_variant	-	-	-	-	-	MODIFIER	-1	-	Klrg2	MGI	nonsense_mediated_decay	-	-	4/5	-	-	6:38628603:-	6:38628603:-TATAAA-IN,6:38628603:-AATATA-IN
lean	rs6312818	6:51978665	C	T	ENSMUSG00000059182	ENSMUST00000078214	intron_variant	-	-	-	-	-	MODIFIER	-1	-	Skap2	MGI	protein_coding	-	-	4/12	-	-	6:51978648:-	6:51978648:-AATAAA-IN
lean	rs6312818	6:51978665	C	T	ENSMUSG00000059182	ENSMUST00000204778	intron_variant	-	-	-	-	-	MODIFIER	-1	-	Skap2	MGI	protein_coding	-	-	4/12	-	-	6:51978648:-	6:51978648:-AATAAA-IN
lean	6_51987322_A/T	6:51987322	T	A	ENSMUSG00000059182	ENSMUST00000078214	intron_variant	-	-	-	-	-	MODIFIER	-1	-	Skap2	MGI	protein_coding	-	-	4/12	-	-1.02999997138977	6:51987294:-	6:51987294:-AATAAA-IN
lean	6_51987322_A/T	6:51987322	T	A	ENSMUSG00000059182	ENSMUST00000204778	intron_variant	-	-	-	-	-	MODIFIER	-1	-	Skap2	MGI	protein_coding	-	-	4/12	-	-1.02999997138977	6:51987294:-	6:51987294:-AATAAA-IN
lean	rs237490591	6:52221052	G	A	ENSMUSG00000038236	ENSMUST00000150041	intron_variant	-	-	-	-	-	MODIFIER	-1	cds_end_NF	Hoxa7	MGI	protein_coding	-	-	1/2	-	-	6:52221022:-	6:52221022:-AATAAG-IN
lean	rs255899712	6:52936813	A	T	ENSMUSG00000063568	ENSMUST00000074541	intron_variant	-	-	-	-	-	MODIFIER	-1	-	Jazf1	MGI	protein_coding	-	-	1/4	-	-0.725000023841858	6:52936770:-	6:52936770:-ATTATA-IN
lean	rs29943631	6:53297572	C	A	ENSMUSG00000053007	ENSMUST00000203487	intron_variant	-	-	-	-	-	MODIFIER	1	-	Creb5	MGI	protein_coding	-	-	1/10	-	0.476000010967255	6:53297588:+	6:53297588:+ATTAAA-IN
lean	rs29943631	6:53297572	C	A	ENSMUSG00000053007	ENSMUST00000203528	intron_variant	-	-	-	-	-	MODIFIER	1	-	Creb5	MGI	protein_coding	-	-	1/10	-	0.476000010967255	6:53297588:+	6:53297588:+ATTAAA-IN
lean	rs29943631	6:53297572	C	A	ENSMUSG00000053007	ENSMUST00000203575	intron_variant,non_coding_transcript_variant	-	-	-	-	-	MODIFIER	1	-	Creb5	MGI	processed_transcript	-	-	1/7	-	0.476000010967255	6:53297588:+	6:53297588:+ATTAAA-IN
lean	rs29943631	6:53297572	C	A	ENSMUSG00000053007	ENSMUST00000204136	intron_variant,non_coding_transcript_variant	-	-	-	-	-	MODIFIER	1	-	Creb5	MGI	processed_transcript	-	-	1/4	-	0.476000010967255	6:53297588:+	6:53297588:+ATTAAA-IN
lean	rs29943631	6:53297572	C	A	ENSMUSG00000053007	ENSMUST00000204143	intron_variant,non_coding_transcript_variant	-	-	-	-	-	MODIFIER	1	-	Creb5	MGI	processed_transcript	-	-	1/4	-	0.476000010967255	6:53297588:+	6:53297588:+ATTAAA-IN
lean	rs29943631	6:53297572	C	A	ENSMUSG00000053007	ENSMUST00000204245	intron_variant,non_coding_transcript_variant	-	-	-	-	-	MODIFIER	1	-	Creb5	MGI	retained_intron	-	-	1/5	-	0.476000010967255	6:53297588:+	6:53297588:+ATTAAA-IN
lean	rs29943631	6:53297572	C	A	ENSMUSG00000053007	ENSMUST00000204748	intron_variant,non_coding_transcript_variant	-	-	-	-	-	MODIFIER	1	-	Creb5	MGI	processed_transcript	-	-	1/4	-	0.476000010967255	6:53297588:+	6:53297588:+ATTAAA-IN
lean	rs29943631	6:53297572	C	A	ENSMUSG00000053007	ENSMUST00000205200	intron_variant,non_coding_transcript_variant	-	-	-	-	-	MODIFIER	1	-	Creb5	MGI	processed_transcript	-	-	1/4	-	0.476000010967255	6:53297588:+	6:53297588:+ATTAAA-IN
lean	rs29943631	6:53297572	C	A	ENSMUSG00000053007	ENSMUST00000205222	intron_variant,non_coding_transcript_variant	-	-	-	-	-	MODIFIER	1	-	Creb5	MGI	retained_intron	-	-	1/3	-	0.476000010967255	6:53297588:+	6:53297588:+ATTAAA-IN
lean	rs29943631	6:53297572	C	A	ENSMUSG00000053007	ENSMUST00000211679	intron_variant,non_coding_transcript_variant	-	-	-	-	-	MODIFIER	1	-	Creb5	MGI	processed_transcript	-	-	1/6	-	0.476000010967255	6:53297588:+	6:53297588:+ATTAAA-IN
lean	rs30196781	6:56079267	G	T	ENSMUSG00000004347	ENSMUST00000044505	intron_variant	-	-	-	-	-	MODIFIER	-1	-	Pde1c	MGI	protein_coding	-	-	17/18	-	-	6:56079243:-	6:56079243:-AATAAA-TE
lean	rs30196781	6:56079267	G	T	ENSMUSG00000004347	ENSMUST00000114327	3_prime_UTR_variant	5397/6821	-	-	-	-	MODIFIER	-1	-	Pde1c	MGI	protein_coding	-	19/19	-	-	-	6:56079243:-	6:56079243:-AATAAA-TE
lean	rs30196781	6:56079267	G	T	ENSMUSG00000004347	ENSMUST00000203372	intron_variant	-	-	-	-	-	MODIFIER	-1	-	Pde1c	MGI	protein_coding	-	-	18/18	-	-	6:56079243:-	6:56079243:-AATAAA-TE
lean	rs30196781	6:56079267	G	T	ENSMUSG00000004347	ENSMUST00000203967	intron_variant,non_coding_transcript_variant	-	-	-	-	-	MODIFIER	-1	-	Pde1c	MGI	processed_transcript	-	-	18/18	-	-	6:56079243:-	6:56079243:-AATAAA-TE
lean	rs30196781	6:56079267	G	T	ENSMUSG00000004347	ENSMUST00000239143	intron_variant	-	-	-	-	-	MODIFIER	-1	-	Pde1c	MGI	protein_coding	-	-	19/19	-	-	6:56079243:-	6:56079243:-AATAAA-TE
lean	rs263574414	6:56104264	A	G	ENSMUSG00000004347	ENSMUST00000044505	intron_variant	-	-	-	-	-	MODIFIER	-1	-	Pde1c	MGI	protein_coding	-	-	16/18	-	-1.78999996185303	6:56104241:-	6:56104241:-ATTACA-TE
lean	rs263574414	6:56104264	A	G	ENSMUSG00000004347	ENSMUST00000114327	intron_variant	-	-	-	-	-	MODIFIER	-1	-	Pde1c	MGI	protein_coding	-	-	17/18	-	-1.78999996185303	6:56104241:-	6:56104241:-ATTACA-TE
lean	rs263574414	6:56104264	A	G	ENSMUSG00000004347	ENSMUST00000166102	3_prime_UTR_variant	4948/8766	-	-	-	-	MODIFIER	-1	-	Pde1c	MGI	protein_coding	-	17/17	-	-	-1.78999996185303	6:56104241:-	6:56104241:-ATTACA-TE
lean	rs263574414	6:56104264	A	G	ENSMUSG00000004347	ENSMUST00000166890	3_prime_UTR_variant	4472/4728	-	-	-	-	MODIFIER	-1	-	Pde1c	MGI	protein_coding	-	17/17	-	-	-1.78999996185303	6:56104241:-	6:56104241:-ATTACA-TE
lean	rs263574414	6:56104264	A	G	ENSMUSG00000004347	ENSMUST00000168944	intron_variant	-	-	-	-	-	MODIFIER	-1	-	Pde1c	MGI	protein_coding	-	-	17/18	-	-1.78999996185303	6:56104241:-	6:56104241:-ATTACA-TE
lean	rs263574414	6:56104264	A	G	ENSMUSG00000004347	ENSMUST00000170774	intron_variant	-	-	-	-	-	MODIFIER	-1	-	Pde1c	MGI	protein_coding	-	-	15/16	-	-1.78999996185303	6:56104241:-	6:56104241:-ATTACA-TE
lean	rs263574414	6:56104264	A	G	ENSMUSG00000004347	ENSMUST00000203372	intron_variant	-	-	-	-	-	MODIFIER	-1	-	Pde1c	MGI	protein_coding	-	-	17/18	-	-1.78999996185303	6:56104241:-	6:56104241:-ATTACA-TE
lean	rs263574414	6:56104264	A	G	ENSMUSG00000004347	ENSMUST00000203462	intron_variant,NMD_transcript_variant	-	-	-	-	-	MODIFIER	-1	cds_start_NF	Pde1c	MGI	nonsense_mediated_decay	-	-	1/3	-	-1.78999996185303	6:56104241:-	6:56104241:-ATTACA-TE
lean	rs263574414	6:56104264	A	G	ENSMUSG00000004347	ENSMUST00000203967	intron_variant,non_coding_transcript_variant	-	-	-	-	-	MODIFIER	-1	-	Pde1c	MGI	processed_transcript	-	-	16/18	-	-1.78999996185303	6:56104241:-	6:56104241:-ATTACA-TE
lean	rs263574414	6:56104264	A	G	ENSMUSG00000004347	ENSMUST00000239143	intron_variant	-	-	-	-	-	MODIFIER	-1	-	Pde1c	MGI	protein_coding	-	-	18/19	-	-1.78999996185303	6:56104241:-	6:56104241:-ATTACA-TE
lean	rs47445204	6:92374448	T	C	ENSMUSG00000030020	ENSMUST00000032093	3_prime_UTR_variant	4214/7754	-	-	-	-	MODIFIER	-1	-	Prickle2	MGI	protein_coding	-	9/9	-	-	-0.772000014781952	6:92374395:-	6:92374395:-AATAGA-TE
lean	rs47445204	6:92374448	T	C	ENSMUSG00000030020	ENSMUST00000113446	3_prime_UTR_variant	4322/7860	-	-	-	-	MODIFIER	-1	-	Prickle2	MGI	protein_coding	-	8/8	-	-	-0.772000014781952	6:92374395:-	6:92374395:-AATAGA-TE
lean	rs47445204	6:92374448	T	C	ENSMUSG00000030020	ENSMUST00000113447	3_prime_UTR_variant	4139/7679	-	-	-	-	MODIFIER	-1	-	Prickle2	MGI	protein_coding	-	8/8	-	-	-0.772000014781952	6:92374395:-	6:92374395:-AATAGA-TE
lean	rs255126201	6:100143440	G	A	ENSMUSG00000107558	ENSMUST00000204605	non_coding_transcript_exon_variant	375/392	-	-	-	-	MODIFIER	-1	-	2010109P13Rik	MGI	TEC	-	1/1	-	-	-0.521000027656555	6:100143424:-	6:100143424:-AATGAA-TE
lean	6_100810752_A/T	6:100810752	T	A	ENSMUSG00000030074	ENSMUST00000032157	3_prime_UTR_variant	7497/7658	-	-	-	-	MODIFIER	1	-	Gxylt2	MGI	protein_coding	-	7/7	-	-	-	6:100810776:+	6:100810776:+ATTAAA-TE
lean	rs30995988	6:119216554	G	A	ENSMUSG00000041477	ENSMUST00000073909	intron_variant	-	-	-	-	-	MODIFIER	1	-	Dcp1b	MGI	protein_coding	-	-	7/8	-	-	6:119216582:+	6:119216582:+ATTAAA-EX
lean	rs30995988	6:119216554	G	A	ENSMUSG00000041477	ENSMUST00000112777	intron_variant	-	-	-	-	-	MODIFIER	1	-	Dcp1b	MGI	protein_coding	-	-	7/8	-	-	6:119216582:+	6:119216582:+ATTAAA-EX
lean	rs30995988	6:119216554	G	A	ENSMUSG00000041477	ENSMUST00000149651	non_coding_transcript_exon_variant	2580/4209	-	-	-	-	MODIFIER	1	-	Dcp1b	MGI	retained_intron	-	5/6	-	-	-	6:119216582:+	6:119216582:+ATTAAA-EX
lean	6_145125188_G/A	6:145125188	A	G	ENSMUSG00000030263	ENSMUST00000032396	intron_variant	-	-	-	-	-	MODIFIER	1	-	Lrmp	MGI	protein_coding	-	-	1/18	-	-0.583999991416931	6:145125196:+	6:145125196:+AATGAA-IN
lean	6_145125188_G/A	6:145125188	A	G	ENSMUSG00000030263	ENSMUST00000135984	intron_variant,NMD_transcript_variant	-	-	-	-	-	MODIFIER	1	-	Lrmp	MGI	nonsense_mediated_decay	-	-	1/19	-	-0.583999991416931	6:145125196:+	6:145125196:+AATGAA-IN
lean	6_145125188_G/A	6:145125188	A	G	ENSMUSG00000030263	ENSMUST00000143631	intron_variant,non_coding_transcript_variant	-	-	-	-	-	MODIFIER	1	-	Lrmp	MGI	retained_intron	-	-	1/10	-	-0.583999991416931	6:145125196:+	6:145125196:+AATGAA-IN
lean	6_145125188_G/A	6:145125188	A	G	ENSMUSG00000030263	ENSMUST00000149244	intron_variant,non_coding_transcript_variant	-	-	-	-	-	MODIFIER	1	-	Lrmp	MGI	retained_intron	-	-	1/12	-	-0.583999991416931	6:145125196:+	6:145125196:+AATGAA-IN
lean	6_145216521_T/C	6:145216521	C	T	ENSMUSG00000040370	ENSMUST00000039729	3_prime_UTR_variant	2018/2436	-	-	-	-	MODIFIER	1	-	Etfrf1	MGI	protein_coding	-	3/3	-	-	-	6:145216549:+	6:145216549:+AATAAA-TE
lean	6_145216521_T/C	6:145216521	C	T	ENSMUSG00000040370	ENSMUST00000111721	3_prime_UTR_variant	1318/1336	-	-	-	-	MODIFIER	1	-	Etfrf1	MGI	protein_coding	-	3/3	-	-	-	6:145216549:+	6:145216549:+AATAAA-TE
lean	6_145216521_T/C	6:145216521	C	T	ENSMUSG00000040370	ENSMUST00000111724	3_prime_UTR_variant	1600/1618	-	-	-	-	MODIFIER	1	-	Etfrf1	MGI	protein_coding	-	4/4	-	-	-	6:145216549:+	6:145216549:+AATAAA-TE
lean	6_145216521_T/C	6:145216521	C	T	ENSMUSG00000040370	ENSMUST00000111726	3_prime_UTR_variant	1356/1374	-	-	-	-	MODIFIER	1	-	Etfrf1	MGI	protein_coding	-	3/3	-	-	-	6:145216549:+	6:145216549:+AATAAA-TE
lean	rs244789005	7:4007117	C	T	ENSMUSG00000055541	ENSMUST00000068865	3_prime_UTR_variant	3113/6828	-	-	-	-	MODIFIER	-1	-	Lair1	MGI	protein_coding	-	7/7	-	-	-	7:4007073:-	7:4007073:-AATAAA-TE
lean	rs244789005	7:4007117	C	T	ENSMUSG00000055541	ENSMUST00000086400	3_prime_UTR_variant	3417/3461	-	-	-	-	MODIFIER	-1	-	Lair1	MGI	protein_coding	-	7/7	-	-	-	7:4007073:-	7:4007073:-AATAAA-TE
lean	rs229137793	7:15903992	G	A	ENSMUSG00000074365	ENSMUST00000098801	3_prime_UTR_variant	906/934	-	-	-	-	MODIFIER	1	-	Crxos	MGI	protein_coding	-	5/5	-	-	-	7:15904016:+	7:15904016:+AATAAT-TE
lean	rs229137793	7:15903992	G	A	ENSMUSG00000074365	ENSMUST00000171280	3_prime_UTR_variant	543/571	-	-	-	-	MODIFIER	1	-	Crxos	MGI	protein_coding	-	3/3	-	-	-	7:15904016:+	7:15904016:+AATAAT-TE
lean	rs255437853	7:15942890	C	T	ENSMUSG00000041560	ENSMUST00000044158	synonymous_variant	318/3176	297/1455	99/484	R	agA/agG	LOW	-1	-	Nop53	MGI	protein_coding	-	3/13	-	Pfam:PF07767,PIRSF:PIRSF017302,PANTHER:PTHR14211,PANTHER:PTHR14211:SF8	-	7:15942868:-	7:15942868:-AAGAAA-TE
lean	rs255437853	7:15942890	C	T	ENSMUSG00000041560	ENSMUST00000197477	non_coding_transcript_exon_variant	306/1793	-	-	-	-	MODIFIER	-1	-	Nop53	MGI	retained_intron	-	3/12	-	-	-	7:15942868:-	7:15942868:-AAGAAA-TE
lean	rs255437853	7:15942890	C	T	ENSMUSG00000041560	ENSMUST00000198688	non_coding_transcript_exon_variant	252/1455	-	-	-	-	MODIFIER	-1	-	Nop53	MGI	processed_transcript	-	3/13	-	-	-	7:15942868:-	7:15942868:-AAGAAA-TE
lean	rs255437853	7:15942890	C	T	ENSMUSG00000041560	ENSMUST00000200455	non_coding_transcript_exon_variant	402/444	-	-	-	-	MODIFIER	-1	-	Nop53	MGI	processed_transcript	-	4/4	-	-	-	7:15942868:-	7:15942868:-AAGAAA-TE
lean	7_35253296_T/C	7:35253296	C	T	ENSMUSG00000118454	ENSMUST00000238407	intron_variant	-	-	-	-	-	MODIFIER	-1	-	Wdr88	MGI	protein_coding	-	-	6/9	-	-1.23000001907349	7:35253254:-	7:35253254:-AATAAT-IG
lean	rs52268148	7:35523858	C	T	ENSMUSG00000030491	ENSMUST00000032701	intron_variant	-	-	-	-	-	MODIFIER	-1	-	Tdrd12	MGI	protein_coding	-	-	3/11	-	-0.991999983787537	7:35523846:-	7:35523846:-AATACA-IN
lean	rs52268148	7:35523858	C	T	ENSMUSG00000030491	ENSMUST00000127472	intron_variant	-	-	-	-	-	MODIFIER	-1	cds_end_NF	Tdrd12	MGI	protein_coding	-	-	2/5	-	-0.991999983787537	7:35523846:-	7:35523846:-AATACA-IN
lean	rs52268148	7:35523858	C	T	ENSMUSG00000030491	ENSMUST00000187190	intron_variant	-	-	-	-	-	MODIFIER	-1	cds_end_NF	Tdrd12	MGI	protein_coding	-	-	3/25	-	-0.991999983787537	7:35523846:-	7:35523846:-AATACA-IN
lean	rs52268148	7:35523858	C	T	ENSMUSG00000030491	ENSMUST00000193633	intron_variant	-	-	-	-	-	MODIFIER	-1	-	Tdrd12	MGI	protein_coding	-	-	3/29	-	-0.991999983787537	7:35523846:-	7:35523846:-AATACA-IN
lean	rs52268148	7:35523858	C	T	ENSMUSG00000030491	ENSMUST00000205407	intron_variant	-	-	-	-	-	MODIFIER	-1	-	Tdrd12	MGI	protein_coding	-	-	2/10	-	-0.991999983787537	7:35523846:-	7:35523846:-AATACA-IN
lean	rs31346621	7:55773482	G	A	ENSMUSG00000051504	ENSMUST00000060416	intron_variant	-	-	-	-	-	MODIFIER	1	-	Siglech	MGI	protein_coding	-	-	5/5	-	-0.725000023841858	7:55773512:+	7:55773512:+AATGAA-IN
lean	rs31346621	7:55773482	G	A	ENSMUSG00000051504	ENSMUST00000094360	intron_variant	-	-	-	-	-	MODIFIER	1	-	Siglech	MGI	protein_coding	-	-	4/4	-	-0.725000023841858	7:55773512:+	7:55773512:+AATGAA-IN
lean	rs31346621	7:55773482	G	A	ENSMUSG00000051504	ENSMUST00000154933	intron_variant,NMD_transcript_variant	-	-	-	-	-	MODIFIER	1	-	Siglech	MGI	nonsense_mediated_decay	-	-	6/6	-	-0.725000023841858	7:55773512:+	7:55773512:+AATGAA-IN
lean	rs31346621	7:55773482	G	A	ENSMUSG00000051504	ENSMUST00000165045	intron_variant	-	-	-	-	-	MODIFIER	1	-	Siglech	MGI	protein_coding	-	-	5/5	-	-0.725000023841858	7:55773512:+	7:55773512:+AATGAA-IN
lean	rs31346621	7:55773482	G	A	ENSMUSG00000051504	ENSMUST00000173835	intron_variant	-	-	-	-	-	MODIFIER	1	-	Siglech	MGI	protein_coding	-	-	4/4	-	-0.725000023841858	7:55773512:+	7:55773512:+AATGAA-IN
lean	7_57574669_C/T	7:57574669	T	C	ENSMUSG00000033676	ENSMUST00000085240	intron_variant	-	-	-	-	-	MODIFIER	1	-	Gabrb3	MGI	protein_coding	-	-	2/9	-	-	7:57574688:+	7:57574688:+ATTACA-IN
lean	7_57574674_A/C	7:57574674	C	A	ENSMUSG00000033676	ENSMUST00000085240	intron_variant	-	-	-	-	-	MODIFIER	1	-	Gabrb3	MGI	protein_coding	-	-	2/9	-	-0.595000028610229	7:57574688:+	7:57574688:+CATAAA-IN
lean	rs31009850	7:62577650	G	A	ENSMUSG00000108928	ENSMUST00000207286	non_coding_transcript_exon_variant	567/889	-	-	-	-	MODIFIER	-1	-	Vmn2r-ps61	MGI	unprocessed_pseudogene	-	1/1	-	-	-0.572000026702881	7:62577628:-	7:62577628:-AATAAA-TE
lean	7_93000848_A/G	7:93000848	G	A	ENSMUSG00000108994	ENSMUST00000208481	intron_variant,non_coding_transcript_variant	-	-	-	-	-	MODIFIER	1	-	Gm31663	MGI	transcribed_unprocessed_pseudogene	-	-	6/6	-	-	7:93000901:+	7:93000901:+AATATA-IN
lean	rs51720083	7:96237422	C	T	ENSMUSG00000048078	ENSMUST00000107162	intron_variant	-	-	-	-	-	MODIFIER	1	-	Tenm4	MGI	protein_coding	-	-	1/32	-	-0.479999989271164	7:96237473:+	7:96237473:+ATTAAA-IN
lean	rs51720083	7:96237422	C	T	ENSMUSG00000048078	ENSMUST00000107165	intron_variant	-	-	-	-	-	MODIFIER	1	-	Tenm4	MGI	protein_coding	-	-	1/32	-	-0.479999989271164	7:96237473:+	7:96237473:+ATTAAA-IN
lean	rs51720083	7:96237422	C	T	ENSMUSG00000048078	ENSMUST00000107166	intron_variant	-	-	-	-	-	MODIFIER	1	-	Tenm4	MGI	protein_coding	-	-	1/32	-	-0.479999989271164	7:96237473:+	7:96237473:+ATTAAA-IN
lean	rs51720083	7:96237422	C	T	ENSMUSG00000048078	ENSMUST00000129445	intron_variant,non_coding_transcript_variant	-	-	-	-	-	MODIFIER	1	-	Tenm4	MGI	retained_intron	-	-	1/2	-	-0.479999989271164	7:96237473:+	7:96237473:+ATTAAA-IN
lean	rs51720083	7:96237422	C	T	ENSMUSG00000048078	ENSMUST00000133770	intron_variant,non_coding_transcript_variant	-	-	-	-	-	MODIFIER	1	-	Tenm4	MGI	processed_transcript	-	-	1/4	-	-0.479999989271164	7:96237473:+	7:96237473:+ATTAAA-IN
lean	rs51720083	7:96237422	C	T	ENSMUSG00000048078	ENSMUST00000138760	intron_variant	-	-	-	-	-	MODIFIER	1	cds_end_NF	Tenm4	MGI	protein_coding	-	-	1/4	-	-0.479999989271164	7:96237473:+	7:96237473:+ATTAAA-IN
lean	rs51720083	7:96237422	C	T	ENSMUSG00000048078	ENSMUST00000144263	intron_variant,non_coding_transcript_variant	-	-	-	-	-	MODIFIER	1	-	Tenm4	MGI	retained_intron	-	-	1/2	-	-0.479999989271164	7:96237473:+	7:96237473:+ATTAAA-IN
lean	rs31922322	7:97407795	G	A	ENSMUSG00000030647	ENSMUST00000032882	3_prime_UTR_variant	676/683	-	-	-	-	MODIFIER	1	-	Ndufc2	MGI	protein_coding	-	3/3	-	-	-1.42999994754791	7:97407815:+	7:97407815:+ATTACA-TE
lean	rs108186478	7:102082588	T	A	ENSMUSG00000070425	ENSMUST00000084843	intron_variant	-	-	-	-	-	MODIFIER	1	-	Xntrpc	MGI	protein_coding	-	-	10/22	-	-1.8400000333786	7:102082620:+	7:102082620:+AATAAT-TE
lean	rs108186478	7:102082588	T	A	ENSMUSG00000099481	ENSMUST00000094130	3_prime_UTR_variant	1805/2298	-	-	-	-	MODIFIER	1	-	Xndc1	MGI	protein_coding	-	11/11	-	-	-1.8400000333786	7:102082620:+	7:102082620:+AATAAT-TE
lean	rs108186478	7:102082588	T	A	ENSMUSG00000099481	ENSMUST00000106950	3_prime_UTR_variant	1957/3131	-	-	-	-	MODIFIER	1	-	Xndc1	MGI	protein_coding	-	10/10	-	-	-1.8400000333786	7:102082620:+	7:102082620:+AATAAT-TE
lean	rs108186478	7:102082588	T	A	ENSMUSG00000070425	ENSMUST00000123372	intron_variant,NMD_transcript_variant	-	-	-	-	-	MODIFIER	1	-	Xntrpc	MGI	nonsense_mediated_decay	-	-	10/21	-	-1.8400000333786	7:102082620:+	7:102082620:+AATAAT-TE
lean	rs108186478	7:102082588	T	A	ENSMUSG00000070425	ENSMUST00000139104	3_prime_UTR_variant,NMD_transcript_variant	1342/4505	-	-	-	-	MODIFIER	1	cds_start_NF	Xntrpc	MGI	nonsense_mediated_decay	-	7/19	-	-	-1.8400000333786	7:102082620:+	7:102082620:+AATAAT-TE
lean	rs108186478	7:102082588	T	A	ENSMUSG00000099481	ENSMUST00000140395	non_coding_transcript_exon_variant	721/724	-	-	-	-	MODIFIER	1	-	Xndc1	MGI	processed_transcript	-	3/3	-	-	-1.8400000333786	7:102082620:+	7:102082620:+AATAAT-TE
lean	rs108186478	7:102082588	T	A	ENSMUSG00000099481	ENSMUST00000142629	3_prime_UTR_variant,NMD_transcript_variant	1039/2216	-	-	-	-	MODIFIER	1	cds_start_NF	Xndc1	MGI	nonsense_mediated_decay	-	5/5	-	-	-1.8400000333786	7:102082620:+	7:102082620:+AATAAT-TE
lean	rs108186478	7:102082588	T	A	ENSMUSG00000070425	ENSMUST00000155078	intron_variant,NMD_transcript_variant	-	-	-	-	-	MODIFIER	1	cds_start_NF	Xntrpc	MGI	nonsense_mediated_decay	-	-	7/19	-	-1.8400000333786	7:102082620:+	7:102082620:+AATAAT-TE
lean	rs107997845	7:102557962	G	T	ENSMUSG00000030966	ENSMUST00000033264	3_prime_UTR_variant	2752/2793	-	-	-	-	MODIFIER	-1	-	Trim21	MGI	protein_coding	-	8/8	-	-	-1.30999994277954	7:102557922:-	7:102557922:-AATAAT-TE
lean	rs107997845	7:102557962	G	T	ENSMUSG00000030966	ENSMUST00000106913	3_prime_UTR_variant	2642/2682	-	-	-	-	MODIFIER	-1	-	Trim21	MGI	protein_coding	-	7/7	-	-	-1.30999994277954	7:102557922:-	7:102557922:-AATAAT-TE
lean	rs32096412	7:118132657	C	T	ENSMUSG00000030655	ENSMUST00000032891	3_prime_UTR_variant	14208/15557	-	-	-	-	MODIFIER	-1	-	Smg1	MGI	protein_coding	-	63/63	-	-	-0.707000017166138	7:118132637:-	7:118132637:-AATAGA-TE
lean	rs31932333	7:118245124	G	T	ENSMUSG00000055159	ENSMUST00000138180	non_coding_transcript_exon_variant	498/925	-	-	-	-	MODIFIER	1	-	4930583K01Rik	MGI	bidirectional_promoter_lncRNA	-	2/2	-	-	-0.458999991416931	7:118245155:+	7:118245155:+AATAAA-TE
lean	rs32474452	7:118432668	T	C	ENSMUSG00000058420	ENSMUST00000081574	intron_variant	-	-	-	-	-	MODIFIER	-1	-	Syt17	MGI	protein_coding	-	-	5/7	-	-1.00999999046326	7:118432659:-	7:118432659:-AAGAAA-IN
lean	rs32474452	7:118432668	T	C	ENSMUSG00000058420	ENSMUST00000203465	intron_variant	-	-	-	-	-	MODIFIER	-1	cds_start_NF	Syt17	MGI	protein_coding	-	-	3/5	-	-1.00999999046326	7:118432659:-	7:118432659:-AAGAAA-IN
lean	rs32474452	7:118432668	T	C	ENSMUSG00000058420	ENSMUST00000203485	intron_variant	-	-	-	-	-	MODIFIER	-1	-	Syt17	MGI	protein_coding	-	-	5/6	-	-1.00999999046326	7:118432659:-	7:118432659:-AAGAAA-IN
lean	rs32474452	7:118432668	T	C	ENSMUSG00000058420	ENSMUST00000203796	intron_variant	-	-	-	-	-	MODIFIER	-1	-	Syt17	MGI	protein_coding	-	-	5/7	-	-1.00999999046326	7:118432659:-	7:118432659:-AAGAAA-IN
lean	7_118531764_T/A	7:118531764	A	T	ENSMUSG00000030652	ENSMUST00000032887	intron_variant	-	-	-	-	-	MODIFIER	-1	-	Coq7	MGI	protein_coding	-	-	1/5	-	0.229000002145767	7:118531721:-	7:118531721:-ATTAAA-IN
lean	7_118531764_T/A	7:118531764	A	T	ENSMUSG00000030652	ENSMUST00000098090	intron_variant	-	-	-	-	-	MODIFIER	-1	-	Coq7	MGI	protein_coding	-	-	1/6	-	0.229000002145767	7:118531721:-	7:118531721:-ATTAAA-IN
lean	7_118531764_T/A	7:118531764	A	T	ENSMUSG00000030652	ENSMUST00000127700	intron_variant,non_coding_transcript_variant	-	-	-	-	-	MODIFIER	-1	-	Coq7	MGI	retained_intron	-	-	1/1	-	0.229000002145767	7:118531721:-	7:118531721:-ATTAAA-IN
lean	7_118531764_T/A	7:118531764	A	T	ENSMUSG00000030652	ENSMUST00000209146	intron_variant	-	-	-	-	-	MODIFIER	-1	-	Coq7	MGI	protein_coding	-	-	1/5	-	0.229000002145767	7:118531721:-	7:118531721:-ATTAAA-IN
lean	7_118531766_A/T	7:118531766	T	A	ENSMUSG00000030652	ENSMUST00000032887	intron_variant	-	-	-	-	-	MODIFIER	-1	-	Coq7	MGI	protein_coding	-	-	1/5	-	-	7:118531721:-	7:118531721:-ATTAAA-IN
lean	7_118531766_A/T	7:118531766	T	A	ENSMUSG00000030652	ENSMUST00000098090	intron_variant	-	-	-	-	-	MODIFIER	-1	-	Coq7	MGI	protein_coding	-	-	1/6	-	-	7:118531721:-	7:118531721:-ATTAAA-IN
lean	7_118531766_A/T	7:118531766	T	A	ENSMUSG00000030652	ENSMUST00000127700	intron_variant,non_coding_transcript_variant	-	-	-	-	-	MODIFIER	-1	-	Coq7	MGI	retained_intron	-	-	1/1	-	-	7:118531721:-	7:118531721:-ATTAAA-IN
lean	7_118531766_A/T	7:118531766	T	A	ENSMUSG00000030652	ENSMUST00000209146	intron_variant	-	-	-	-	-	MODIFIER	-1	-	Coq7	MGI	protein_coding	-	-	1/5	-	-	7:118531721:-	7:118531721:-ATTAAA-IN
lean	rs52104582	7:118535872	G	A	ENSMUSG00000042246	ENSMUST00000044195	3_prime_UTR_variant	4515/4546	-	-	-	-	MODIFIER	-1	-	Tmc7	MGI	protein_coding	-	16/16	-	-	-	7:118535844:-	7:118535844:-TATAAA-TE
lean	rs32227744	7:118845507	T	A	ENSMUSG00000030980	ENSMUST00000033277	3_prime_UTR_variant	845/958	-	-	-	-	MODIFIER	-1	cds_start_NF	Knop1	MGI	protein_coding	-	4/4	-	-	-0.505999982357025	7:118845466:-	7:118845466:-ATTAAA-TE
lean	rs32227744	7:118845507	T	A	ENSMUSG00000030980	ENSMUST00000063607	3_prime_UTR_variant	1614/4884	-	-	-	-	MODIFIER	-1	-	Knop1	MGI	protein_coding	-	5/5	-	-	-0.505999982357025	7:118845466:-	7:118845466:-ATTAAA-TE
lean	rs32227744	7:118845507	T	A	ENSMUSG00000030980	ENSMUST00000106549	3_prime_UTR_variant	1461/1467	-	-	-	-	MODIFIER	-1	-	Knop1	MGI	protein_coding	-	5/5	-	-	-0.505999982357025	7:118845466:-	7:118845466:-ATTAAA-TE
lean	rs32227744	7:118845507	T	A	ENSMUSG00000030980	ENSMUST00000106550	3_prime_UTR_variant	2239/5524	-	-	-	-	MODIFIER	-1	-	Knop1	MGI	protein_coding	-	6/6	-	-	-0.505999982357025	7:118845466:-	7:118845466:-ATTAAA-TE
lean	rs32227744	7:118845507	T	A	ENSMUSG00000030980	ENSMUST00000116280	3_prime_UTR_variant	2097/5382	-	-	-	-	MODIFIER	-1	-	Knop1	MGI	protein_coding	-	5/5	-	-	-0.505999982357025	7:118845466:-	7:118845466:-ATTAAA-TE
lean	rs32227744	7:118845507	T	A	ENSMUSG00000030980	ENSMUST00000126792	3_prime_UTR_variant	1536/3253	-	-	-	-	MODIFIER	-1	-	Knop1	MGI	protein_coding	-	4/4	-	-	-0.505999982357025	7:118845466:-	7:118845466:-ATTAAA-TE
lean	rs32855693	7:124197478	C	A	ENSMUSG00000078591	ENSMUST00000106437	intron_variant	-	-	-	-	-	MODIFIER	1	-	Hs3st4	MGI	protein_coding	-	-	1/1	-	-	7:124197501:+	7:124197501:+AAGAAA-IN
lean	rs32855693	7:124197478	C	A	ENSMUSG00000085899	ENSMUST00000151884	intron_variant,non_coding_transcript_variant	-	-	-	-	-	MODIFIER	1	-	Gm15338	MGI	sense_intronic	-	-	1/2	-	-	7:124197501:+	7:124197501:+AAGAAA-IN
lean	rs251030041	7:125461596	C	T	ENSMUSG00000030752	ENSMUST00000033010	3_prime_UTR_variant	1716/2389	-	-	-	-	MODIFIER	1	-	Kdm8	MGI	protein_coding	-	8/8	-	-	-0.398999989032745	7:125461613:+	7:125461613:+AATATA-TE
lean	rs33009157	7:125656694	G	A	ENSMUSG00000032777	ENSMUST00000055506	intron_variant	-	-	-	-	-	MODIFIER	-1	-	Gtf3c1	MGI	protein_coding	-	-	25/36	-	-0.991999983787537	7:125656679:-	7:125656679:-AATGAA-IN
lean	rs33009157	7:125656694	G	A	ENSMUSG00000032777	ENSMUST00000205659	intron_variant	-	-	-	-	-	MODIFIER	-1	-	Gtf3c1	MGI	protein_coding	-	-	25/35	-	-0.991999983787537	7:125656679:-	7:125656679:-AATGAA-IN
lean	rs33079159	7:126366798	C	T	ENSMUSG00000030742	ENSMUST00000032997	intron_variant	-	-	-	-	-	MODIFIER	-1	-	Lat	MGI	protein_coding	-	-	8/11	-	-	7:126366758:-	7:126366758:-AATACA-IN
lean	rs33079159	7:126366798	C	T	ENSMUSG00000030742	ENSMUST00000206793	intron_variant	-	-	-	-	-	MODIFIER	-1	-	Lat	MGI	protein_coding	-	-	7/10	-	-	7:126366758:-	7:126366758:-AATACA-IN
lean	7_126546465_T/A	7:126546465	A	T	ENSMUSG00000030738	ENSMUST00000032992	3_prime_UTR_variant	3373/3383	-	-	-	-	MODIFIER	-1	-	Eif3c	MGI	protein_coding	-	21/21	-	-	-0.398999989032745	7:126546454:-	7:126546454:-ATTAAA-DS
lean	rs33114502	7:126942516	G	A	ENSMUSG00000030685	ENSMUST00000032924	intron_variant	-	-	-	-	-	MODIFIER	1	-	Kctd13	MGI	protein_coding	-	-	5/5	-	-1.32000005245209	7:126942532:+	7:126942532:+ATTAAA-IN
lean	rs33114502	7:126942516	G	A	ENSMUSG00000095334	ENSMUST00000123117	intron_variant,non_coding_transcript_variant	-	-	-	-	-	MODIFIER	1	-	Gm21984	MGI	processed_transcript	-	-	1/5	-	-1.32000005245209	7:126942532:+	7:126942532:+ATTAAA-IN
lean	rs33114502	7:126942516	G	A	ENSMUSG00000030685	ENSMUST00000139233	intron_variant,non_coding_transcript_variant	-	-	-	-	-	MODIFIER	1	-	Kctd13	MGI	retained_intron	-	-	1/1	-	-1.32000005245209	7:126942532:+	7:126942532:+ATTAAA-IN
lean	7_127257036_T/C	7:127257036	C	T	ENSMUSG00000042462	ENSMUST00000035276	stop_retained_variant	599/676	513/513	171/170	*	taA/taG	LOW	-1	-	Dctpp1	MGI	protein_coding	-	3/3	-	-	-0.611000001430511	7:127257013:-	7:127257013:-CATAAA-TE
lean	7_127274170_A/G	7:127274170	G	A	ENSMUSG00000108806	ENSMUST00000206759	non_coding_transcript_exon_variant	907/2052	-	-	-	-	MODIFIER	1	-	Gm44729	MGI	TEC	-	1/1	-	-	-	7:127274190:+	7:127274190:+ATTACA-TE
lean	rs231668746	7:137468521	G	A	ENSMUSG00000031068	ENSMUST00000064404	3_prime_UTR_variant	1612/1685	-	-	-	-	MODIFIER	1	-	Glrx3	MGI	protein_coding	-	11/11	-	-	-1.05999994277954	7:137468575:+	7:137468575:+AATATA-TE
lean	rs213076632	7:139542784	G	A	ENSMUSG00000025477	ENSMUST00000026550	intron_variant	-	-	-	-	-	MODIFIER	1	-	Inpp5a	MGI	protein_coding	-	-	9/15	-	-3.74000000953674	7:139542789:+	7:139542789:+ATTATA-IN
lean	rs213076632	7:139542784	G	A	ENSMUSG00000025477	ENSMUST00000097975	intron_variant	-	-	-	-	-	MODIFIER	1	-	Inpp5a	MGI	protein_coding	-	-	9/15	-	-3.74000000953674	7:139542789:+	7:139542789:+ATTATA-IN
lean	rs213076632	7:139542784	G	A	ENSMUSG00000025477	ENSMUST00000106098	intron_variant	-	-	-	-	-	MODIFIER	1	-	Inpp5a	MGI	protein_coding	-	-	9/15	-	-3.74000000953674	7:139542789:+	7:139542789:+ATTATA-IN
lean	rs213076632	7:139542784	G	A	ENSMUSG00000025477	ENSMUST00000152475	intron_variant,non_coding_transcript_variant	-	-	-	-	-	MODIFIER	1	-	Inpp5a	MGI	retained_intron	-	-	3/6	-	-3.74000000953674	7:139542789:+	7:139542789:+ATTATA-IN
lean	8_33619248_T/A	8:33619248	A	T	ENSMUSG00000009630	ENSMUST00000009774	3_prime_UTR_variant	1276/1469	-	-	-	-	MODIFIER	1	-	Ppp2cb	MGI	protein_coding	-	7/7	-	-	-3.34999990463257	8:33619264:+	8:33619264:+AATATA-TE
lean	rs226472185	8:34141802	A	G	ENSMUSG00000031513	ENSMUST00000033910	intron_variant	-	-	-	-	-	MODIFIER	-1	-	Leprotl1	MGI	protein_coding	-	-	1/3	-	-0.181999996304512	8:34141775:-	8:34141775:-CATAAA-IN
lean	rs50763505	8:35478459	C	T	ENSMUSG00000031527	ENSMUST00000033927	intron_variant	-	-	-	-	-	MODIFIER	-1	-	Eri1	MGI	protein_coding	-	-	4/6	-	-	8:35478445:-	8:35478445:-TATAAA-TE
lean	rs50763505	8:35478459	C	T	ENSMUSG00000031527	ENSMUST00000211536	non_coding_transcript_exon_variant	2950/3253	-	-	-	-	MODIFIER	-1	-	Eri1	MGI	retained_intron	-	1/1	-	-	-	8:35478445:-	8:35478445:-TATAAA-TE
lean	rs215345718	8:35478464	C	T	ENSMUSG00000031527	ENSMUST00000033927	intron_variant	-	-	-	-	-	MODIFIER	-1	-	Eri1	MGI	protein_coding	-	-	4/6	-	-	8:35478445:-	8:35478445:-ATTATA-TE
lean	rs215345718	8:35478464	C	T	ENSMUSG00000031527	ENSMUST00000211536	non_coding_transcript_exon_variant	2945/3253	-	-	-	-	MODIFIER	-1	-	Eri1	MGI	retained_intron	-	1/1	-	-	-	8:35478445:-	8:35478445:-ATTATA-TE
lean	rs13461495	8:80981686	G	A	ENSMUSG00000038250	ENSMUST00000042724	3_prime_UTR_variant	3754/4707	-	-	-	-	MODIFIER	-1	-	Usp38	MGI	protein_coding	-	10/10	-	-	-	8:80981669:-	8:80981669:-AATATA-TE
lean	8_80996035_T/A	8:80996035	A	T	ENSMUSG00000038250	ENSMUST00000042724	intron_variant	-	-	-	-	-	MODIFIER	-1	-	Usp38	MGI	protein_coding	-	-	4/9	-	-0.794000029563904	8:80996022:-	8:80996022:-AATAAA-IN
lean	8_81499715_A/G	8:81499715	G	A	ENSMUSG00000037940	ENSMUST00000169387	intron_variant,NMD_transcript_variant	-	-	-	-	-	MODIFIER	1	-	Inpp4b	MGI	nonsense_mediated_decay	-	-	2/23	-	0.439000010490417	8:81499737:+	8:81499737:+AATAAG-IN
lean	8_81499715_A/G	8:81499715	G	A	ENSMUSG00000037940	ENSMUST00000172167	intron_variant,non_coding_transcript_variant	-	-	-	-	-	MODIFIER	1	-	Inpp4b	MGI	retained_intron	-	-	2/4	-	0.439000010490417	8:81499737:+	8:81499737:+AATAAG-IN
lean	8_81499715_A/G	8:81499715	G	A	ENSMUSG00000037940	ENSMUST00000213285	intron_variant	-	-	-	-	-	MODIFIER	1	cds_end_NF	Inpp4b	MGI	protein_coding	-	-	2/24	-	0.439000010490417	8:81499737:+	8:81499737:+AATAAG-IN
lean	8_81499715_A/G	8:81499715	G	A	ENSMUSG00000037940	ENSMUST00000215332	intron_variant	-	-	-	-	-	MODIFIER	1	-	Inpp4b	MGI	protein_coding	-	-	2/24	-	0.439000010490417	8:81499737:+	8:81499737:+AATAAG-IN
lean	8_81499715_A/G	8:81499715	G	A	ENSMUSG00000037940	ENSMUST00000217122	intron_variant	-	-	-	-	-	MODIFIER	1	-	Inpp4b	MGI	protein_coding	-	-	2/24	-	0.439000010490417	8:81499737:+	8:81499737:+AATAAG-IN
lean	rs47313921	8:81665964	G	T	ENSMUSG00000090732	ENSMUST00000164687	non_coding_transcript_exon_variant	571/631	-	-	-	-	MODIFIER	-1	-	4930579O11Rik	MGI	antisense	-	2/2	-	-	-0.467999994754791	8:81665905:-	8:81665905:-AGTAAA-TE
lean	rs47313921	8:81665964	G	T	ENSMUSG00000090732	ENSMUST00000168243	non_coding_transcript_exon_variant	584/672	-	-	-	-	MODIFIER	-1	-	4930579O11Rik	MGI	lincRNA	-	2/2	-	-	-0.467999994754791	8:81665905:-	8:81665905:-AGTAAA-TE
lean	rs33391441	8:82122539	G	A	ENSMUSG00000037940	ENSMUST00000042529	3_prime_UTR_variant	4100/4120	-	-	-	-	MODIFIER	1	-	Inpp4b	MGI	protein_coding	-	23/23	-	-	-0.907000005245209	8:82122559:+	8:82122559:+AACAAA-TE
lean	rs33391441	8:82122539	G	A	ENSMUSG00000037940	ENSMUST00000109851	3_prime_UTR_variant	3875/3906	-	-	-	-	MODIFIER	1	-	Inpp4b	MGI	protein_coding	-	18/18	-	-	-0.907000005245209	8:82122559:+	8:82122559:+AACAAA-TE
lean	rs33391441	8:82122539	G	A	ENSMUSG00000037940	ENSMUST00000109852	3_prime_UTR_variant	4078/4095	-	-	-	-	MODIFIER	1	-	Inpp4b	MGI	protein_coding	-	23/23	-	-	-0.907000005245209	8:82122559:+	8:82122559:+AACAAA-TE
lean	rs33391441	8:82122539	G	A	ENSMUSG00000037940	ENSMUST00000169387	intron_variant,NMD_transcript_variant	-	-	-	-	-	MODIFIER	1	-	Inpp4b	MGI	nonsense_mediated_decay	-	-	23/23	-	-0.907000005245209	8:82122559:+	8:82122559:+AACAAA-TE
lean	rs33391441	8:82122539	G	A	ENSMUSG00000037940	ENSMUST00000172031	intron_variant	-	-	-	-	-	MODIFIER	1	-	Inpp4b	MGI	protein_coding	-	-	22/22	-	-0.907000005245209	8:82122559:+	8:82122559:+AACAAA-TE
lean	rs33391441	8:82122539	G	A	ENSMUSG00000037940	ENSMUST00000215332	intron_variant	-	-	-	-	-	MODIFIER	1	-	Inpp4b	MGI	protein_coding	-	-	24/24	-	-0.907000005245209	8:82122559:+	8:82122559:+AACAAA-TE
lean	rs33391441	8:82122539	G	A	ENSMUSG00000037940	ENSMUST00000217122	3_prime_UTR_variant	4375/4392	-	-	-	-	MODIFIER	1	-	Inpp4b	MGI	protein_coding	-	25/25	-	-	-0.907000005245209	8:82122559:+	8:82122559:+AACAAA-TE
lean	rs33096459	8:82766622	C	T	ENSMUSG00000031711	ENSMUST00000034147	intron_variant	-	-	-	-	-	MODIFIER	-1	-	Zfp330	MGI	protein_coding	-	-	7/9	-	-1.28999996185303	8:82766578:-	8:82766578:-AGTAAA-EX
lean	rs33096459	8:82766622	C	T	ENSMUSG00000031711	ENSMUST00000209587	intron_variant,non_coding_transcript_variant	-	-	-	-	-	MODIFIER	-1	-	Zfp330	MGI	retained_intron	-	-	3/4	-	-1.28999996185303	8:82766578:-	8:82766578:-AGTAAA-EX
lean	rs33096459	8:82766622	C	T	ENSMUSG00000031711	ENSMUST00000209601	intron_variant,non_coding_transcript_variant	-	-	-	-	-	MODIFIER	-1	-	Zfp330	MGI	processed_transcript	-	-	3/5	-	-1.28999996185303	8:82766578:-	8:82766578:-AGTAAA-EX
lean	rs33096459	8:82766622	C	T	ENSMUSG00000031711	ENSMUST00000209727	intron_variant,non_coding_transcript_variant	-	-	-	-	-	MODIFIER	-1	-	Zfp330	MGI	retained_intron	-	-	2/4	-	-1.28999996185303	8:82766578:-	8:82766578:-AGTAAA-EX
lean	rs33096459	8:82766622	C	T	ENSMUSG00000031711	ENSMUST00000211451	non_coding_transcript_exon_variant	933/3585	-	-	-	-	MODIFIER	-1	-	Zfp330	MGI	retained_intron	-	3/4	-	-	-1.28999996185303	8:82766578:-	8:82766578:-AGTAAA-EX
lean	rs33096459	8:82766622	C	T	ENSMUSG00000031711	ENSMUST00000211462	intron_variant,NMD_transcript_variant	-	-	-	-	-	MODIFIER	-1	-	Zfp330	MGI	nonsense_mediated_decay	-	-	5/7	-	-1.28999996185303	8:82766578:-	8:82766578:-AGTAAA-EX
lean	rs237744309	8:95603281	A	G	ENSMUSG00000110447	ENSMUST00000211925	intron_variant,non_coding_transcript_variant	-	-	-	-	-	MODIFIER	1	-	Gm31518	MGI	lincRNA	-	-	3/4	-	-0.0577999986708164	8:95603292:+	8:95603292:+AATGAA-IN
lean	rs237744309	8:95603281	A	G	ENSMUSG00000110447	ENSMUST00000212011	intron_variant,non_coding_transcript_variant	-	-	-	-	-	MODIFIER	1	-	Gm31518	MGI	lincRNA	-	-	2/3	-	-0.0577999986708164	8:95603292:+	8:95603292:+AATGAA-IN
lean	rs237744309	8:95603281	A	G	ENSMUSG00000110447	ENSMUST00000213069	intron_variant,non_coding_transcript_variant	-	-	-	-	-	MODIFIER	1	-	Gm31518	MGI	lincRNA	-	-	2/3	-	-0.0577999986708164	8:95603292:+	8:95603292:+AATGAA-IN
lean	rs237744309	8:95603281	A	G	ENSMUSG00000110447	ENSMUST00000213099	intron_variant,non_coding_transcript_variant	-	-	-	-	-	MODIFIER	1	-	Gm31518	MGI	lincRNA	-	-	2/3	-	-0.0577999986708164	8:95603292:+	8:95603292:+AATGAA-IN
lean	rs255095938	8:95603286	C	A	ENSMUSG00000110447	ENSMUST00000211925	intron_variant,non_coding_transcript_variant	-	-	-	-	-	MODIFIER	1	-	Gm31518	MGI	lincRNA	-	-	3/4	-	-	8:95603292:+	8:95603292:+AATAAA-IN
lean	rs255095938	8:95603286	C	A	ENSMUSG00000110447	ENSMUST00000212011	intron_variant,non_coding_transcript_variant	-	-	-	-	-	MODIFIER	1	-	Gm31518	MGI	lincRNA	-	-	2/3	-	-	8:95603292:+	8:95603292:+AATAAA-IN
lean	rs255095938	8:95603286	C	A	ENSMUSG00000110447	ENSMUST00000213069	intron_variant,non_coding_transcript_variant	-	-	-	-	-	MODIFIER	1	-	Gm31518	MGI	lincRNA	-	-	2/3	-	-	8:95603292:+	8:95603292:+AATAAA-IN
lean	rs255095938	8:95603286	C	A	ENSMUSG00000110447	ENSMUST00000213099	intron_variant,non_coding_transcript_variant	-	-	-	-	-	MODIFIER	1	-	Gm31518	MGI	lincRNA	-	-	2/3	-	-	8:95603292:+	8:95603292:+AATAAA-IN
lean	8_99150490_T/A	8:99150490	A	T	ENSMUSG00000036510	ENSMUST00000093249	intron_variant	-	-	-	-	-	MODIFIER	-1	-	Cdh8	MGI	protein_coding	-	-	8/12	-	-	8:99150459:-	8:99150459:-AATATA-IN
lean	8_99150490_T/A	8:99150490	A	T	ENSMUSG00000036510	ENSMUST00000128860	intron_variant	-	-	-	-	-	MODIFIER	-1	-	Cdh8	MGI	protein_coding	-	-	8/11	-	-	8:99150459:-	8:99150459:-AATATA-IN
lean	8_99150490_T/A	8:99150490	A	T	ENSMUSG00000036510	ENSMUST00000142129	intron_variant	-	-	-	-	-	MODIFIER	-1	-	Cdh8	MGI	protein_coding	-	-	8/12	-	-	8:99150459:-	8:99150459:-AATATA-IN
lean	8_99150490_T/A	8:99150490	A	T	ENSMUSG00000036510	ENSMUST00000145601	intron_variant,NMD_transcript_variant	-	-	-	-	-	MODIFIER	-1	-	Cdh8	MGI	nonsense_mediated_decay	-	-	8/10	-	-	8:99150459:-	8:99150459:-AATATA-IN
lean	8_99150490_T/A	8:99150490	A	T	ENSMUSG00000036510	ENSMUST00000155527	intron_variant	-	-	-	-	-	MODIFIER	-1	-	Cdh8	MGI	protein_coding	-	-	8/12	-	-	8:99150459:-	8:99150459:-AATATA-IN
lean	rs33682001	9:7933642	C	T	ENSMUSG00000053110	ENSMUST00000065353	3_prime_UTR_variant	2528/4171	-	-	-	-	MODIFIER	-1	-	Yap1	MGI	protein_coding	-	9/9	-	-	-0.672999978065491	9:7933602:-	9:7933602:-AATATA-TE
lean	rs33682001	9:7933642	C	T	ENSMUSG00000053110	ENSMUST00000086580	3_prime_UTR_variant	2472/4115	-	-	-	-	MODIFIER	-1	-	Yap1	MGI	protein_coding	-	8/8	-	-	-0.672999978065491	9:7933602:-	9:7933602:-AATATA-TE
lean	rs36981127	9:9803372	C	T	ENSMUSG00000039488	ENSMUST00000074133	intron_variant	-	-	-	-	-	MODIFIER	-1	-	Cntn5	MGI	protein_coding	-	-	13/22	-	-	9:9803353:-	9:9803353:-AATAAA-IN
lean	rs36981127	9:9803372	C	T	ENSMUSG00000039488	ENSMUST00000160216	intron_variant	-	-	-	-	-	MODIFIER	-1	-	Cntn5	MGI	protein_coding	-	-	15/24	-	-	9:9803353:-	9:9803353:-AATAAA-IN
lean	rs36981127	9:9803372	C	T	ENSMUSG00000039488	ENSMUST00000162484	intron_variant	-	-	-	-	-	MODIFIER	-1	-	Cntn5	MGI	protein_coding	-	-	11/20	-	-	9:9803353:-	9:9803353:-AATAAA-IN
lean	rs36981127	9:9803372	C	T	ENSMUSG00000039488	ENSMUST00000179049	intron_variant	-	-	-	-	-	MODIFIER	-1	-	Cntn5	MGI	protein_coding	-	-	9/18	-	-	9:9803353:-	9:9803353:-AATAAA-IN
lean	9_53098714_C/T	9:53098714	T	C	ENSMUSG00000053289	ENSMUST00000065630	3_prime_UTR_variant	3049/3128	-	-	-	-	MODIFIER	-1	-	Ddx10	MGI	protein_coding	-	18/18	-	-	-	9:53098688:-	9:53098688:-AAGAAA-TE
lean	9_56097081_C/A	9:56097081	A	C	ENSMUSG00000032322	ENSMUST00000059206	intron_variant	-	-	-	-	-	MODIFIER	1	-	Pstpip1	MGI	protein_coding	-	-	1/14	-	-0.0197999998927116	9:56097098:+	9:56097098:+ATTACA-IN
lean	9_56097081_C/A	9:56097081	A	C	ENSMUSG00000032322	ENSMUST00000138646	intron_variant,non_coding_transcript_variant	-	-	-	-	-	MODIFIER	1	-	Pstpip1	MGI	retained_intron	-	-	1/12	-	-0.0197999998927116	9:56097098:+	9:56097098:+ATTACA-IN
lean	9_56097081_C/A	9:56097081	A	C	ENSMUSG00000032322	ENSMUST00000147360	intron_variant,non_coding_transcript_variant	-	-	-	-	-	MODIFIER	1	-	Pstpip1	MGI	retained_intron	-	-	1/13	-	-0.0197999998927116	9:56097098:+	9:56097098:+ATTACA-IN
lean	9_56491351_C/T	9:56491351	T	C	ENSMUSG00000032329	ENSMUST00000034879	intron_variant	-	-	-	-	-	MODIFIER	1	-	Hmg20a	MGI	protein_coding	-	-	9/9	-	-	9:56491359:+	9:56491359:+ACTAAA-IN
lean	rs579109542	9:99349700	G	A	ENSMUSG00000037681	ENSMUST00000042158	intron_variant	-	-	-	-	-	MODIFIER	-1	-	Esyt3	MGI	protein_coding	-	-	1/22	-	-	9:99349693:-	9:99349693:-AATACA-IN
lean	rs251534857	9:102584612	C	T	ENSMUSG00000032534	ENSMUST00000162655	3_prime_UTR_variant	4156/4180	-	-	-	-	MODIFIER	-1	-	Cep63	MGI	protein_coding	-	13/13	-	-	-	9:102584588:-	9:102584588:-AATATA-TE
lean	rs50804946	9:105077439	G	A	ENSMUSG00000032563	ENSMUST00000035177	3_prime_UTR_variant	1523/3972	-	-	-	-	MODIFIER	1	-	Mrpl3	MGI	protein_coding	-	10/10	-	-	-1.58000004291534	9:105077462:+	9:105077462:+TATAAA-TE
lean	rs50804946	9:105077439	G	A	ENSMUSG00000032563	ENSMUST00000142424	3_prime_UTR_variant,NMD_transcript_variant	1367/1394	-	-	-	-	MODIFIER	1	-	Mrpl3	MGI	nonsense_mediated_decay	-	10/10	-	-	-1.58000004291534	9:105077462:+	9:105077462:+TATAAA-TE
lean	rs50804946	9:105077439	G	A	ENSMUSG00000032563	ENSMUST00000215577	non_coding_transcript_exon_variant	960/1005	-	-	-	-	MODIFIER	1	-	Mrpl3	MGI	processed_transcript	-	5/5	-	-	-1.58000004291534	9:105077462:+	9:105077462:+TATAAA-TE
lean	rs36344882	9:114491644	C	T	ENSMUSG00000047898	ENSMUST00000054414	3_prime_UTR_variant	1477/2805	-	-	-	-	MODIFIER	-1	-	Ccr4	MGI	protein_coding	-	2/2	-	-	-0.736999988555908	9:114491627:-	9:114491627:-CATAAA-TE
lean	rs36827001	9:119336015	C	T	ENSMUSG00000032508	ENSMUST00000035092	3_prime_UTR_variant	1879/1960	-	-	-	-	MODIFIER	-1	-	Myd88	MGI	protein_coding	-	6/6	-	-	-1.82000005245209	9:119335992:-	9:119335992:-AAGAAA-TE,9:119335992:-AATAAA-TE
lean	rs36827001	9:119336015	C	T	ENSMUSG00000032508	ENSMUST00000150837	non_coding_transcript_exon_variant	2389/2458	-	-	-	-	MODIFIER	-1	-	Myd88	MGI	retained_intron	-	4/4	-	-	-1.82000005245209	9:119335992:-	9:119335992:-AAGAAA-TE,9:119335992:-AATAAA-TE
lean	rs36827001	9:119336015	C	T	ENSMUSG00000070280	ENSMUST00000170400	intron_variant	-	-	-	-	-	MODIFIER	-1	-	Slc22a14	MGI	protein_coding	-	-	1/10	-	-1.82000005245209	9:119335992:-	9:119335992:-AAGAAA-TE,9:119335992:-AATAAA-TE
lean	rs36500463	9:119365680	C	A	ENSMUSG00000035769	ENSMUST00000039610	intron_variant	-	-	-	-	-	MODIFIER	1	-	Xylb	MGI	protein_coding	-	-	4/18	-	-	9:119365727:+	9:119365727:+AATACA-IN
lean	rs36500463	9:119365680	C	A	ENSMUSG00000035769	ENSMUST00000215822	intron_variant,NMD_transcript_variant	-	-	-	-	-	MODIFIER	1	-	Xylb	MGI	nonsense_mediated_decay	-	-	3/17	-	-	9:119365727:+	9:119365727:+AATACA-IN
lean	rs36500463	9:119365680	C	A	ENSMUSG00000035769	ENSMUST00000216838	intron_variant,NMD_transcript_variant	-	-	-	-	-	MODIFIER	1	-	Xylb	MGI	nonsense_mediated_decay	-	-	3/19	-	-	9:119365727:+	9:119365727:+AATACA-IN
lean	rs52163395	9:119507160	A	T	ENSMUSG00000032511	ENSMUST00000065196	intron_variant	-	-	-	-	-	MODIFIER	-1	-	Scn5a	MGI	protein_coding	-	-	19/26	-	-	9:119507137:-	9:119507137:-ACTAAA-IN
lean	rs52163395	9:119507160	A	T	ENSMUSG00000032511	ENSMUST00000117911	intron_variant	-	-	-	-	-	MODIFIER	-1	-	Scn5a	MGI	protein_coding	-	-	20/27	-	-	9:119507137:-	9:119507137:-ACTAAA-IN
lean	rs52163395	9:119507160	A	T	ENSMUSG00000032511	ENSMUST00000120420	intron_variant	-	-	-	-	-	MODIFIER	-1	-	Scn5a	MGI	protein_coding	-	-	20/27	-	-	9:119507137:-	9:119507137:-ACTAAA-IN
lean	9_119530948_C/A	9:119530948	A	C	ENSMUSG00000032511	ENSMUST00000065196	intron_variant	-	-	-	-	-	MODIFIER	-1	-	Scn5a	MGI	protein_coding	-	-	11/26	-	-1.76999998092651	9:119530931:-	9:119530931:-AATGAA-IN
lean	9_119530948_C/A	9:119530948	A	C	ENSMUSG00000032511	ENSMUST00000117911	intron_variant	-	-	-	-	-	MODIFIER	-1	-	Scn5a	MGI	protein_coding	-	-	12/27	-	-1.76999998092651	9:119530931:-	9:119530931:-AATGAA-IN
lean	9_119530948_C/A	9:119530948	A	C	ENSMUSG00000032511	ENSMUST00000120420	intron_variant	-	-	-	-	-	MODIFIER	-1	-	Scn5a	MGI	protein_coding	-	-	12/27	-	-1.76999998092651	9:119530931:-	9:119530931:-AATGAA-IN
lean	rs29593481	9:121373443	G	A	ENSMUSG00000032536	ENSMUST00000045903	intron_variant	-	-	-	-	-	MODIFIER	1	-	Trak1	MGI	protein_coding	-	-	1/15	-	-0.991999983787537	9:121373467:+	9:121373467:+AACAAA-IN
lean	rs29593481	9:121373443	G	A	ENSMUSG00000032536	ENSMUST00000209211	intron_variant,NMD_transcript_variant	-	-	-	-	-	MODIFIER	1	-	Trak1	MGI	nonsense_mediated_decay	-	-	1/2	-	-0.991999983787537	9:121373467:+	9:121373467:+AACAAA-IN
lean	rs29593481	9:121373443	G	A	ENSMUSG00000032536	ENSMUST00000210636	intron_variant	-	-	-	-	-	MODIFIER	1	-	Trak1	MGI	protein_coding	-	-	1/5	-	-0.991999983787537	9:121373467:+	9:121373467:+AACAAA-IN
lean	rs29593481	9:121373443	G	A	ENSMUSG00000032536	ENSMUST00000210798	intron_variant	-	-	-	-	-	MODIFIER	1	-	Trak1	MGI	protein_coding	-	-	2/17	-	-0.991999983787537	9:121373467:+	9:121373467:+AACAAA-IN
lean	rs29593481	9:121373443	G	A	ENSMUSG00000032536	ENSMUST00000211149	intron_variant,non_coding_transcript_variant	-	-	-	-	-	MODIFIER	1	-	Trak1	MGI	processed_transcript	-	-	2/2	-	-0.991999983787537	9:121373467:+	9:121373467:+AACAAA-IN
lean	rs29593481	9:121373443	G	A	ENSMUSG00000032536	ENSMUST00000211301	intron_variant,NMD_transcript_variant	-	-	-	-	-	MODIFIER	1	-	Trak1	MGI	nonsense_mediated_decay	-	-	2/17	-	-0.991999983787537	9:121373467:+	9:121373467:+AACAAA-IN
lean	rs29593481	9:121373443	G	A	ENSMUSG00000032536	ENSMUST00000211439	intron_variant	-	-	-	-	-	MODIFIER	1	-	Trak1	MGI	protein_coding	-	-	2/13	-	-0.991999983787537	9:121373467:+	9:121373467:+AACAAA-IN
lean	rs29593481	9:121373443	G	A	ENSMUSG00000032536	ENSMUST00000211699	intron_variant,non_coding_transcript_variant	-	-	-	-	-	MODIFIER	1	-	Trak1	MGI	retained_intron	-	-	2/11	-	-0.991999983787537	9:121373467:+	9:121373467:+AACAAA-IN
lean	rs29593481	9:121373443	G	A	ENSMUSG00000032536	ENSMUST00000238988	intron_variant	-	-	-	-	-	MODIFIER	1	-	Trak1	MGI	protein_coding	-	-	2/16	-	-0.991999983787537	9:121373467:+	9:121373467:+AACAAA-IN
lean	rs219766009	9:121373448	C	T	ENSMUSG00000032536	ENSMUST00000045903	intron_variant	-	-	-	-	-	MODIFIER	1	-	Trak1	MGI	protein_coding	-	-	1/15	-	-	9:121373467:+	9:121373467:+ATTAAA-IN
lean	rs219766009	9:121373448	C	T	ENSMUSG00000032536	ENSMUST00000209211	intron_variant,NMD_transcript_variant	-	-	-	-	-	MODIFIER	1	-	Trak1	MGI	nonsense_mediated_decay	-	-	1/2	-	-	9:121373467:+	9:121373467:+ATTAAA-IN
lean	rs219766009	9:121373448	C	T	ENSMUSG00000032536	ENSMUST00000210636	intron_variant	-	-	-	-	-	MODIFIER	1	-	Trak1	MGI	protein_coding	-	-	1/5	-	-	9:121373467:+	9:121373467:+ATTAAA-IN
lean	rs219766009	9:121373448	C	T	ENSMUSG00000032536	ENSMUST00000210798	intron_variant	-	-	-	-	-	MODIFIER	1	-	Trak1	MGI	protein_coding	-	-	2/17	-	-	9:121373467:+	9:121373467:+ATTAAA-IN
lean	rs219766009	9:121373448	C	T	ENSMUSG00000032536	ENSMUST00000211149	intron_variant,non_coding_transcript_variant	-	-	-	-	-	MODIFIER	1	-	Trak1	MGI	processed_transcript	-	-	2/2	-	-	9:121373467:+	9:121373467:+ATTAAA-IN
lean	rs219766009	9:121373448	C	T	ENSMUSG00000032536	ENSMUST00000211301	intron_variant,NMD_transcript_variant	-	-	-	-	-	MODIFIER	1	-	Trak1	MGI	nonsense_mediated_decay	-	-	2/17	-	-	9:121373467:+	9:121373467:+ATTAAA-IN
lean	rs219766009	9:121373448	C	T	ENSMUSG00000032536	ENSMUST00000211439	intron_variant	-	-	-	-	-	MODIFIER	1	-	Trak1	MGI	protein_coding	-	-	2/13	-	-	9:121373467:+	9:121373467:+ATTAAA-IN
lean	rs219766009	9:121373448	C	T	ENSMUSG00000032536	ENSMUST00000211699	intron_variant,non_coding_transcript_variant	-	-	-	-	-	MODIFIER	1	-	Trak1	MGI	retained_intron	-	-	2/11	-	-	9:121373467:+	9:121373467:+ATTAAA-IN
lean	rs219766009	9:121373448	C	T	ENSMUSG00000032536	ENSMUST00000238988	intron_variant	-	-	-	-	-	MODIFIER	1	-	Trak1	MGI	protein_coding	-	-	2/16	-	-	9:121373467:+	9:121373467:+ATTAAA-IN
lean	rs6405334	9:121583014	C	T	ENSMUSG00000032530	ENSMUST00000077706	missense_variant	711/996	335/438	112/145	K/R	aAa/aGa	MODERATE	-1	-	Lyzl4	MGI	protein_coding	tolerated	5/6	-	Gene3D:1.10.530.10,Pfam:PF00062,Prints:PR00135,PROSITE_profiles:PS51348,PANTHER:PTHR11407,PANTHER:PTHR11407:SF21,SMART:SM00263,Superfamily:SSF53955,CDD:cd16897	-0.43299999833107	9:121583002:-	9:121583002:-AAGAAA-EX
lean	rs6405334	9:121583014	C	T	ENSMUSG00000032530	ENSMUST00000120918	missense_variant	680/959	335/438	112/145	K/R	aAa/aGa	MODERATE	-1	-	Lyzl4	MGI	protein_coding	tolerated	4/5	-	Gene3D:1.10.530.10,Pfam:PF00062,Prints:PR00135,PROSITE_profiles:PS51348,PANTHER:PTHR11407,PANTHER:PTHR11407:SF21,SMART:SM00263,Superfamily:SSF53955,CDD:cd16897	-0.43299999833107	9:121583002:-	9:121583002:-AAGAAA-EX
lean	rs6405334	9:121583014	C	T	ENSMUSG00000032530	ENSMUST00000213757	missense_variant	753/832	335/414	112/138	K/R	aAa/aGa	MODERATE	-1	cds_end_NF	Lyzl4	MGI	protein_coding	tolerated	5/6	-	Gene3D:1.10.530.10,Pfam:PF00062,Prints:PR00135,PROSITE_profiles:PS51348,PANTHER:PTHR11407,PANTHER:PTHR11407:SF21,SMART:SM00263,Superfamily:SSF53955,CDD:cd16897	-0.43299999833107	9:121583002:-	9:121583002:-AAGAAA-EX
lean	rs214831342	9:121771727	A	C	ENSMUSG00000013419	ENSMUST00000093772	3_prime_UTR_variant	6338/6353	-	-	-	-	MODIFIER	1	-	Zfp651	MGI	protein_coding	-	6/6	-	-	-	9:121771741:+	9:121771741:+AATACA-TE
lean	rs243135032	9:121978671	G	A	ENSMUSG00000038233	ENSMUST00000043011	3_prime_UTR_variant	2085/3623	-	-	-	-	MODIFIER	1	-	Gask1a	MGI	protein_coding	-	5/5	-	-	0.507000029087067	9:121978681:+	9:121978681:+AATAAA-TE
lean	rs243135032	9:121978671	G	A	ENSMUSG00000038233	ENSMUST00000213773	3_prime_UTR_variant	2072/2088	-	-	-	-	MODIFIER	1	-	Gask1a	MGI	protein_coding	-	5/5	-	-	0.507000029087067	9:121978681:+	9:121978681:+AATAAA-TE
lean	rs243135032	9:121978671	G	A	ENSMUSG00000038233	ENSMUST00000214536	intron_variant	-	-	-	-	-	MODIFIER	1	-	Gask1a	MGI	protein_coding	-	-	4/4	-	0.507000029087067	9:121978681:+	9:121978681:+AATAAA-TE
lean	rs243135032	9:121978671	G	A	ENSMUSG00000038233	ENSMUST00000215990	3_prime_UTR_variant	2139/2149	-	-	-	-	MODIFIER	1	-	Gask1a	MGI	protein_coding	-	5/5	-	-	0.507000029087067	9:121978681:+	9:121978681:+AATAAA-TE
lean	rs230800336	X:12134476	C	T	ENSMUSG00000040363	ENSMUST00000043441	intron_variant	-	-	-	-	-	MODIFIER	-1	-	Bcor	MGI	protein_coding	-	-	1/13	-	-1.10000002384186	X:12134455:-	X:12134455:-AATACA-EX
lean	rs230800336	X:12134476	C	T	ENSMUSG00000040363	ENSMUST00000209776	non_coding_transcript_exon_variant	1338/1534	-	-	-	-	MODIFIER	-1	-	Bcor	MGI	processed_transcript	-	4/5	-	-	-1.10000002384186	X:12134455:-	X:12134455:-AATACA-EX
lean	X_12663068_A/T	X:12663068	T	A	ENSMUSG00000044148	ENSMUST00000060108	intron_variant	-	-	-	-	-	MODIFIER	-1	-	1810030O07Rik	MGI	protein_coding	-	-	4/6	-	-0.595000028610229	X:12663047:-	X:12663047:-ATTAAA-IN
lean	X_12706212_G/A	X:12706212	A	G	ENSMUSG00000064127	ENSMUST00000096495	intron_variant	-	-	-	-	-	MODIFIER	-1	-	Med14	MGI	protein_coding	-	-	18/30	-	-0.620000004768372	X:12706194:-	X:12706194:-AATACA-IN
lean	X_12706212_G/A	X:12706212	A	G	ENSMUSG00000064127	ENSMUST00000115481	intron_variant	-	-	-	-	-	MODIFIER	-1	-	Med14	MGI	protein_coding	-	-	4/15	-	-0.620000004768372	X:12706194:-	X:12706194:-AATACA-IN
lean	X_12706212_G/A	X:12706212	A	G	ENSMUSG00000064127	ENSMUST00000124053	intron_variant,non_coding_transcript_variant	-	-	-	-	-	MODIFIER	-1	-	Med14	MGI	retained_intron	-	-	17/27	-	-0.620000004768372	X:12706194:-	X:12706194:-AATACA-IN
lean	rs33644149	X:12821452	G	A	ENSMUSG00000085891	ENSMUST00000139163	non_coding_transcript_exon_variant	1622/1662	-	-	-	-	MODIFIER	1	-	Gm14634	MGI	processed_transcript	-	5/5	-	-	-0.540000021457672	X:12821492:+	X:12821492:+AATATA-TE
lean	rs212482812	X:13466590	C	G	ENSMUSG00000051228	ENSMUST00000050434	5_prime_UTR_variant	481/5183	-	-	-	-	MODIFIER	1	-	Nyx	MGI	protein_coding	-	1/3	-	-	-	X:13466605:+	X:13466605:+AGTAAA-EX
lean	X_13679573_T/C	X:13679573	C	T	ENSMUSG00000031012	ENSMUST00000033321	intron_variant	-	-	-	-	-	MODIFIER	-1	-	Cask	MGI	protein_coding	-	-	4/24	-	-	X:13679566:-	X:13679566:-CATAAA-IN
lean	X_13679573_T/C	X:13679573	C	T	ENSMUSG00000031012	ENSMUST00000115436	intron_variant	-	-	-	-	-	MODIFIER	-1	-	Cask	MGI	protein_coding	-	-	4/24	-	-	X:13679566:-	X:13679566:-CATAAA-IN
lean	X_13679573_T/C	X:13679573	C	T	ENSMUSG00000031012	ENSMUST00000115438	intron_variant	-	-	-	-	-	MODIFIER	-1	-	Cask	MGI	protein_coding	-	-	4/25	-	-	X:13679566:-	X:13679566:-CATAAA-IN
lean	X_13679573_T/C	X:13679573	C	T	ENSMUSG00000031012	ENSMUST00000124710	intron_variant	-	-	-	-	-	MODIFIER	-1	cds_end_NF	Cask	MGI	protein_coding	-	-	4/5	-	-	X:13679566:-	X:13679566:-CATAAA-IN
lean	X_13679573_T/C	X:13679573	C	T	ENSMUSG00000031012	ENSMUST00000152358	intron_variant,non_coding_transcript_variant	-	-	-	-	-	MODIFIER	-1	-	Cask	MGI	retained_intron	-	-	4/16	-	-	X:13679566:-	X:13679566:-CATAAA-IN
lean	X_13679573_T/C	X:13679573	C	T	ENSMUSG00000031012	ENSMUST00000156096	intron_variant	-	-	-	-	-	MODIFIER	-1	cds_start_NF	Cask	MGI	protein_coding	-	-	3/23	-	-	X:13679566:-	X:13679566:-CATAAA-IN
lean	X_75394881_G/C	X:75394881	C	G	ENSMUSG00000031198	ENSMUST00000033541	3_prime_UTR_variant	984/2562	-	-	-	-	MODIFIER	1	-	Fundc2	MGI	protein_coding	-	5/5	-	-	-0.465000003576279	X:75394894:+	X:75394894:+AATGAA-TE
lean	X_112007471_A/T	X:112007471	T	A	ENSMUSG00000109156	ENSMUST00000207962	intron_variant	-	-	-	-	-	MODIFIER	1	cds_end_NF	Gm45194	MGI	protein_coding	-	-	5/15	-	-	X:112007504:+	X:112007504:+AATAAA-IN,X:112007504:+AAGAAA-IN
lean	rs29100661	X:112372537	G	A	ENSMUSG00000025525	ENSMUST00000026599	3_prime_UTR_variant	1141/1359	-	-	-	-	MODIFIER	1	-	Apool	MGI	protein_coding	-	9/9	-	-	-0.634999990463257	X:112372577:+	X:112372577:+AATAGA-TE
lean	rs219054279	X:139889551	T	A	ENSMUSG00000031433	ENSMUST00000087400	3_prime_UTR_variant	2189/2229	-	-	-	-	MODIFIER	-1	-	Rbm41	MGI	protein_coding	-	7/7	-	-	-0.887000024318695	X:139889536:-	X:139889536:-ATTATA-TE
both	1_24458724_T/G	1:24458724	G	T	ENSMUSG00000026141	ENSMUST00000051344	intron_variant	-	-	-	-	-	MODIFIER	-1	-	Col19a1	MGI	protein_coding	-	-	12/47	-	-	1:24458684:-	1:24458684:-AATATA-IN
both	1_24458724_T/G	1:24458724	G	T	ENSMUSG00000026141	ENSMUST00000115244	intron_variant	-	-	-	-	-	MODIFIER	-1	-	Col19a1	MGI	protein_coding	-	-	12/50	-	-	1:24458684:-	1:24458684:-AATATA-IN
both	1_36559203_A/C	1:36559203	C	A	ENSMUSG00000087589	ENSMUST00000149224	intron_variant,non_coding_transcript_variant	-	-	-	-	-	MODIFIER	1	-	D430040D24Rik	MGI	antisense	-	-	1/2	-	0.358000010251999	1:36559239:+	1:36559239:+AGTAAA-TE
both	1_36559203_A/C	1:36559203	C	A	ENSMUSG00000087589	ENSMUST00000194426	non_coding_transcript_exon_variant	1503/1967	-	-	-	-	MODIFIER	1	-	D430040D24Rik	MGI	retained_intron	-	1/1	-	-	0.358000010251999	1:36559239:+	1:36559239:+AGTAAA-TE
both	1_36559205_A/G	1:36559205	G	A	ENSMUSG00000087589	ENSMUST00000149224	intron_variant,non_coding_transcript_variant	-	-	-	-	-	MODIFIER	1	-	D430040D24Rik	MGI	antisense	-	-	1/2	-	-0.991999983787537	1:36559239:+	1:36559239:+AGTAAA-TE
both	1_36559205_A/G	1:36559205	G	A	ENSMUSG00000087589	ENSMUST00000194426	non_coding_transcript_exon_variant	1505/1967	-	-	-	-	MODIFIER	1	-	D430040D24Rik	MGI	retained_intron	-	1/1	-	-	-0.991999983787537	1:36559239:+	1:36559239:+AGTAAA-TE
both	rs30609891	1:36576417	C	T	ENSMUSG00000046337	ENSMUST00000170295	intron_variant	-	-	-	-	-	MODIFIER	-1	-	Fam178b	MGI	protein_coding	-	-	12/14	-	3.46000003814697	1:36576393:-	1:36576393:-AACAAA-IN
both	rs30609891	1:36576417	C	T	ENSMUSG00000046337	ENSMUST00000193155	intron_variant,non_coding_transcript_variant	-	-	-	-	-	MODIFIER	-1	-	Fam178b	MGI	processed_transcript	-	-	3/3	-	3.46000003814697	1:36576393:-	1:36576393:-AACAAA-IN
both	rs30609891	1:36576417	C	T	ENSMUSG00000046337	ENSMUST00000193548	intron_variant,non_coding_transcript_variant	-	-	-	-	-	MODIFIER	-1	-	Fam178b	MGI	processed_transcript	-	-	3/5	-	3.46000003814697	1:36576393:-	1:36576393:-AACAAA-IN
both	rs30609891	1:36576417	C	T	ENSMUSG00000046337	ENSMUST00000193763	intron_variant,non_coding_transcript_variant	-	-	-	-	-	MODIFIER	-1	-	Fam178b	MGI	processed_transcript	-	-	3/5	-	3.46000003814697	1:36576393:-	1:36576393:-AACAAA-IN
both	rs30609891	1:36576417	C	T	ENSMUSG00000046337	ENSMUST00000194025	intron_variant,NMD_transcript_variant	-	-	-	-	-	MODIFIER	-1	cds_start_NF	Fam178b	MGI	nonsense_mediated_decay	-	-	4/5	-	3.46000003814697	1:36576393:-	1:36576393:-AACAAA-IN
both	rs30609891	1:36576417	C	T	ENSMUSG00000046337	ENSMUST00000194839	intron_variant,NMD_transcript_variant	-	-	-	-	-	MODIFIER	-1	cds_start_NF	Fam178b	MGI	nonsense_mediated_decay	-	-	4/5	-	3.46000003814697	1:36576393:-	1:36576393:-AACAAA-IN
both	rs49947225	1:43462196	C	T	ENSMUSG00000066877	ENSMUST00000086421	intron_variant	-	-	-	-	-	MODIFIER	1	-	Nck2	MGI	protein_coding	-	-	1/4	-	-5.03999996185303	1:43462215:+	1:43462215:+AATATA-TE,1:43462215:+TATAAA-TE
both	rs49947225	1:43462196	C	T	ENSMUSG00000066877	ENSMUST00000124817	non_coding_transcript_exon_variant	1395/1421	-	-	-	-	MODIFIER	1	-	Nck2	MGI	processed_transcript	-	2/2	-	-	-5.03999996185303	1:43462215:+	1:43462215:+AATATA-TE,1:43462215:+TATAAA-TE
both	rs49947225	1:43462196	C	T	ENSMUSG00000066877	ENSMUST00000187435	intron_variant	-	-	-	-	-	MODIFIER	1	cds_end_NF	Nck2	MGI	protein_coding	-	-	1/2	-	-5.03999996185303	1:43462215:+	1:43462215:+AATATA-TE,1:43462215:+TATAAA-TE
both	rs32035926	1:44130263	A	T	ENSMUSG00000041684	ENSMUST00000035991	intron_variant	-	-	-	-	-	MODIFIER	1	-	Bivm	MGI	protein_coding	-	-	7/10	-	0.273999989032745	1:44130296:+	1:44130296:+TATAAA-IN
both	rs32035926	1:44130263	A	T	ENSMUSG00000041684	ENSMUST00000114709	intron_variant	-	-	-	-	-	MODIFIER	1	-	Bivm	MGI	protein_coding	-	-	6/9	-	0.273999989032745	1:44130296:+	1:44130296:+TATAAA-IN
both	1_45375313_A/T	1:45375313	T	A	ENSMUSG00000026042	ENSMUST00000086430	3_prime_UTR_variant	5633/6625	-	-	-	-	MODIFIER	-1	-	Col5a2	MGI	protein_coding	-	54/54	-	-	-0.694000005722046	1:45375287:-	1:45375287:-ATTAAA-TE
both	1_45486897_T/A	1:45486897	A	T	ENSMUSG00000026042	ENSMUST00000086430	intron_variant	-	-	-	-	-	MODIFIER	-1	-	Col5a2	MGI	protein_coding	-	-	1/53	-	-0.0300999991595745	1:45486863:-	1:45486863:-AATAGA-TE
both	1_45486897_T/A	1:45486897	A	T	ENSMUSG00000026042	ENSMUST00000134681	intron_variant,non_coding_transcript_variant	-	-	-	-	-	MODIFIER	-1	-	Col5a2	MGI	retained_intron	-	-	1/15	-	-0.0300999991595745	1:45486863:-	1:45486863:-AATAGA-TE
both	1_45486897_T/A	1:45486897	A	T	ENSMUSG00000104476	ENSMUST00000192814	non_coding_transcript_exon_variant	6156/7217	-	-	-	-	MODIFIER	-1	-	Gm38211	MGI	TEC	-	1/1	-	-	-0.0300999991595745	1:45486863:-	1:45486863:-AATAGA-TE
both	1_66215618_T/C	1:66215618	C	T	ENSMUSG00000015222	ENSMUST00000114015	intron_variant	-	-	-	-	-	MODIFIER	1	-	Map2	MGI	protein_coding	-	-	2/13	-	-	1:66215666:+	1:66215666:+CATAAA-IN
both	1_66215618_T/C	1:66215618	C	T	ENSMUSG00000015222	ENSMUST00000114017	intron_variant	-	-	-	-	-	MODIFIER	1	-	Map2	MGI	protein_coding	-	-	2/14	-	-	1:66215666:+	1:66215666:+CATAAA-IN
both	1_66215618_T/C	1:66215618	C	T	ENSMUSG00000015222	ENSMUST00000124873	intron_variant,non_coding_transcript_variant	-	-	-	-	-	MODIFIER	1	-	Map2	MGI	processed_transcript	-	-	2/3	-	-	1:66215666:+	1:66215666:+CATAAA-IN
both	1_66215618_T/C	1:66215618	C	T	ENSMUSG00000015222	ENSMUST00000156636	intron_variant	-	-	-	-	-	MODIFIER	1	cds_end_NF	Map2	MGI	protein_coding	-	-	1/4	-	-	1:66215666:+	1:66215666:+CATAAA-IN
both	1_66486460_A/G	1:66486460	G	A	ENSMUSG00000055567	ENSMUST00000061620	intron_variant	-	-	-	-	-	MODIFIER	1	-	Unc80	MGI	protein_coding	-	-	6/64	-	-0.398999989032745	1:66486504:+	1:66486504:+AATAAG-IN
both	1_66486460_A/G	1:66486460	G	A	ENSMUSG00000055567	ENSMUST00000114008	intron_variant,NMD_transcript_variant	-	-	-	-	-	MODIFIER	1	-	Unc80	MGI	nonsense_mediated_decay	-	-	6/7	-	-0.398999989032745	1:66486504:+	1:66486504:+AATAAG-IN
both	1_66486460_A/G	1:66486460	G	A	ENSMUSG00000055567	ENSMUST00000212557	intron_variant	-	-	-	-	-	MODIFIER	1	-	Unc80	MGI	protein_coding	-	-	6/63	-	-0.398999989032745	1:66486504:+	1:66486504:+AATAAG-IN
both	1_66718697_A/G	1:66718697	G	A	ENSMUSG00000026005	ENSMUST00000027157	3_prime_UTR_variant	1584/2692	-	-	-	-	MODIFIER	1	-	Rpe	MGI	protein_coding	-	6/6	-	-	-1.87999999523163	1:66718739:+	1:66718739:+AATGAA-TE
both	1_66718697_A/G	1:66718697	G	A	ENSMUSG00000026005	ENSMUST00000113995	3_prime_UTR_variant	1605/2713	-	-	-	-	MODIFIER	1	-	Rpe	MGI	protein_coding	-	7/7	-	-	-1.87999999523163	1:66718739:+	1:66718739:+AATGAA-TE
both	1_66718697_A/G	1:66718697	G	A	ENSMUSG00000026005	ENSMUST00000142920	3_prime_UTR_variant,NMD_transcript_variant	1616/2724	-	-	-	-	MODIFIER	1	-	Rpe	MGI	nonsense_mediated_decay	-	7/7	-	-	-1.87999999523163	1:66718739:+	1:66718739:+AATGAA-TE
both	1_66791115_C/A	1:66791115	A	C	ENSMUSG00000026004	ENSMUST00000068168	intron_variant	-	-	-	-	-	MODIFIER	-1	-	Kansl1l	MGI	protein_coding	-	-	2/13	-	-	1:66791095:-	1:66791095:-AGTAAA-IN
both	1_66791115_C/A	1:66791115	A	C	ENSMUSG00000026004	ENSMUST00000113987	intron_variant	-	-	-	-	-	MODIFIER	-1	-	Kansl1l	MGI	protein_coding	-	-	2/7	-	-	1:66791095:-	1:66791095:-AGTAAA-IN
both	1_66791115_C/A	1:66791115	A	C	ENSMUSG00000026004	ENSMUST00000129190	intron_variant	-	-	-	-	-	MODIFIER	-1	cds_start_NF	Kansl1l	MGI	protein_coding	-	-	1/13	-	-	1:66791095:-	1:66791095:-AGTAAA-IN
both	1_66791115_C/A	1:66791115	A	C	ENSMUSG00000026004	ENSMUST00000132960	intron_variant,non_coding_transcript_variant	-	-	-	-	-	MODIFIER	-1	-	Kansl1l	MGI	processed_transcript	-	-	3/3	-	-	1:66791095:-	1:66791095:-AGTAAA-IN
both	1_74436770_T/G	1:74436770	G	T	ENSMUSG00000033364	ENSMUST00000044260	3_prime_UTR_variant	5852/7111	-	-	-	-	MODIFIER	-1	-	Usp37	MGI	protein_coding	-	24/24	-	-	-1.33000004291534	1:74436745:-	1:74436745:-AATACA-TE
both	rs3090611	1:74784856	G	A	ENSMUSG00000033227	ENSMUST00000006716	3_prime_UTR_variant	1605/2071	-	-	-	-	MODIFIER	1	-	Wnt6	MGI	protein_coding	-	4/4	-	-	-	1:74784894:+	1:74784894:+AATAAA-TE
both	rs51250134	1:75561716	C	T	ENSMUSG00000006576	ENSMUST00000124341	3_prime_UTR_variant	6726/7182	-	-	-	-	MODIFIER	1	-	Slc4a3	MGI	protein_coding	-	23/23	-	-	-0.991999983787537	1:75561772:+	1:75561772:+TATAAA-TE
both	rs36888657	1:90830117	T	C	ENSMUSG00000048126	ENSMUST00000056925	intron_variant	-	-	-	-	-	MODIFIER	-1	-	Col6a3	MGI	protein_coding	-	-	2/43	-	-	1:90830098:-	1:90830098:-AATAGA-IN
[truncated: 1,508 more rows]
